# Supplementary material for: Comparative Analysis of the Daily Liver Metabolomics of Asian Particolored Bat
Source: Ecol Evol. 2025 Jun 27;15(7):e71666. doi: 10.1002/ece3.71666 (PMC12203122; doi:10.1002/ece3.71666)
Supplement: Supplementary file 2 — Table S1. Basic information of all identified metabolites in the liver of Asian particolored bat. [file ECE3-15-e71666-s003.xlsx]

## Sheet: Table S1
Comparative analysis of the daily liver metabolomics of Asian particolored bat
Yujia Chu1, 2, Hui Wang1, 2*, Tianhui Wang1, 2, Jingjing Li1, 2, Lei Feng3, Hui Wu1, 2, Tinglei Jiang3, and Jiang Feng1, 2, 3*
Table S1. Basic information of all identified metabolites in the liver of Asian particolored bat.
ID	m/z	Retention time (min)	Ion mode	Metabolites	Compound ID	Super Class	Class	Sub Class	KEGG_Anno	Mean_Satiation	Mean_Sleep	Mean_Fasting	Mean_Activity
11.27_479.3012n	478.294	11.2681	neg	PE(18:1(9Z)/0:0)	40778	Lipids and lipid-like molecules	Glycerophospholipids	Glycerophosphoethanolamines		2.88751e+06	3.21089e+06	2.67611e+06	3.21392e+06
11.06_453.2856n	454.293	11.0613	pos	LysoPE(16:0/0:0)	HMDB0011503	Lipids and lipid-like molecules	Glycerophospholipids	Glycerophosphoethanolamines		762900	718718	686438	631324
10.65_477.2859n	478.293	10.6535	pos	LysoPE(18:2(9Z,12Z)/0:0)	HMDB0011507	Lipids and lipid-like molecules	Glycerophospholipids	Glycerophosphoethanolamines		3.66254e+06	4.48616e+06	4.43004e+06	3.87441e+06
0.88_229.0885n	230.096	0.881433	pos	Ergothioneine	53	Organic acids and derivatives	Carboxylic acids and derivatives	Amino acids, peptides, and analogues	C05570	2.91263e+06	2.6419e+06	2.98153e+06	3.53609e+06
11.47_467.3015n	468.309	11.4651	pos	PE(17:0/0:0)	77696	Lipids and lipid-like molecules	Glycerophospholipids	Glycerophosphoethanolamines		160852	171014	142981	140757
2.58_298.1146m/z	298.115	2.58322	pos	Nelarabine	85183	Nucleosides, nucleotides, and analogues	Purine nucleosides	Unclassified		129227	119524	107433	53271.5
11.29_479.3013n	480.309	11.2874	pos	LysoPE(18:1(11Z)/0:0)	HMDB0011505	Lipids and lipid-like molecules	Glycerophospholipids	Glycerophosphoethanolamines		3.10998e+06	3.49963e+06	2.76296e+06	3.08686e+06
0.90_666.2218n	711.22	0.895783	neg	Stachyose	HMDB0003553	Organic oxygen compounds	Organooxygen compounds	Carbohydrates and carbohydrate conjugates	C01613	6.27009e+06	4.8133e+06	2.42088e+06	4.80503e+06
10.71_612.3304m/z	612.33	10.711	neg	LysoPC(22:6(4Z,7Z,10Z,13Z,16Z,19Z))	HMDB0010404	Lipids and lipid-like molecules	Glycerophospholipids	Glycerophosphocholines	C04230	755071	878307	894512	955630
11.31_566.3462m/z	566.346	11.3098	neg	LysoPC(18:1(9Z))	HMDB0002815	Lipids and lipid-like molecules	Glycerophospholipids	Glycerophosphocholines	C04230	1.33457e+06	1.49909e+06	1.10094e+06	1.20055e+06
0.86_504.1692n	549.167	0.86075	neg	3-Galactosyllactose	HMDB0006599	Organic oxygen compounds	Organooxygen compounds	Carbohydrates and carbohydrate conjugates		1.54118e+07	1.11308e+07	8.08063e+06	1.26039e+07
10.69_500.2784m/z	500.278	10.6911	neg	LysoPE(20:4(5Z,8Z,11Z,14Z)/0:0)	HMDB0011517	Lipids and lipid-like molecules	Glycerophospholipids	Glycerophosphoethanolamines		1.33892e+07	1.59764e+07	2.10416e+07	1.69985e+07
10.73_543.3325n	544.34	10.7313	pos	LysoPC(20:4(5Z,8Z,11Z,14Z))	HMDB0010395	Unclassified	Unclassified	Unclassified	C04230	1.34968e+07	1.69711e+07	1.73189e+07	1.75754e+07
10.83_519.3327n	520.34	10.827	pos	LysoPC(18:2(9Z,12Z))	HMDB0010386	Lipids and lipid-like molecules	Glycerophospholipids	Glycerophosphocholines		8.82289e+06	8.4238e+06	7.23267e+06	7.92251e+06
11.97_568.3620m/z	568.362	11.9683	neg	LysoPC(18:0)	HMDB0010384	Lipids and lipid-like molecules	Glycerophospholipids	Glycerophosphocholines	C04230	2.2935e+06	2.7069e+06	1.93871e+06	1.63074e+06
6.16_539.2499m/z	539.25	6.16113	neg	Tetrahydroaldosterone-3-glucuronide	HMDB0010357	Lipids and lipid-like molecules	Steroids and steroid derivatives	Steroidal glycosides		674705	472419	492852	1.10083e+06
10.34_586.3151m/z	586.315	10.342	neg	LysoPC(20:5(5Z,8Z,11Z,14Z,17Z))	HMDB0010397	Lipids and lipid-like molecules	Glycerophospholipids	Glycerophosphocholines	C04230	78588.1	54696.6	85090.2	144912
10.79_524.2780m/z	524.278	10.7896	neg	PE(22:6(4Z,7Z,10Z,13Z,16Z,19Z)/0:0)	LMGP02050013	Lipids and lipid-like molecules	Glycerophospholipids	Glycerophosphoethanolamines		6.5586e+06	7.90436e+06	1.08909e+07	8.45056e+06
11.09_540.3307m/z	540.331	11.0886	neg	LysoPC(16:0)	HMDB0010382	Lipids and lipid-like molecules	Glycerophospholipids	Glycerophosphocholines	C04230	3.65396e+06	4.06395e+06	3.64676e+06	3.11961e+06
11.29_616.3618m/z	616.362	11.2891	neg	LysoPC(22:4(7Z,10Z,13Z,16Z))	HMDB0010401	Lipids and lipid-like molecules	Glycerophospholipids	Glycerophosphocholines	C04230	48186.6	66269.6	59739	71545.4
11.50_554.3462m/z	554.346	11.5	neg	LysoPC(17:0)	HMDB0012108	Lipids and lipid-like molecules	Glycerophospholipids	Glycerophosphocholines	C04230	308584	402860	300258	316816
12.50_507.2728m/z	507.273	12.504	neg	PG(18:2(9Z,12Z)/0:0)	LMGP04050014	Lipids and lipid-like molecules	Glycerophospholipids	Glycerophosphoglycerols		269072	290432	306634	203996
2.45_283.0685m/z	283.069	2.45018	neg	Xanthosine	HMDB0000299	Nucleosides, nucleotides, and analogues	Purine nucleosides	Unclassified	C01762	42172.8	52189.1	47017.4	29339.2
11.17_566.3463m/z	566.346	11.1662	neg	PC(18:1(11Z)/0:0)	LMGP01050138	Lipids and lipid-like molecules	Glycerophospholipids	Glycerophosphocholines	C04230	1.2571e+06	1.48563e+06	1.12312e+06	1.3392e+06
7.25_515.2919n	533.326	7.2478	pos	Taurocholic acid	HMDB0000036	Lipids and lipid-like molecules	Steroids and steroid derivatives	Bile acids, alcohols and derivatives	C05122	2.49099e+07	2.77456e+07	2.36845e+07	2.80324e+07
11.92_481.3170n	482.324	11.9249	pos	LysoPE(18:0/0:0)	HMDB0011130	Lipids and lipid-like molecules	Glycerophospholipids	Glycerophosphoethanolamines		2.59201e+06	2.41016e+06	2.35535e+06	2.01501e+06
1.10_348.0702m/z	348.07	1.10098	pos	Adenosine 3'-monophosphate	63401	Nucleosides, nucleotides, and analogues	Ribonucleoside 3'-phosphates	Unclassified	C01367	2.224e+06	2.33895e+06	2.5211e+06	4.1297e+06
10.26_426.2615m/z	426.262	10.2614	pos	PE(14:0/0:0)	40777	Lipids and lipid-like molecules	Glycerophospholipids	Glycerophosphoethanolamines		9288.54	5065.61	2889.29	5045.24
10.69_519.3326n	520.34	10.6942	pos	2-linoleoyl-sn-glycero-3-phosphocholine	HMDB0062711	Lipids and lipid-like molecules	Glycerophospholipids	Glycerophosphocholines		9.69045e+06	1.07218e+07	8.29537e+06	9.23534e+06
13.18_524.2993m/z	524.299	13.1814	neg	1-Stearoylglycerophosphoserine	HMDB0061698	Lipids and lipid-like molecules	Glycerophospholipids	Glycerophosphoserines		40030	29052.5	30097.6	52658.8
8.10_465.3093n	466.317	8.09648	pos	Glycocholic acid	HMDB0000138	Lipids and lipid-like molecules	Steroids and steroid derivatives	Bile acids, alcohols and derivatives	C01921	13534.8	17430.2	26709.4	17072
8.45_517.3308m/z	517.331	8.45305	pos	Taurodeoxycholic acid	HMDB0000896	Lipids and lipid-like molecules	Steroids and steroid derivatives	Bile acids, alcohols and derivatives	C05463	1.13848e+06	595937	494312	870086
0.63_132.0900n	133.097	0.62545	pos	L-Ornithine	45121	Organic acids and derivatives	Carboxylic acids and derivatives	Amino acids, peptides, and analogues	C00077	132768	97173.8	107765	96854.6
11.09_480.3096m/z	480.31	11.0886	neg	LysoPC(15:0)	HMDB0010381	Lipids and lipid-like molecules	Glycerophospholipids	Glycerophosphocholines	C04230	47857.9	46966	41409	39976.6
6.10_537.2342m/z	537.234	6.09808	neg	4-Hydroxyretinoic acid glucuronide	HMDB0061688	Lipids and lipid-like molecules	Prenol lipids	Terpene glycosides		73504.6	49148.3	49053.6	120757
8.45_499.2969n	482.294	8.45305	pos	Taurochenodesoxycholic acid	HMDB0000951	Lipids and lipid-like molecules	Steroids and steroid derivatives	Bile acids, alcohols and derivatives	C05465	942839	497758	402762	714168
8.78_500.3041m/z	500.304	8.78158	pos	5β-CHOLANIC ACID-3α, 12α-DIOL N-(2-SULPHOETHYL)-AMIDE	44688	Unclassified	Unclassified	Unclassified		116841	64708.5	46539.1	69207
9.39_426.3213m/z	426.321	9.38667	pos	Cholic acid	HMDB0000619	Lipids and lipid-like molecules	Steroids and steroid derivatives	Bile acids, alcohols and derivatives	C00695	19537.5	20824.8	126238	15058.7
9.80_286.2739m/z	286.274	9.80275	pos	D-erythro-Sphingosine C-17	41557	Unclassified	Unclassified	Unclassified		4965.63	3425.62	3480.22	8544.04
10.36_562.3151m/z	562.315	10.3626	neg	LysoPC(18:3(6Z,9Z,12Z))	HMDB0010387	Lipids and lipid-like molecules	Glycerophospholipids	Glycerophosphocholines	C04230	274645	343362	357210	288253
5.51_204.0661m/z	204.066	5.50718	neg	Indolelactic acid	71	Organoheterocyclic compounds	Indoles and derivatives	Indolyl carboxylic acids and derivatives	C02043	2862.55	842.393	1772.32	2578.81
0.69_156.0768m/z	156.077	0.694167	pos	L-Histidine	21	Organic acids and derivatives	Carboxylic acids and derivatives	Amino acids, peptides, and analogues	C00135	232799	294022	195602	187440
0.91_426.0224m/z	426.022	0.913433	neg	ADP	34522	Nucleosides, nucleotides, and analogues	Purine nucleotides	Purine ribonucleotides	C00008	72290	127196	123219	148824
1.10_364.0651m/z	364.065	1.10098	pos	Guanidylic acid (guanosine monophosphate)	98	Unclassified	Unclassified	Unclassified		388598	384269	397937	308123
1.14_244.0693n	289.068	1.13592	neg	Uridine	90	Nucleosides, nucleotides, and analogues	Pyrimidine nucleosides	Unclassified	C00299	1.83051e+06	2.10595e+06	2.45968e+06	1.49483e+06
10.47_474.2626m/z	474.263	10.4658	neg	LysoPE(18:3(6Z,9Z,12Z)/0:0)	HMDB0011508	Lipids and lipid-like molecules	Glycerophospholipids	Glycerophosphoethanolamines		170520	211288	318060	251632
11.25_529.3171n	530.324	11.2485	pos	LysoPE(0:0/22:4(7Z,10Z,13Z,16Z))	HMDB0011493	Lipids and lipid-like molecules	Glycerophospholipids	Glycerophosphoethanolamines		446522	556036	804610	485166
11.80_572.2995m/z	572.299	11.7984	neg	PS(22:4(7Z,10Z,13Z,16Z)/0:0)	LMGP03050014	Lipids and lipid-like molecules	Glycerophospholipids	Glycerophosphoserines		158990	194877	262622	196271
4.28_784.1501m/z	784.15	4.28415	neg	FAD	HMDB0001248	Nucleosides, nucleotides, and analogues	Flavin nucleotides	Unclassified	C00016	1.77748e+06	2.22116e+06	2.24517e+06	1.91357e+06
4.29_260.1372n	261.144	4.28587	pos	gamma-Glutamylleucine	HMDB0011171	Organic acids and derivatives	Carboxylic acids and derivatives	Amino acids, peptides, and analogues		362071	361704	84562.7	274985
4.52_278.1301n	277.123	4.51518	neg	Pantetheine	HMDB0003426	Organic acids and derivatives	Carboxylic acids and derivatives	Amino acids, peptides, and analogues	C00831	850.63	2991.9	2067.39	4155.46
9.81_315.2177m/z	315.218	9.80748	neg	(+)-12-hydroxy-9Z-hexadecenoic acid	LMFA01050270	Lipids and lipid-like molecules	Fatty Acyls	Fatty Acids and Conjugates		47672.5	41195.5	43486.7	39654.2
0.75_147.0533n	148.06	0.745233	pos	L-Glutamate	19	Organic acids and derivatives	Carboxylic acids and derivatives	Amino acids, peptides, and analogues	C00025	4.84483e+06	4.89276e+06	3.61279e+06	3.73487e+06
11.07_526.2940m/z	526.294	11.0689	neg	LysoPE(22:5(4Z,7Z,10Z,13Z,16Z)/0:0)	HMDB0011524	Lipids and lipid-like molecules	Glycerophospholipids	Glycerophosphoethanolamines		1.35072e+06	2.13246e+06	3.06874e+06	1.85805e+06
12.16_549.3798n	550.387	12.1614	pos	LysoPC(20:1(11Z))	HMDB0010391	Lipids and lipid-like molecules	Glycerophospholipids	Glycerophosphocholines	C04230	63901.3	74061.3	39912.8	52819.6
2.15_268.0808n	535.154	2.14915	neg	Inosine	84	Nucleosides, nucleotides, and analogues	Purine nucleosides	Unclassified	C00294	8.2236e+06	1.03806e+07	1.04845e+07	8.65442e+06
4.79_376.1384n	421.137	4.7898	neg	Riboflavin	HMDB0000244	Organoheterocyclic compounds	Pteridines and derivatives	Alloxazines and isoalloxazines	C00255	63956.2	75617.1	77793.6	89679.3
0.79_565.0474m/z	565.047	0.7924	neg	UDP-D-galactose	3599	Nucleosides, nucleotides, and analogues	Pyrimidine nucleotides	Pyrimidine nucleotide sugars	C00052	41649.9	228168	481753	86130.5
10.28_302.3054m/z	302.305	10.2818	pos	Sphinganine	HMDB0000269	Organic nitrogen compounds	Organonitrogen compounds	Amines	C00836	5968.95	6528.24	9925.15	7515.99
10.30_467.3014n	468.309	10.3024	pos	LysoPC(14:0/0:0)	HMDB0010379	Lipids and lipid-like molecules	Glycerophospholipids	Glycerophosphocholines		568690	411268	283545	375734
10.47_475.2702n	476.277	10.4697	pos	LysoPE(18:3(9Z,12Z,15Z)/0:0)	HMDB0011509	Lipids and lipid-like molecules	Glycerophospholipids	Glycerophosphoethanolamines		236453	304195	431534	317718
10.69_564.3304m/z	564.33	10.6911	neg	PC(18:2(2E,4E)/0:0)	LMGP01050034	Lipids and lipid-like molecules	Glycerophospholipids	Glycerophosphocholines		2.50731e+06	2.29672e+06	1.77515e+06	2.40717e+06
10.89_520.2681m/z	520.268	10.8873	neg	PS(18:2(9Z,12Z)/0:0)	LMGP03050011	Lipids and lipid-like molecules	Glycerophospholipids	Glycerophosphoserines		621317	693925	696060	671537
11.61_522.2838m/z	522.284	11.6059	neg	1-Oleoylglycerophosphoserine	HMDB0061694	Lipids and lipid-like molecules	Glycerophospholipids	Glycerophosphoserines		173847	222978	270785	217834
11.84_619.2888m/z	619.289	11.8413	neg	PI(20:4(5Z,8Z,11Z,14Z)/0:0)	LMGP06050006	Lipids and lipid-like molecules	Glycerophospholipids	Glycerophosphoinositols		1.92188e+06	1.71206e+06	1.74569e+06	1.22174e+06
15.77_338.3416m/z	338.342	15.7742	pos	13Z-Docosenamide	64926	Unclassified	Unclassified	Unclassified		1.22386e+06	1.1674e+06	1.06003e+06	832405
2.26_184.0605m/z	184.06	2.26468	pos	4-Pyridoxic acid	239	Organoheterocyclic compounds	Pyridines and derivatives	Pyridinecarboxylic acids and derivatives	C00847	88584.8	87019.7	83402.9	86331.1
10.49_506.3250m/z	506.325	10.4908	pos	PC(17:2(9Z,12Z)/0:0)	LMGP01050127	Lipids and lipid-like molecules	Glycerophospholipids	Glycerophosphocholines		15457.3	13695.6	8242.94	10297.5
10.96_504.3086m/z	504.309	10.9611	pos	LysoPE(0:0/20:3(11Z,14Z,17Z))	HMDB0011484	Lipids and lipid-like molecules	Glycerophospholipids	Glycerophosphoethanolamines		655087	1.09338e+06	994089	765068
11.14_480.3086m/z	480.309	11.1362	pos	PE(0:0/18:1(11Z))	LMGP02050039	Lipids and lipid-like molecules	Glycerophospholipids	Glycerophosphoethanolamines		1.15669e+06	1.38115e+06	1.19769e+06	1.4283e+06
11.15_472.3644m/z	472.364	11.1479	neg	Stearoylcarnitine	HMDB0000848	Lipids and lipid-like molecules	Fatty Acyls	Fatty acid esters		3988.34	1009.76	1638.8	9626.8
12.61_354.2769n	355.284	12.6142	pos	2-Linoleoyl Glycerol	63032	Unclassified	Unclassified	Unclassified		2091.51	2016.11	1464.62	2885.65
14.24_691.5031m/z	691.503	14.24	neg	SM(d18:1/12:0)	HMDB0012096	Lipids and lipid-like molecules	Sphingolipids	Phosphosphingolipids	C00550	27987.3	19438.7	30576.2	48574.2
10.22_271.1917m/z	271.192	10.2195	neg	3-methyl-tetradecanedioic acid	LMFA01170019	Lipids and lipid-like molecules	Fatty Acyls	Fatty Acids and Conjugates		62354.1	54174.6	54672.1	51207.3
10.42_498.2629m/z	498.263	10.4246	neg	LysoPE(20:5(5Z,8Z,11Z,14Z,17Z)/0:0)	HMDB0011519	Lipids and lipid-like molecules	Glycerophospholipids	Glycerophosphoethanolamines		219726	169373	320972	388605
10.73_588.3305m/z	588.33	10.7304	neg	LysoPC(20:4(8Z,11Z,14Z,17Z))	HMDB0010396	Unclassified	Unclassified	Unclassified	C04230	4.49864e+06	5.18936e+06	5.41641e+06	5.878e+06
10.93_544.2680m/z	544.268	10.9271	neg	PS(20:4(5Z,8Z,11Z,14Z)/0:0)	LMGP03050007	Lipids and lipid-like molecules	Glycerophospholipids	Glycerophosphoserines		693843	706973	893028	873138
11.17_527.3013n	528.309	11.1716	pos	LysoPE(22:5(7Z,10Z,13Z,16Z,19Z)/0:0)	HMDB0011525	Lipids and lipid-like molecules	Glycerophospholipids	Glycerophosphoethanolamines		2.03429e+06	3.4307e+06	4.70041e+06	2.72159e+06
11.35_506.3245m/z	506.325	11.345	pos	LysoPE(0:0/20:2(11Z,14Z))	HMDB0011483	Lipids and lipid-like molecules	Glycerophospholipids	Glycerophosphoethanolamines		57176.3	64776.7	73604.5	61551.3
11.54_552.3673m/z	552.367	11.5418	neg	PC(P-18:0/0:0)	LMGP01070009	Lipids and lipid-like molecules	Glycerophospholipids	Glycerophosphocholines	C04230	27430.7	20291	21406.2	22565.4
3.64_219.1107n	220.118	3.63628	pos	Pantothenic Acid	241	Organooxygen compounds	Alcohols and polyols	Polyols	C00864	1.67621e+06	1.51879e+06	1.70958e+06	1.24989e+06
10.03_239.1287m/z	239.129	10.0348	neg	Cucujolide IV	LMFA07040036	Lipids and lipid-like molecules	Fatty Acyls	Fatty esters		32333	30003.7	32706	31115.5
10.81_502.2929m/z	502.293	10.8086	pos	LysoPE(0:0/20:4(8Z,11Z,14Z,17Z))	HMDB0011488	Lipids and lipid-like molecules	Glycerophospholipids	Glycerophosphoethanolamines		2.03421e+07	2.65376e+07	3.21699e+07	2.40523e+07
12.33_554.3828m/z	554.383	12.3323	neg	LysoPC(O-18:0)	HMDB0011149	Lipids and lipid-like molecules	Glycerophospholipids	Glycerophosphocholines	C04317	11474	6394.83	5986.34	7858.84
0.71_134.0449m/z	134.045	0.711183	pos	L-Aspartic Acid	15	Organic acids and derivatives	Carboxylic acids and derivatives	Amino acids, peptides, and analogues	C00049	126054	108865	121489	103825
0.71_147.0765m/z	147.077	0.711183	pos	L-Glutamine	18	Organic acids and derivatives	Carboxylic acids and derivatives	Amino acids, peptides, and analogues	C00064	54924.1	308266	161341	75050.5
0.75_162.1124m/z	162.112	0.745233	pos	L-Carnitine	34532	Organic nitrogen compounds	Organonitrogen compounds	Quaternary ammonium salts	C00318	1.71707e+06	1.33351e+06	2.19117e+06	1.44574e+06
10.77_525.2856n	526.293	10.77	pos	LysoPE(0:0/22:6(4Z,7Z,10Z,13Z,16Z,19Z))	HMDB0011496	Lipids and lipid-like molecules	Glycerophospholipids	Glycerophosphoethanolamines		9.48163e+06	1.24053e+07	1.59264e+07	1.15284e+07
11.10_495.3326n	496.34	11.0993	pos	LysoPC(0:0/16:0)	HMDB0240262	Lipids and lipid-like molecules	Glycerophospholipids	Glycerophosphocholines		1.1558e+07	1.41034e+07	1.22617e+07	9.87924e+06
11.50_620.2953n	621.303	11.5046	pos	1-arachidonoyl-sn-glycero-3-phospho-1D-myo-inositol	HMDB0062722	Lipids and lipid-like molecules	Glycerophospholipids	Glycerophosphoinositols		985799	1.15428e+06	1.30441e+06	850433
11.58_546.2839m/z	546.284	11.5846	neg	PS(20:3(8Z,11Z,14Z)/0:0)	LMGP03050022	Lipids and lipid-like molecules	Glycerophospholipids	Glycerophosphoserines		113915	147432	121460	123695
14.26_509.2884m/z	509.288	14.261	neg	PG(18:1(9Z)/0:0)	LMGP04050006	Lipids and lipid-like molecules	Glycerophospholipids	Glycerophosphoglycerols		124873	214310	256124	143750
6.79_405.1920m/z	405.192	6.79433	neg	Cortisone	HMDB0002802	Lipids and lipid-like molecules	Steroids and steroid derivatives	Hydroxysteroids	C00762	9049.23	7553.53	10182	12428.6
6.94_335.2216m/z	335.222	6.94107	pos	13,14-Dihydro-15-keto-PGE2	HMDB0002776	Lipids and lipid-like molecules	Fatty Acyls	Eicosanoids	C04671	62428.6	74731.2	95590.2	35961.1
7.50_409.2233m/z	409.223	7.50387	neg	Dihydrocortisol	LMST02030204	Lipids and lipid-like molecules	Steroids and steroid derivatives	Hydroxysteroids	C05471	16747.3	8315.46	10220.9	22406.6
10.91_614.3465m/z	614.346	10.9065	neg	PC(22:5(4Z,7Z,10Z,13Z,16Z)/0:0)	LMGP01050142	Unclassified	Unclassified	Unclassified	C04230	180226	250448	248989	258857
10.97_502.2943m/z	502.294	10.9673	neg	LysoPE(20:3(11Z,14Z,17Z)/0:0)	HMDB0011514	Lipids and lipid-like molecules	Glycerophospholipids	Glycerophosphoethanolamines		439280	704808	688182	562162
11.25_528.3096m/z	528.31	11.2478	neg	LysoPE(22:4(7Z,10Z,13Z,16Z)/0:0)	HMDB0011523	Lipids and lipid-like molecules	Glycerophospholipids	Glycerophosphoethanolamines		279364	351797	509216	312267
11.38_548.3713m/z	548.371	11.385	pos	LysoPC(20:2(11Z,14Z))	HMDB0010392	Lipids and lipid-like molecules	Glycerophospholipids	Glycerophosphocholines	C04230	81308.1	100294	79297.7	82748.5
12.40_379.2843m/z	379.284	12.4025	pos	MG(0:0/20:4(8Z,11Z,14Z,17Z)/0:0)	HMDB0011549	Lipids and lipid-like molecules	Endocannabinoids	Unclassified		3335.44	4080.83	5744.7	4719.22
13.03_305.2474m/z	305.247	13.0312	pos	Arachidonic acid	HMDB0001043	Lipids and lipid-like molecules	Fatty Acyls	Fatty acids and conjugates	C00219	89468	72066.4	98703.5	76531.6
5.17_172.0971m/z	172.097	5.16933	neg	N-Acetylleucine	HMDB0011756	Organic acids and derivatives	Carboxylic acids and derivatives	Amino acids, peptides, and analogues	C02710	4791.76	3631.14	3961.48	10652
9.31_484.2682m/z	484.268	9.31198	neg	LysoPE(0:0/15:0)	HMDB0011472	Lipids and lipid-like molecules	Glycerophospholipids	Glycerophosphoethanolamines		4570.01	2752.96	1463.44	8501.75
0.63_146.1057n	147.113	0.62545	pos	L-Lysine	25	Organic acids and derivatives	Carboxylic acids and derivatives	Amino acids, peptides, and analogues	C00047	640607	457455	498141	385037
0.80_488.1074n	489.115	0.7963	pos	Citicoline	HMDB0001413	Nucleosides, nucleotides, and analogues	Pyrimidine nucleotides	Pyrimidine ribonucleotides	C00307	1.00811e+06	834711	1.08616e+06	630445
1.24_189.0637n	190.071	1.24088	pos	N-Acetyl-L-glutamic acid	3325	Organic acids and derivatives	Carboxylic acids and derivatives	Amino acids, peptides, and analogues	C00624	33757.7	53403	24234.4	151671
11.12_303.2318m/z	303.232	11.1173	pos	20-Hydroxyeicosatetraenoic acid	HMDB0005998	Lipids and lipid-like molecules	Fatty Acyls	Fatty acids and conjugates	C14748	44472.8	24426.4	28890.5	56409.4
9.30_440.2772m/z	440.277	9.30255	pos	PC(12:0/0:0)	LMGP01050009	Lipids and lipid-like molecules	Glycerophospholipids	Glycerophosphocholines		7601.86	6052.32	3244.98	14366.1
0.86_504.1691n	522.203	0.864417	pos	Maltotriose	HMDB0001262	Organic oxygen compounds	Organooxygen compounds	Carbohydrates and carbohydrate conjugates	C01835	6.4675e+06	5.03643e+06	3.55309e+06	5.15113e+06
10.81_567.3321n	568.339	10.8086	pos	PC(22:6(4Z,7Z,10Z,13Z,16Z,19Z)/0:0)	LMGP01050056	Lipids and lipid-like molecules	Glycerophospholipids	Glycerophosphocholines		3.03271e+06	4.05136e+06	4.34605e+06	4.00272e+06
12.97_507.2728m/z	507.273	12.9732	neg	LysoPA(20:2(11Z,14Z)/0:0)	HMDB0114758	Lipids and lipid-like molecules	Glycerophospholipids	Glycerophosphates		186662	160399	173395	141619
11.50_506.3245m/z	506.325	11.5046	pos	PE(20:2(11Z,14Z)/0:0)	LMGP02050021	Lipids and lipid-like molecules	Glycerophospholipids	Glycerophosphoethanolamines		81908.4	92317.1	77623.8	74767.8
2.14_284.0988m/z	284.099	2.14192	pos	Guanosine	87	Nucleosides, nucleotides, and analogues	Purine nucleosides	Unclassified	C00387	2.57883e+06	3.05902e+06	2.66773e+06	1.64701e+06
1.12_245.1132m/z	245.113	1.11802	pos	Hydroxyprolyl-Hydroxyproline	85771	Organic acids and derivatives	Carboxylic acids and derivatives	Amino acids, peptides, and analogues		65152	43122.8	41049.8	32273
10.55_538.3153m/z	538.315	10.5478	neg	LysoPC(16:1(9Z)/0:0)	HMDB0010383	Lipids and lipid-like molecules	Glycerophospholipids	Glycerophosphocholines	C04230	374955	370873	257450	275502
11.80_596.2962n	595.289	11.7984	neg	PI(18:2(9Z,12Z)/0:0)	LMGP06050010	Lipids and lipid-like molecules	Glycerophospholipids	Glycerophosphoinositols		180065	93604.2	76286.9	140060
7.11_350.2092n	351.217	7.10923	pos	PGI3	LMFA03010045	Lipids and lipid-like molecules	Fatty Acyls	Eicosanoids		98362.9	128597	144345	60266
10.43_499.2701n	500.277	10.4277	pos	LysoPE(0:0/20:5(5Z,8Z,11Z,14Z,17Z))	HMDB0011489	Lipids and lipid-like molecules	Glycerophospholipids	Glycerophosphoethanolamines		287352	234065	406826	431413
11.60_524.2986m/z	524.299	11.6046	pos	PS(18:1(9Z)/0:0)	40829	Lipids and lipid-like molecules	Glycerophospholipids	Glycerophosphoserines		197877	259243	344910	265872
4.22_181.0498m/z	181.05	4.22128	neg	Hydroxyphenyllactic acid	34515	Phenylpropanoids and polyketides	Phenylpropanoic acids	Unclassified	C03672	11446.5	10855.3	8998.63	10384.6
4.55_456.1049n	457.112	4.54628	pos	Flavin Mononucleotide	HMDB0001520	Nucleosides, nucleotides, and analogues	Flavin nucleotides	Unclassified	C00061	101019	118033	114942	120935
8.98_243.1600m/z	243.16	8.98033	neg	1,11-Undecanedicarboxylic acid	6622	Lipids and lipid-like molecules	Fatty Acyls	Fatty acids and conjugates		47633.4	40532	41803.6	38169.2
10.59_285.2072m/z	285.207	10.5891	neg	Hexadecanedioic acid	5642	Lipids and lipid-like molecules	Fatty Acyls	Fatty acids and conjugates	C19615	43820.5	39303.7	40777.9	34496.4
10.79_477.2854n	478.293	10.7896	pos	PE(0:0/18:2(9Z,12Z))	LMGP02050041	Lipids and lipid-like molecules	Glycerophospholipids	Glycerophosphoethanolamines		3.04245e+06	3.28597e+06	3.49756e+06	3.18641e+06
12.10_507.3328n	508.34	12.1007	pos	LysoPE(0:0/20:1(11Z))	HMDB0011482	Lipids and lipid-like molecules	Glycerophospholipids	Glycerophosphoethanolamines		42662.8	44916.5	37732.5	38743.5
12.76_555.2729m/z	555.273	12.761	neg	PG(22:6(4Z,7Z,10Z,13Z,16Z,19Z)/0:0)	LMGP04050016	Lipids and lipid-like molecules	Glycerophospholipids	Glycerophosphoglycerols		92568.4	55828.2	100593	89330.6
3.74_688.1548m/z	688.155	3.7389	pos	Dephospho-CoA	3689	Nucleosides, nucleotides, and analogues	Purine nucleotides	Purine ribonucleotides	C00882	18899.4	34294.8	22586.7	86303.8
4.10_327.0723m/z	327.072	4.09507	neg	3,4,5-trihydroxy-6-{[2-(3-hydroxyphenyl)acetyl]oxy}oxane-2-carboxylic acid	HMDB0125162	Organic oxygen compounds	Organooxygen compounds	Carbohydrates and carbohydrate conjugates		5796.33	5895.72	222.654	40001
8.54_287.1865m/z	287.187	8.54498	neg	10-keto myristic acid	LMFA01060045	Lipids and lipid-like molecules	Fatty Acyls	Fatty Acids and Conjugates		32958.6	29044.4	31714	29125.4
10.20_256.2271m/z	256.227	10.1998	pos	Germacrenone	HMDB0035887	Lipids and lipid-like molecules	Prenol lipids	Sesquiterpenoids		102338	98616.3	94922.7	84572.9
12.42_300.2896m/z	300.29	12.4224	pos	Palmitoyl Ethanolamide	43210	Organic acids and derivatives	Carboximidic acids and derivatives	Carboximidic acids	C16512	19295.8	13243.8	14691.3	19881.6
12.55_271.2280m/z	271.228	12.5469	neg	16-Hydroxy hexadecanoic acid	HMDB0006294	Lipids and lipid-like molecules	Fatty Acyls	Fatty acids and conjugates	C18218	6125.34	4053.37	5629.86	3893.55
2.68_246.1214n	245.114	2.68207	neg	gamma-Glutamylvaline	HMDB0011172	Organic acids and derivatives	Carboxylic acids and derivatives	Amino acids, peptides, and analogues		60095.9	63842	16844.1	76316.6
7.52_547.2948m/z	547.295	7.5241	neg	5beta-scymnol sulfate	LMST05020017	Lipids and lipid-like molecules	Sterol Lipids	Steroid conjugates	C16261	1183.45	3227.36	2237.37	3056.19
9.54_466.3294n	465.322	9.54057	neg	3alpha,7alpha,12alpha,26-tetrahydroxy-5alpha-cholestan-27-oic acid	LMST04030185	Lipids and lipid-like molecules	Sterol Lipids	Bile acids and derivatives		3948.26	6872.82	6870.58	10092.3
10.92_569.2751n	570.282	10.921	pos	PS(22:6(4Z,7Z,10Z,13Z,16Z,19Z)/0:0)	LMGP03050013	Lipids and lipid-like molecules	Glycerophospholipids	Glycerophosphoserines		2.07107e+06	2.90144e+06	3.70194e+06	3.11298e+06
11.67_494.3245m/z	494.324	11.6655	pos	PE(19:1(9Z)/0:0)	77685	Lipids and lipid-like molecules	Glycerophospholipids	Glycerophosphoethanolamines		7600.48	6170	4829.1	7100.47
13.16_280.2401n	281.247	13.1608	pos	Mangiferic acid	HMDB0029800	Lipids and lipid-like molecules	Fatty Acyls	Lineolic acids and derivatives		29491.1	23866.3	19895.6	26050.6
7.84_347.2216m/z	347.222	7.84425	pos	Corticosterone	HMDB0001547	Lipids and lipid-like molecules	Steroids and steroid derivatives	Hydroxysteroids	C02140	11156.5	11047.9	4208.25	3324.07
8.88_318.3003m/z	318.3	8.88305	pos	17-hydroxy stearic acid	LMFA02000135	Lipids and lipid-like molecules	Fatty Acyls	Octadecanoids		20327.7	19361.3	22442.6	27312.6
0.81_341.1321n	342.139	0.813333	pos	6-(alpha-D-Glucosaminyl)-1D-myo-inositol	HMDB0011668	Organic oxygen compounds	Organooxygen compounds	Carbohydrates and carbohydrate conjugates	C15658	1.47848e+06	1.22201e+06	1.07582e+06	857837
10.32_327.2178m/z	327.218	10.3217	neg	12S-hydroxy-16-heptadecynoic acid	LMFA01050146	Lipids and lipid-like molecules	Fatty Acyls	Fatty Acids and Conjugates		26920.7	23764.9	24735.1	22190.1
10.55_526.3150m/z	526.315	10.5478	neg	PC(15:0/0:0)	LMGP01050016	Lipids and lipid-like molecules	Glycerophospholipids	Glycerophosphocholines		12003.7	8820.5	7883.25	10439.5
10.61_542.2524m/z	542.252	10.61	neg	PS(20:5(5Z,8Z,11Z,14Z,17Z)/0:0)	LMGP03050027	Lipids and lipid-like molecules	Glycerophospholipids	Glycerophosphoserines		16916.4	9012.48	16597.7	12371.8
11.23_320.2352n	319.228	11.2266	neg	16-HETE	LMFA03060105	Lipids and lipid-like molecules	Fatty Acyls	Eicosanoids	C14778	54732.2	70053.5	40669.9	36829.4
4.37_253.0717m/z	253.072	4.36807	neg	5-(3',4'-Dihydroxyphenyl)-gamma-valerolactone	HMDB0029185	Benzenoids	Phenols	Benzenediols		251.112	2182.92	64.8515	142.886
4.56_211.0607m/z	211.061	4.55745	neg	Homovanillin	HMDB0005175	Benzenoids	Phenols	Methoxyphenols	C05581	354.143	190.628	254.92	2305.34
0.76_342.1164n	360.15	0.76225	pos	Trehalulose	HMDB0039727	Organooxygen compounds	Carbohydrates and carbohydrate conjugates	Glycosyl compounds		5.55348e+06	5.14963e+06	4.31591e+06	4.76048e+06
11.96_523.3640n	524.371	11.9634	pos	PC(0:0/18:0)	LMGP01050076	Lipids and lipid-like molecules	Glycerophospholipids	Glycerophosphocholines		8.31079e+06	9.9369e+06	8.24773e+06	6.91595e+06
12.26_467.3382n	468.345	12.2626	pos	PE(O-18:0/0:0)	LMGP02060003	Lipids and lipid-like molecules	Glycerophospholipids	Glycerophosphoethanolamines		4768.14	2551.19	1431.82	4457.17
14.85_294.2559n	295.263	14.8499	pos	Methyl linoleate	89890	Lipids and lipid-like molecules	Fatty Acyls	Lineolic acids and derivatives		2143.8	4171.13	3476.05	3617.34
5.05_188.1282m/z	188.128	5.04842	pos	(E)-2-Butenyl-4-methyl-threonine	69263	Unclassified	Unclassified	Unclassified		10414.2	7607.23	7091.6	5841.97
9.25_301.2021m/z	301.202	9.24957	neg	4-keto pentadecanoic acid	LMFA01060047	Lipids and lipid-like molecules	Fatty Acyls	Fatty Acids and Conjugates		44258.4	38103.8	41418.8	37260.6
9.91_301.2162m/z	301.216	9.90775	pos	Yucalexin P17	HMDB0036752	Lipids and lipid-like molecules	Prenol lipids	Diterpenoids		25599.2	31038.5	34854.9	24772
10.61_343.2490m/z	343.249	10.61	neg	3-keto stearic acid	LMFA02000240	Lipids and lipid-like molecules	Fatty Acyls	Fatty acids and conjugates		23817.3	21682	21685.8	19913.5
11.41_337.2736m/z	337.274	11.4053	pos	PGF2alpha methyl ether	LMFA03010073	Lipids and lipid-like molecules	Fatty Acyls	Eicosanoids		31506.1	28441.5	21029.9	30870.3
12.50_582.3778m/z	582.378	12.504	neg	PC(O-18:0/1:0)	LMGP01020084	Lipids and lipid-like molecules	Glycerophospholipids	Glycerophosphocholines		33476.1	39225	21368.4	20863.7
2.12_234.0431m/z	234.043	2.12462	pos	Dopamine 4-sulfate	58219	Organic acids and derivatives	Organic sulfuric acids and derivatives	Arylsulfates	C13691	8311.28	16277.1	1592.89	24466.3
2.18_293.1474n	294.155	2.17612	pos	N-(1-Deoxy-1-fructosyl)isoleucine	HMDB0039780	Organic acids and derivatives	Carboxylic acids and derivatives	Amino acids, peptides, and analogues		1.77268e+06	1.60721e+06	1.4697e+06	1.30792e+06
0.80_204.0745n	205.082	0.7963	pos	γ-D-Glutamylglycine	24059	Unclassified	Unclassified	Unclassified		308072	363065	70956.7	186716
0.81_132.0768m/z	132.077	0.813333	pos	Creatine	7	Organic acids and derivatives	Carboxylic acids and derivatives	Amino acids, peptides, and analogues	C00300	808811	1.10348e+06	1.02902e+06	753338
11.35_504.3098m/z	504.31	11.3515	neg	LysoPE(20:2(11Z,14Z)/0:0)	HMDB0011513	Lipids and lipid-like molecules	Glycerophospholipids	Glycerophosphoethanolamines		37370.1	41291.4	44908	37352.6
2.58_297.1072n	296.1	2.57655	neg	2-Methylguanosine	58332	Nucleosides, nucleotides, and analogues	Purine nucleosides	Unclassified		9889.19	9126.44	9921.72	4236.1
5.17_342.1699m/z	342.17	5.17473	pos	ISOCORYDINE (+)	43922	Unclassified	Unclassified	Unclassified		8848.48	61.3069	64.6422	27.8578
6.27_362.2097n	407.208	6.26653	neg	1alpha,17alpha,21-trihydroxy-20-oxo-22,23,24,25,26,27-hexanorvitamin D3	LMST03020005	Unclassified	Unclassified	Unclassified		66603.1	44122.1	52397.2	48475.4
0.88_259.0924m/z	259.092	0.881433	pos	Ribothymidine	85160	Nucleosides, nucleotides, and analogues	Pyrimidine nucleosides	Unclassified		92701.3	88301.6	13155.2	53966.6
10.14_299.2823n	300.29	10.1373	pos	Sphingosine	392	Organic nitrogen compounds	Organonitrogen compounds	Amines	C00319	160154	145122	168348	206936
10.26_424.2473m/z	424.247	10.2607	neg	LysoPE(14:0/0:0)	HMDB0011500	Lipids and lipid-like molecules	Glycerophospholipids	Glycerophosphoethanolamines		7270.96	4113.29	3148.74	4608.69
12.16_594.3777m/z	594.378	12.1608	neg	PC(20:1(9Z)/0:0)	LMGP01050047	Lipids and lipid-like molecules	Glycerophospholipids	Glycerophosphocholines		19324.1	22823.7	9965.02	12445.2
13.09_282.2790m/z	282.279	13.086	pos	Oleamide	4115	Lipids and lipid-like molecules	Fatty Acyls	Fatty amides	C19670	303712	261911	287313	316806
13.12_269.2263m/z	269.226	13.1234	pos	anhydroretinol	HMDB0062447	Lipids and lipid-like molecules	Prenol lipids	Sesquiterpenoids		751384	140124	206781	1.63101e+06
10.01_440.3371m/z	440.337	10.0125	pos	O-(17-carboxyheptadecanoyl)carnitine	LMFA07070085	Lipids and lipid-like molecules	Fatty Acyls	Fatty esters		6207.29	4584.78	8157.16	4246.6
11.52_592.3621m/z	592.362	11.5207	neg	PC(20:2(11Z,14Z)/0:0)	LMGP01050132	Lipids and lipid-like molecules	Glycerophospholipids	Glycerophosphocholines		55838.7	65562.8	32971.5	36489.7
12.46_263.2369m/z	263.237	12.4615	pos	Farnesyl acetone	265036	Unclassified	Unclassified	Unclassified		3172.36	3216.31	2990.11	3292.56
3.21_309.1094m/z	309.109	3.20977	neg	gamma-Glutamyltyrosine	HMDB0011741	Organic acids and derivatives	Carboxylic acids and derivatives	Amino acids, peptides, and analogues		25647.2	36007.6	6848.53	13372
4.29_785.1552n	786.162	4.28587	pos	Flavin adenine dinucleotide (FAD)	2302	Unclassified	Unclassified	Unclassified		949128	1.08318e+06	1.11506e+06	902822
4.71_298.0934m/z	298.093	4.70517	neg	beta-D-Glucopyranosyl anthranilate	HMDB0041517	Organic oxygen compounds	Organooxygen compounds	Carbohydrates and carbohydrate conjugates		40617.9	20272.6	31675.3	29560.4
4.96_295.1290m/z	295.129	4.96423	pos	Tyrosyl-Hydroxyproline	HMDB0029106	Organic acids and derivatives	Carboxylic acids and derivatives	Amino acids, peptides, and analogues		1704.54	4211.98	2232.44	5747.36
6.75_363.2166m/z	363.217	6.75162	pos	Cortisol	HMDB0000063	Lipids and lipid-like molecules	Steroids and steroid derivatives	Hydroxysteroids	C00735	48157.9	47092.4	21790.6	20703.9
0.81_309.1059n	310.113	0.813333	pos	N-Acetyl-a-neuraminic acid	5739	Organic oxygen compounds	Organooxygen compounds	Carbohydrates and carbohydrate conjugates	C19909	1.47007e+06	1.45199e+06	1.31993e+06	977130
10.38_450.2628m/z	450.263	10.3832	neg	PE(16:1(9Z)/0:0)	LMGP02050010	Lipids and lipid-like molecules	Glycerophospholipids	Glycerophosphoethanolamines		26807.9	33734.1	42948.4	35488.2
11.50_361.2735m/z	361.274	11.5046	pos	O-Arachidonoyl Glycidol	44872	Unclassified	Unclassified	Unclassified		254529	300338	335738	222598
13.63_284.2140n	285.221	13.6333	pos	9-cis-retinal	41512	Lipids and lipid-like molecules	Prenol lipids	Retinoids		22863.4	3809.8	7933.3	34388.8
3.86_312.1302m/z	312.13	3.86167	pos	N2,N2-Dimethylguanosine	HMDB0004824	Nucleosides, nucleotides, and analogues	Purine nucleosides	Unclassified		81687.8	69496.1	69311.4	20678.1
4.65_246.1701m/z	246.17	4.64968	pos	2-Methylbutyroylcarnitine	HMDB0000378	Lipids and lipid-like molecules	Fatty Acyls	Fatty acid esters		1.15538e+06	1.12689e+06	976042	807366
4.86_302.1503m/z	302.15	4.8589	pos	Tryptophyl-Proline	HMDB0029091	Organic acids and derivatives	Carboxylic acids and derivatives	Amino acids, peptides, and analogues		22092	15619.7	11362.2	11390.9
0.63_126.1028m/z	126.103	0.62545	pos	1-Methylhistamine	5854	Organic nitrogen compounds	Organonitrogen compounds	Amines	C05127	11543.4	11143.8	11612.6	10169.7
0.71_184.0734m/z	184.073	0.711183	pos	Phosphocholine	3318	Organic nitrogen compounds	Organonitrogen compounds	Quaternary ammonium salts	C00588	2.45371e+06	1.81032e+06	1.80866e+06	2.23243e+06
10.22_351.3369m/z	351.337	10.2209	pos	2,4,12-Octadecatrienoic acid isobutylamide	HMDB0032033	Lipids and lipid-like molecules	Fatty Acyls	Fatty amides		322.33	382.625	218.364	1330.37
10.45_541.3172n	542.324	10.4487	pos	PC(20:5(5Z,8Z,11Z,14Z,17Z)/0:0)	LMGP01050050	Lipids and lipid-like molecules	Glycerophospholipids	Glycerophosphocholines		133261	99813.5	145604	218492
12.12_506.3252m/z	506.325	12.118	neg	LysoPE(20:1(11Z)/0:0)	HMDB0011512	Lipids and lipid-like molecules	Glycerophospholipids	Glycerophosphoethanolamines		23244.4	24147.3	16940.9	17674.6
12.18_319.2279m/z	319.228	12.1822	neg	3R-HETE	LMFA03060023	Lipids and lipid-like molecules	Fatty Acyls	Eicosanoids		9190.68	9872.51	9164.6	2511.36
2.07_268.1040m/z	268.104	2.06715	pos	Adenosine	86	Nucleosides, nucleotides, and analogues	Purine nucleosides	Unclassified	C00212	985418	1.12845e+06	1.10553e+06	2.09004e+06
2.69_247.1288m/z	247.129	2.6875	pos	Glutamylvaline	HMDB0028832	Organic acids and derivatives	Carboxylic acids and derivatives	Amino acids, peptides, and analogues		192211	198346	47116.1	224662
5.26_138.0550m/z	138.055	5.25888	pos	Anthranilic acid	317	Benzenoids	Benzene and substituted derivatives	Benzoic acids and derivatives	C00108	35909.3	24296.2	30312.3	26672.8
0.81_309.1060n	308.099	0.809417	neg	N-Acetylneuraminic acid	HMDB0000230	Organic oxygen compounds	Organooxygen compounds	Carbohydrates and carbohydrate conjugates	C19910	944304	885043	971591	660879
1.12_130.0500m/z	130.05	1.11802	pos	(R)-(+)-2-Pyrrolidone-5-carboxylic acid	63632	Organic acids and derivatives	Carboxylic acids and derivatives	Amino acids, peptides, and analogues	C02237	127711	133462	67389.7	70109.5
10.30_512.2993m/z	512.299	10.3017	neg	PC(14:0/0:0)	LMGP01050012	Lipids and lipid-like molecules	Glycerophospholipids	Glycerophosphocholines		352804	251834	189936	266773
12.84_329.2474m/z	329.247	12.8438	pos	DHA	LMFA01030185	Organic oxygen compounds	Organooxygen compounds	Carbohydrates and carbohydrate conjugates	C00184	33909.1	25429.9	34782.7	46361
5.82_541.2656m/z	541.266	5.82302	neg	Cortolone-3-glucuronide	HMDB0010320	Lipids and lipid-like molecules	Steroids and steroid derivatives	Steroidal glycosides		164667	130883	158824	201191
10.85_426.3578m/z	426.358	10.8453	pos	Oleoylcarnitine	HMDB0005065	Lipids and lipid-like molecules	Fatty Acyls	Fatty acid esters		186137	192784	211245	888921
4.75_334.1406m/z	334.141	4.75395	pos	Glutamyltryptophan	HMDB0028830	Organic acids and derivatives	Carboxylic acids and derivatives	Amino acids, peptides, and analogues		23924.1	28473.9	8882.93	15382.1
5.05_194.0813m/z	194.081	5.04842	pos	Phenylacetylglycine	4237	Organic acids and derivatives	Carboxylic acids and derivatives	Amino acids, peptides, and analogues	C05598	20628.3	19355.8	16633.9	19977.2
5.34_336.1664m/z	336.166	5.3429	pos	Isopentenyl adenosine	64086	Unclassified	Unclassified	Unclassified		43436.7	47547.7	33211.2	15942.4
0.72_343.0200m/z	343.02	0.7243	neg	Glycerol 3-phosphate	HMDB0000126	Lipids and lipid-like molecules	Glycerophospholipids	Glycerophosphates	C00093	53062.3	53628.4	58993.6	134852
1.07_324.0359n	323.029	1.06598	neg	Uridine 5'-monophosphate	HMDB0000288	Nucleosides, nucleotides, and analogues	Pyrimidine nucleotides	Pyrimidine ribonucleotides	C00105	354808	400918	394718	1.0062e+06
11.54_285.2212m/z	285.221	11.5436	pos	Vitamin A2	HMDB0013117	Lipids and lipid-like molecules	Prenol lipids	Retinoids		22334.4	5517.01	11221.6	30059.2
12.54_278.2247n	279.232	12.5387	pos	Alpha-Linolenic acid	HMDB0001388	Lipids and lipid-like molecules	Fatty Acyls	Lineolic acids and derivatives	C06427	20943.5	17985.5	13913.8	16533.8
3.72_359.1035m/z	359.104	3.71838	pos	Pantetheine 4'-phosphate	HMDB0001416	Organic acids and derivatives	Organic phosphoric acids and derivatives	Phosphate esters	C01134	22493.8	51710.3	41068.3	47131.2
8.11_229.1442m/z	229.144	8.11032	neg	(Z)-3-Methyl-3-decenoic acid	HMDB0031062	Lipids and lipid-like molecules	Fatty Acyls	Fatty acids and conjugates		43082.1	38026.5	40051.7	36920.8
1.24_164.0474n	182.081	1.24088	pos	2-Hydroxycinnamic acid	HMDB0002641	Phenylpropanoids and polyketides	Cinnamic acids and derivatives	Hydroxycinnamic acids and derivatives	C01772	2.2329e+06	2.47957e+06	2.09141e+06	1.81626e+06
13.54_328.3209m/z	328.321	13.5382	pos	Stearoylethanolamide	3720	Organic nitrogen compounds	Organonitrogen compounds	Amines		18827.3	11680.2	13783	19251.7
2.09_218.0482m/z	218.048	2.08627	pos	Tyramine-O-sulfate	58408	Organic acids and derivatives	Organic sulfuric acids and derivatives	Arylsulfates		8209.61	1565.32	162.227	19589.5
6.14_725.2028m/z	725.203	6.14045	neg	cis-Miyabenol C	HMDB0041555	Phenylpropanoids and polyketides	2-arylbenzofuran flavonoids	Unclassified		180.16	2009.34	55726.8	7.25002
7.07_347.2440m/z	347.244	7.06922	neg	Sativic acid	LMFA02000148	Lipids and lipid-like molecules	Fatty Acyls	Octadecanoids		8264.81	1700.75	1307.13	3714.05
8.61_251.0924m/z	251.092	8.60745	neg	2,3-Dihydro-6-methoxy-2,2-dimethyl-4H-1-benzopyran-4-one	HMDB0041410	Organoheterocyclic compounds	Benzopyrans	1-benzopyrans		131586	122310	150858	142240
0.85_222.0972m/z	222.097	0.847383	pos	N-Acetylmannosamine	HMDB0001129	Organic oxygen compounds	Organooxygen compounds	Carbohydrates and carbohydrate conjugates	C00645	206952	169503	163741	145419
10.57_286.3103m/z	286.31	10.571	pos	Spisulosine	53932	Lipids and lipid-like molecules	Sphingolipids	Sphingoid bases		17383.8	14726.9	15144.4	14216.2
13.60_141.1134m/z	141.113	13.5953	pos	Methenamine	43250	Organoheterocyclic compounds	Triazinanes	1,3,5-triazinanes		1.56998e+06	1.64442e+06	1.57711e+06	1.26066e+06
5.11_263.1138m/z	263.114	5.10608	neg	2-Hydroxydecanedioic acid	HMDB0000424	Organic acids and derivatives	Hydroxy acids and derivatives	Medium-chain hydroxy acids and derivatives		1159.63	386.136	258.971	4767.02
5.81_146.0601m/z	146.06	5.80538	pos	4-formyl Indole	96392	Unclassified	Unclassified	Unclassified		4072.09	2285.66	2655.54	2043.5
1.10_162.0761m/z	162.076	1.10098	pos	Glucosamine	HMDB0001514	Organic oxygen compounds	Organooxygen compounds	Carbohydrates and carbohydrate conjugates	C00329	704506	1.00046e+06	676326	887731
10.24_460.2694m/z	460.269	10.2414	pos	Pectachol	HMDB0039064	Phenylpropanoids and polyketides	Coumarins and derivatives	Unclassified		1.7677e+06	1.61584e+06	1.48859e+06	1.3525e+06
11.50_509.3485n	510.356	11.5046	pos	1-heptadecanoyl-sn-glycero-3-phosphocholine	24068	Unclassified	Unclassified	Unclassified		823456	1.1047e+06	884057	887835
11.98_324.2896m/z	324.29	11.9826	pos	Sagittariol	HMDB0036835	Lipids and lipid-like molecules	Prenol lipids	Diterpenoids		19790.4	15370.6	16959.4	13318
2.05_132.1020m/z	132.102	2.04822	pos	L-Isoleucine	23	Organic acids and derivatives	Carboxylic acids and derivatives	Amino acids, peptides, and analogues	C00407	3.87035e+06	3.09069e+06	3.0158e+06	3.82828e+06
2.14_300.0842m/z	300.084	2.14192	pos	D-4'-Phosphopantothenate	HMDB0001016	Organic acids and derivatives	Carboxylic acids and derivatives	Amino acids, peptides, and analogues	C03492	242854	250241	258136	294140
3.01_327.1318n	328.139	3.01108	pos	N-(1-Deoxy-1-fructosyl)phenylalanine	HMDB0037846	Organic acids and derivatives	Carboxylic acids and derivatives	Amino acids, peptides, and analogues		293920	236118	223868	146764
8.53_181.1223m/z	181.122	8.53485	pos	Dihydroactinidiolide	90552	Organoheterocyclic compounds	Benzofurans	Unclassified		34040.9	22440.6	36219.7	23970.3
9.18_557.3386n	575.372	9.17657	pos	(25R)-3alpha,7alpha,12alpha-trihydroxy-5beta-cholestan-27-oyl taurine	LMST05040007	Unclassified	Unclassified	Unclassified		61702.1	45771.4	32483.1	62761.9
0.86_504.1924m/z	504.192	0.864417	pos	beta-D-Galactopyranosyl-(1->4)-2-amino-2-deoxy-beta-D-glucopyranosyl-(1->6)-D-mannose	HMDB0041224	Organic oxygen compounds	Organooxygen compounds	Carbohydrates and carbohydrate conjugates		484826	347487	215305	389346
11.93_506.3247m/z	506.325	11.926	neg	PE(20:1(11Z)/0:0)	LMGP02050020	Lipids and lipid-like molecules	Glycerophospholipids	Glycerophosphoethanolamines		16368.8	22091.6	19021.3	14870.6
6.10_345.2059m/z	345.206	6.10008	pos	Formyldienolone	41845	Lipids and lipid-like molecules	Steroids and steroid derivatives	Androstane steroids		2998.78	2172.45	1987.04	4507.96
0.81_192.0746n	175.071	0.813333	pos	Serylserine	HMDB0029048	Organic acids and derivatives	Carboxylic acids and derivatives	Amino acids, peptides, and analogues		524022	73816	239369	261717
0.81_342.1163n	387.114	0.809417	neg	Kojibiose	HMDB0011742	Lipids and lipid-like molecules	Fatty Acyls	Fatty acyl glycosides	C19632	6.44639e+06	5.73353e+06	5.02429e+06	6.26419e+06
0.88_666.2203n	684.254	0.881433	pos	Mannan	HMDB0029931	Organooxygen compounds	Carbohydrates and carbohydrate conjugates	Oligosaccharides	C00464	2.96845e+06	2.30801e+06	1.21949e+06	2.42441e+06
10.42_479.3379m/z	479.338	10.4246	neg	3a,7a,12a-Trihydroxy-5b-cholestan-26-al	HMDB0003533	Lipids and lipid-like molecules	Steroids and steroid derivatives	Bile acids, alcohols and derivatives	C01301	4795.6	960.69	1539.35	3532.4
11.31_521.3483n	522.356	11.3068	pos	PC(0:0/18:1(9Z))	LMGP01050082	Lipids and lipid-like molecules	Glycerophospholipids	Glycerophosphocholines		3.68739e+06	4.32002e+06	3.03923e+06	3.41529e+06
12.69_326.3053m/z	326.305	12.6893	pos	Oleoyl Ethanolamide	24103	Unclassified	Unclassified	Unclassified		26941.3	22587.2	23897.8	22676.4
2.07_267.0968n	312.095	2.0673	neg	Deoxyguanosine	HMDB0000085	Nucleosides, nucleotides, and analogues	Purine nucleosides	Purine 2'-deoxyribonucleosides	C00330	72699.1	100072	97162.6	228587
2.16_269.0879m/z	269.088	2.15907	pos	Allopurinol-1-ribonucleoside	867	Nucleosides, nucleotides, and analogues	Pyrazolo[3,4-d]pyrimidine glycosides	Unclassified		5.99247e+06	6.54718e+06	6.60002e+06	5.32451e+06
4.37_189.0419n	188.035	4.36807	neg	Kynurenic acid	HMDB0000715	Organoheterocyclic compounds	Quinolines and derivatives	Quinoline carboxylic acids	C01717	43005.3	26569	49887.3	28882.4
6.75_407.2077m/z	407.208	6.75202	neg	poststerone	LMST02030165	Lipids and lipid-like molecules	Sterol Lipids	Steroids	C08837	95850.4	85054.7	50431.4	49603.3
8.90_432.2382m/z	432.238	8.9037	pos	Clausarinol	HMDB0041407	Phenylpropanoids and polyketides	Coumarins and derivatives	Pyranocoumarins		71910.4	86137.4	35937.8	30538.5
1.29_221.0663m/z	221.066	1.28908	neg	Ethyl glucuronide	HMDB0010325	Organic oxygen compounds	Organooxygen compounds	Carbohydrates and carbohydrate conjugates		12642.1	45143.7	8976.49	233375
10.51_263.2006m/z	263.201	10.5106	pos	10E,16-heptadecadien-8-ynoic acid	LMFA01030475	Lipids and lipid-like molecules	Fatty Acyls	Fatty Acids and Conjugates		9576	7072.97	11519.1	3342.89
11.29_436.2835m/z	436.284	11.2891	neg	PE(P-16:0e/0:0)	HMDB0011152	Lipids and lipid-like molecules	Glycerophospholipids	Glycerophosphoethanolamines		19184.2	15442.1	15262.3	22257.5
3.34_297.1213n	298.129	3.34295	pos	Phenethylamine glucuronide	HMDB0010323	Organic oxygen compounds	Organooxygen compounds	Carbohydrates and carbohydrate conjugates	C03033	93338.7	87421.6	97376.9	43863.7
5.20_356.1856m/z	356.186	5.19578	pos	2'-O-Methylglabridin	HMDB0033671	Phenylpropanoids and polyketides	Isoflavonoids	Pyranoisoflavonoids		23018.8	156.99	449.776	179.433
0.88_324.0591m/z	324.059	0.881433	pos	5'-CMP	3452	Nucleosides, nucleotides, and analogues	Pyrimidine nucleotides	Pyrimidine ribonucleotides	C00055	215290	348067	355863	246878
15.75_390.2770n	391.284	15.7536	pos	D8'-Merulinic acid A	HMDB0041454	Benzenoids	Benzene and substituted derivatives	Benzoic acids and derivatives		842473	855116	790110	609172
4.09_367.1502m/z	367.15	4.09023	pos	1-(1,2,3,4,5-Pentahydroxypent-1-yl)-1,2,3,4-tetrahydro-beta-carboline-3-carboxylate	HMDB0012492	Alkaloids and derivatives	Harmala alkaloids	Unclassified		42533.8	30332.8	20229.6	15273.3
9.27_299.1865m/z	299.186	9.27037	neg	Lubiminol	HMDB0029604	Lipids and lipid-like molecules	Prenol lipids	Sesquiterpenoids		16696.2	14371.4	15052.5	13698.1
0.84_606.0741m/z	606.074	0.84355	neg	Uridine diphosphate-N-acetylglucosamine	41549	Nucleosides, nucleotides, and analogues	Pyrimidine nucleotides	Pyrimidine nucleotide sugars	C00043	374765	346573	497102	580804
10.16_480.3452n	479.338	10.1579	neg	3alpha,7alpha,12alpha,24-tetrahydroxy-24-methyl-5beta-cholestan-26-oic acid	LMST04040001	Unclassified	Unclassified	Unclassified		14061.8	7100.82	5913.68	8545.08
10.93_299.2228m/z	299.223	10.9271	neg	cis-9-palmitoleic acid	LMFA01030056	Lipids and lipid-like molecules	Fatty Acyls	Fatty acids and conjugates	C08362	25509.7	24358.5	24718.1	21915.4
5.91_164.1071m/z	164.107	5.91073	pos	N-(2-Phenylethyl)-acetamide	66516	Organic oxygen compounds	Organooxygen compounds	Alcohols and polyols	C06746	2781.3	3378.18	3181.67	6739.93
0.74_244.0226m/z	244.023	0.741317	neg	Iminoerythrose 4-phosphate	HMDB0060483	Organic acids and derivatives	Organic phosphoric acids and derivatives	Phosphate esters	C12215	247245	252611	260985	217648
0.86_127.0392m/z	127.039	0.864417	pos	4-HYDROXY-6-METHYLPYRAN-2-ONE	44653	Unclassified	Unclassified	Unclassified		557294	569540	472309	524341
0.88_251.0090m/z	251.009	0.878167	neg	Ethylphosphate	HMDB0012228	Organic acids and derivatives	Organic phosphoric acids and derivatives	Phosphate esters		7.11211	36090	6.17199e-07	173033
10.34_397.3426m/z	397.343	10.3441	pos	alpha-N-(3-hydroxyoctadecanoyl)-L-ornithine	LMFA08020225	Lipids and lipid-like molecules	Fatty Acyls	Fatty amides		7455.57	9729.98	11044.8	26985.2
12.44_494.3254m/z	494.325	12.4397	neg	PE(19:0/0:0)	LMGP02050028	Lipids and lipid-like molecules	Glycerophospholipids	Glycerophosphoethanolamines		19132.5	16092.1	11621.3	10377.6
14.15_310.3103m/z	310.31	14.1468	pos	Geranylcitronellol	HMDB0032147	Lipids and lipid-like molecules	Prenol lipids	Diterpenoids		42312.6	41801.4	41519.7	33753.1
2.73_191.0582n	209.092	2.72723	pos	5-Hydroxyindoleacetic acid	2975	Organoheterocyclic compounds	Indoles and derivatives	Indolyl carboxylic acids and derivatives	C05635	439234	359589	291616	606011
6.63_403.1763m/z	403.176	6.62533	neg	prednisone	LMST02030180	Lipids and lipid-like molecules	Steroids and steroid derivatives	Hydroxysteroids	C07370	2567.97	622.18	3989.94	8764.15
6.92_445.1905m/z	445.191	6.92118	neg	Ptilosteroid A	LMST02030212	Lipids and lipid-like molecules	Sterol Lipids	Steroids		3671.89	1932.06	5685.37	10140.9
7.34_259.1551m/z	259.155	7.3369	neg	11-oxo-dodecanoic acid	LMFA01060088	Lipids and lipid-like molecules	Fatty Acyls	Fatty Acids and Conjugates		44518.3	40871.9	46239.7	41989.7
7.82_613.3592m/z	613.359	7.81668	neg	Kurilensoside H	LMST05050017	Lipids and lipid-like molecules	Sterol Lipids	Steroid conjugates		113026	101883	153995	99877.4
7.88_273.1710m/z	273.171	7.87973	neg	11-Hydroxy-9-tridecenoic acid	LMFA01050437	Lipids and lipid-like molecules	Fatty Acyls	Fatty acids and conjugates		20434.6	18476.8	20436.1	18464.2
1.10_130.0864m/z	130.086	1.10098	pos	D-Pipecolic acid	58337	Organic acids and derivatives	Carboxylic acids and derivatives	Amino acids, peptides, and analogues		63594.5	44681.2	44662.9	102448
1.12_333.0941m/z	333.094	1.11887	neg	(S)-a-Amino-2,5-dihydro-5-oxo-4-isoxazolepropanoic acid N2-glucoside	HMDB0029404	Organic oxygen compounds	Organooxygen compounds	Carbohydrates and carbohydrate conjugates		245188	475703	217933	281083
1.10_145.0132m/z	145.013	1.10183	neg	Oxoglutaric acid	HMDB0000208	Organic acids and derivatives	Keto acids and derivatives	Gamma-keto acids and derivatives	C00026	65622	68458.3	72338.9	46548.4
1.10_152.0324n	151.025	1.10183	neg	Xanthine	HMDB0000292	Organoheterocyclic compounds	Imidazopyrimidines	Purines and purine derivatives	C00385	260729	162140	263479	110523
2.58_267.1704m/z	267.17	2.58322	pos	Atenolol	HMDB0001924	Benzenoids	Benzene and substituted derivatives	Phenylacetamides	C13235	6.17199e-07	5412.36	6.17199e-07	40.9614
4.26_172.9905m/z	172.991	4.26322	neg	Phenol sulphate	HMDB0060015	Organic acids and derivatives	Organic sulfuric acids and derivatives	Arylsulfates	C02180	2301.28	6837.25	8614.43	4173.53
4.78_376.1384n	377.146	4.77503	pos	Riboflavin (Vitamin B2)	233	Unclassified	Unclassified	Unclassified		188067	201851	188960	207915
5.01_476.3070m/z	476.307	5.00635	pos	Netilmicin	HMDB0015090	Organic oxygen compounds	Organooxygen compounds	Carbohydrates and carbohydrate conjugates	C07657	31773.3	17997.4	24305.2	12972.3
5.15_266.1025m/z	266.102	5.15368	pos	2-(2-Phenylacetoxy)propionylglycine	HMDB0059732	Organic acids and derivatives	Carboxylic acids and derivatives	Amino acids, peptides, and analogues		5928.4	3026.55	2996.31	805.436
0.63_130.0864m/z	130.086	0.62545	pos	CYCLOLEUCINE	44142	Unclassified	Unclassified	Unclassified		78144.5	54243.2	59950.8	47704.2
10.41_195.1016m/z	195.102	10.4067	pos	Butyl salicylate	HMDB0040730	Benzenoids	Benzene and substituted derivatives	Benzoic acids and derivatives		34297.1	33199	32741.8	29803.6
10.61_493.3170n	494.324	10.6125	pos	PC(16:1(9E)/0:0)	LMGP01050021	Lipids and lipid-like molecules	Glycerophospholipids	Glycerophosphocholines		706751	763861	494767	495525
12.46_332.2926n	355.284	12.4615	pos	1-O-(2R-hydroxy-hexadecyl)-sn-glycerol	LMGL01020063	Lipids and lipid-like molecules	Glycerolipids	Monoradylglycerols		16732.3	17397	13955.9	15646.7
2.20_292.1403m/z	292.14	2.20202	neg	N-(1-Deoxy-1-fructosyl)leucine	HMDB0037840	Organic acids and derivatives	Carboxylic acids and derivatives	Amino acids, peptides, and analogues		113569	99404.2	96158.4	91571.6
2.23_218.1387m/z	218.139	2.22822	pos	Propionylcarnitine	HMDB0000824	Lipids and lipid-like molecules	Fatty Acyls	Fatty acid esters	C03017	1.02901e+06	689416	1.54646e+06	1.01964e+06
4.49_294.1218n	293.115	4.49405	neg	gamma-Glutamylphenylalanine	HMDB0000594	Organic acids and derivatives	Carboxylic acids and derivatives	Amino acids, peptides, and analogues		46622.7	48188.3	13556.3	22396.1
9.70_297.2668n	298.274	9.69752	pos	Lepadin D	LMSP01080052	Lipids and lipid-like molecules	Sphingolipids	Sphingoid bases		13818.3	8905.6	11115	23677.6
1.10_363.0581n	362.051	1.10183	neg	Guanosine monophosphate	HMDB0001397	Nucleosides, nucleotides, and analogues	Purine nucleotides	Purine ribonucleotides	C00144	559336	571015	648683	500073
10.41_332.1987n	333.206	10.4067	pos	PGA3	LMFA03010140	Lipids and lipid-like molecules	Fatty Acyls	Eicosanoids		84222.1	118925	132778	54319.8
12.80_297.2436m/z	297.244	12.8039	neg	19-HOME(9Z)	LMFA02000181	Lipids and lipid-like molecules	Fatty Acyls	Octadecanoids		2882.63	2451.56	3417.3	2309.33
2.75_283.1035m/z	283.104	2.74747	pos	1-Methylinosine	3780	Nucleosides, nucleotides, and analogues	Purine nucleosides	Unclassified		22763.8	20327.2	20368.8	9749.04
4.01_239.9970m/z	239.997	4.01108	neg	Indole-3-carboxilic acid-O-sulphate	HMDB0060002	Organoheterocyclic compounds	Indoles and derivatives	Indolecarboxylic acids and derivatives		9261.9	19198.7	38090.3	13079.2
9.39_372.2663n	373.274	9.38667	pos	(22E)-3beta-Hydroxy-5alpha-chola-7,22-dien-24-oic Acid	LMST04010287	Unclassified	Unclassified	Unclassified		16295.1	17099.1	108323	11962.8
0.80_244.1655m/z	244.166	0.7963	pos	Lysyl-Proline	85861	Organic acids and derivatives	Carboxylic acids and derivatives	Amino acids, peptides, and analogues		44072.5	18849	17460.2	14379.3
0.80_266.1233m/z	266.123	0.7963	pos	D-1-[(3-Carboxypropyl)amino]-1-deoxyfructose	HMDB0038663	Unclassified	Unclassified	Unclassified		359686	242620	215643	118657
1.17_261.1445m/z	261.144	1.16925	pos	L-gamma-glutamyl-L-isoleucine	62019	Organic acids and derivatives	Carboxylic acids and derivatives	Amino acids, peptides, and analogues		581981	629766	676979	670648
10.49_517.3172n	518.325	10.4908	pos	LysoPC(18:3(9Z,12Z,15Z))	HMDB0010388	Lipids and lipid-like molecules	Glycerophospholipids	Glycerophosphocholines		498886	653133	633425	507685
10.99_590.3464m/z	590.346	10.9869	neg	LysoPC(20:3(5Z,8Z,11Z))	HMDB0010393	Lipids and lipid-like molecules	Glycerophospholipids	Glycerophosphocholines	C04230	260853	382012	239261	315827
14.09_483.2730m/z	483.273	14.0922	neg	PG(16:0/0:0)[U]	40874	Unclassified	Unclassified	Unclassified		21079.1	20370.9	16312.5	14226.1
3.90_314.0999m/z	314.1	3.90152	pos	Glutarylcarnitine	LMFA07070066	Organic acids and derivatives	Hydroxy acids and derivatives	Beta hydroxy acids and derivatives		18923.6	30377	19988	27316.4
2.30_927.1521m/z	927.152	2.30043	pos	2-amino-5-oxocyclohex-1-enecarbonyl-CoA	LMFA07050174	Lipids and lipid-like molecules	Fatty Acyls	Fatty esters		1833.67	2774.13	293.348	122283
2.45_183.0292m/z	183.029	2.45018	neg	3,4-Dihydroxymandelic acid	HMDB0001866	Benzenoids	Phenols	Benzenediols	C05580	81.9528	3131.61	55.4155	71.7124
3.20_290.1597m/z	290.16	3.1969	pos	3-Methylglutarylcarnitine	HMDB0000552	Lipids and lipid-like molecules	Fatty Acyls	Fatty acid esters		205856	234774	220547	208551
4.03_193.0612m/z	193.061	4.03217	neg	aminohippuric acid	3927	Benzenoids	Benzene and substituted derivatives	Benzoic acids and derivatives	D06890	378.392	730.336	524.748	992.563
5.36_179.0342m/z	179.034	5.35933	neg	Caffeic acid	HMDB0001964	Phenylpropanoids and polyketides	Cinnamic acids and derivatives	Hydroxycinnamic acids and derivatives	C01481	9686.34	9881.9	13127	12394.8
6.52_405.1918m/z	405.192	6.52063	neg	prednisolone	LMST02030179	Lipids and lipid-like molecules	Steroids and steroid derivatives	Hydroxysteroids	C07369	5067.49	1092.58	9953.08	5952.48
7.82_354.2408n	353.233	7.81668	neg	5-trans PGF2α	36148	Unclassified	Unclassified	Unclassified		14095.7	11689.3	16321.4	2902.27
9.51_418.2224m/z	418.222	9.51038	pos	Armillaritin	HMDB0038918	Lipids and lipid-like molecules	Prenol lipids	Sesquiterpenoids		117376	95086.2	71464.7	62025.2
0.76_253.0499m/z	253.05	0.75835	neg	5-L-Glutamyl-taurine	HMDB0004195	Organic acids and derivatives	Carboxylic acids and derivatives	Amino acids, peptides, and analogues	C05844	701969	481860	165732	303426
1.10_279.1318n	280.139	1.10098	pos	N-(1-Deoxy-1-fructosyl)valine	HMDB0037844	Organic acids and derivatives	Carboxylic acids and derivatives	Amino acids, peptides, and analogues		504167	353679	350130	508049
11.93_481.3169n	480.31	11.926	neg	PE(18:0/0:0)	LMGP02050001	Lipids and lipid-like molecules	Glycerophospholipids	Glycerophosphoethanolamines		1.60134e+06	1.48013e+06	1.26678e+06	1.09729e+06
12.23_464.3147m/z	464.315	12.225	neg	PE(O-18:1(9Z)/0:0)	LMGP02060004	Lipids and lipid-like molecules	Glycerophospholipids	Glycerophosphoethanolamines		21067.6	16773.1	16408.2	22841.7
2.93_282.1196m/z	282.12	2.93092	pos	N6-Methyladenosine	HMDB0004044	Nucleosides, nucleotides, and analogues	Purine nucleosides	Unclassified		15432.1	15997.6	15605.7	11560.9
4.16_204.0893n	203.082	4.1584	neg	L-Tryptophan	33	Organoheterocyclic compounds	Indoles and derivatives	Indolyl carboxylic acids and derivatives	C00078	29236.9	23173.5	10167.9	8451.78
5.06_325.0567m/z	325.057	5.06392	neg	6-[4-(carboxymethyl)-2-hydroxyphenoxy]-3,4,5-trihydroxyoxane-2-carboxylic acid	HMDB0125148	Organic oxygen compounds	Organooxygen compounds	Carbohydrates and carbohydrate conjugates		8802.75	8687.84	12395	11372.5
9.87_460.2696m/z	460.27	9.8659	pos	3-O-Acetylepisamarcandin	HMDB0031958	Phenylpropanoids and polyketides	Coumarins and derivatives	Unclassified		45897.3	52078.4	27823.4	22676.9
0.71_125.0148n	126.022	0.711183	pos	Taurine	31	Organic acids and derivatives	Organic sulfonic acids and derivatives	Organosulfonic acids and derivatives	C00245	113988	100183	112115	110993
10.22_540.3366m/z	540.337	10.2195	neg	(25R)-3alpha,7alpha-dihydroxy-5beta-cholestan-27-oyl taurine	LMST05040008	Unclassified	Unclassified	Unclassified		11090.3	1134.79	981.816	3469.49
10.32_422.3264m/z	422.326	10.3231	pos	MG(0:0/22:5(7Z,10Z,13Z,16Z,19Z)/0:0)	HMDB0011556	Lipids and lipid-like molecules	Glycerolipids	Monoradylglycerols		16891	11940.6	27474.9	42001.9
4.65_265.1547m/z	265.155	4.64968	pos	Valyl-Phenylalanine	HMDB0029134	Organic acids and derivatives	Carboxylic acids and derivatives	Amino acids, peptides, and analogues		15234	18844.4	16556.3	41897.1
5.70_229.1079m/z	229.108	5.69742	neg	(4S,8R)-8,9-Dihydroxy-p-menth-1(6)-en-2-one	HMDB0039052	Lipids and lipid-like molecules	Prenol lipids	Monoterpenoids		11725.2	10931.8	22035.6	7884.54
0.71_241.0311m/z	241.031	0.711183	pos	L-Cystine	HMDB0000192	Organic acids and derivatives	Carboxylic acids and derivatives	Amino acids, peptides, and analogues	C00491	78456.4	72468.1	32104.5	20370.4
0.90_828.2739n	873.273	0.895783	neg	Amylopectin	HMDB0003255	Organic oxygen compounds	Organooxygen compounds	Carbohydrates and carbohydrate conjugates	C00317	855767	640423	613114	574136
0.92_277.1031m/z	277.103	0.915583	pos	Glutamylglutamic acid	HMDB0028818	Organic acids and derivatives	Carboxylic acids and derivatives	Amino acids, peptides, and analogues	C01425	187863	236329	42432.4	110191
13.73_780.5496m/z	780.55	13.7269	pos	PC(18:2(9Z,12Z)/16:0)	HMDB0008133	Lipids and lipid-like molecules	Glycerophospholipids	Glycerophosphocholines		9.81081e+06	6.38484e+06	1.00597e+07	1.07046e+07
14.82_535.3042m/z	535.304	14.8243	neg	PG(20:2(11Z,14Z)/0:0)	LMGP04050024	Lipids and lipid-like molecules	Glycerophospholipids	Glycerophosphoglycerols		32857	61562.3	62841.5	41856.3
0.85_276.1190m/z	276.119	0.847383	pos	N2-gamma-Glutamylglutamine	HMDB0011738	Organic acids and derivatives	Carboxylic acids and derivatives	Amino acids, peptides, and analogues	C05283	31801.6	65930.8	17086	30526.2
1.08_275.0887m/z	275.089	1.08478	neg	1-(gamma-Glutamylamino)cyclopropanecarboxylic acid	HMDB0031701	Organic acids and derivatives	Carboxylic acids and derivatives	Amino acids, peptides, and analogues		33087.1	39631.7	8555.62	16499.6
10.59_450.3579m/z	450.358	10.5913	pos	Digalogenin	LMST01080016	Lipids and lipid-like molecules	Sterol Lipids	Sterols		25234	5977.51	20090.5	36103.5
12.48_302.2245n	303.232	12.4808	pos	(2-methoxy-12-methyloctadec-17-en-5-ynoyl) 2-methoxy-12-methyloctadec-17-en-5-ynoate	74294	Unclassified	Unclassified	Unclassified		30298.7	6157.53	13670.4	37681.8
13.16_832.5803m/z	832.58	13.1608	pos	PC(18:2(9Z,12Z)/20:2(11Z,14Z))	LMGP01011632	Unclassified	Unclassified	Unclassified	C00157	2.62736e+06	1.79697e+06	2.35971e+06	2.74208e+06
4.15_296.1356m/z	296.136	4.15182	pos	N6,N6-Dimethyladenosine	65975	Unclassified	Unclassified	Unclassified		8110.36	4364.86	2943.61	3400.94
1.63_410.2538m/z	410.254	1.63328	pos	14-Hydroperoxy-H4-neuroprostane	HMDB0062292	Unclassified	Unclassified	Unclassified		145036	112468	107806	135615
11.46_466.2940m/z	466.294	11.4577	neg	1-Heptadecanoylglycerophosphoethanolamine	HMDB0061691	Lipids and lipid-like molecules	Glycerophospholipids	Glycerophosphoethanolamines		115564	107553	88552.8	90850.7
3.80_232.1543m/z	232.154	3.80137	pos	Butyryl-L-carnitine	964	Lipids and lipid-like molecules	Fatty Acyls	Fatty acid esters	C02862	321730	272438	365908	263484
4.20_280.0839m/z	280.084	4.2004	neg	4-Hydroxyphenylacetylglutamic acid	HMDB0006061	Unclassified	Unclassified	Unclassified	C05595	4809.62	5893.5	2351.51	3544.7
6.63_359.1853m/z	359.185	6.62533	pos	16&alpha;-hydroxyprednisolone	HMDB0061016	Lipids and lipid-like molecules	Steroids and steroid derivatives	Hydroxysteroids		1401.62	369.913	1586.72	3950.96
0.88_160.1332m/z	160.133	0.881433	pos	METHACHOLINE	43545	Organic nitrogen compounds	Organonitrogen compounds	Quaternary ammonium salts	C07471	324135	228556	373480	236955
1.10_216.0867m/z	216.087	1.10098	pos	Succinylproline	69170	Unclassified	Unclassified	Unclassified		65583.6	29006.6	41815.9	28027.6
11.50_462.2993m/z	462.299	11.5	neg	1-(2-methoxy-6Z-heptadecenyl)-sn-glycero-3-phosphoethanolamine	LMGP02060019	Lipids and lipid-like molecules	Glycerophospholipids	Glycerophosphoethanolamines		22185.2	26572.1	17711	29467.5
14.60_319.2631m/z	319.263	14.5974	pos	Arachidonic Acid methyl ester	62953	Lipids and lipid-like molecules	Fatty Acyls	Fatty acid esters		6402.63	10582.7	10954.6	8459.2
2.87_165.0780n	164.071	2.87197	neg	L-Phenylalanine	HMDB0000159	Organic acids and derivatives	Carboxylic acids and derivatives	Amino acids, peptides, and analogues	C00079	24525.7	17113.3	9832.46	9317
3.32_168.0413n	167.034	3.31533	neg	3,4-Dihydroxybenzeneacetic acid	HMDB0001336	Benzenoids	Phenols	Benzenediols	C01161	151.17	8972.51	280.696	392.899
4.92_250.0720m/z	250.072	4.91627	neg	4-Hydroxy-3-methoxy-cinnamoylglycine	HMDB0059747	Organic acids and derivatives	Carboxylic acids and derivatives	Amino acids, peptides, and analogues	C02564	138.75	323.885	282.763	371.384
6.27_363.2166m/z	363.217	6.26767	pos	20β-Dihydroprednisolone	2069	Unclassified	Unclassified	Unclassified		62360.8	40564.3	46742.4	40891
7.70_241.2042n	224.201	7.69688	pos	(4E,6E,d14:2) sphingosine	53907	Lipids and lipid-like molecules	Sphingolipids	Sphingoid bases		11525.5	10268	8244.06	19541.8
9.87_313.2023m/z	313.202	9.86972	neg	2S-hydroxy-3-(10Z-tetradecenoyloxy)-propanoic acid	LMFA07010692	Lipids and lipid-like molecules	Fatty Acyls	Fatty esters		28804.6	25407.3	26658.9	24785.8
0.07_177.0396m/z	177.04	0.06765	neg	Gluconolactone	HMDB0000150	Organic oxygen compounds	Organooxygen compounds	Carbohydrates and carbohydrate conjugates	C00198	42195.7	63716	60891.7	42015.3
10.18_284.2947m/z	284.295	10.1789	pos	3Z,13Z-octadecadien-1-ol	LMFA05000047	Lipids and lipid-like molecules	Fatty Acyls	Fatty alcohols		2586.85	1779.29	1867.67	2591.4
10.34_313.2386m/z	313.239	10.342	neg	(±)12,13-DiHOME	45199	Unclassified	Unclassified	Unclassified		32917.7	19579.5	22671.4	16523.8
11.97_508.3400m/z	508.34	11.9683	neg	1-O-(2-methoxy-4Z-hexadecenyl)-sn-glycero-3-phosphocholine	LMGP01060043	Lipids and lipid-like molecules	Glycerophospholipids	Glycerophosphocholines		23528.9	27826.6	19585.8	15565.4
4.21_200.0473m/z	200.047	4.20915	pos	p-CHLOROPHENYLALANINE	44308	Phenylpropanoids and polyketides	2-arylbenzofuran flavonoids	Unclassified		1.43815e+07	1.46419e+07	1.43325e+07	1.27983e+07
6.94_230.1518n	213.149	6.94107	pos	Talaromycin A	HMDB0030143	Organic oxygen compounds	Organooxygen compounds	Ethers		105375	120933	108659	41859.8
0.81_169.0738n	152.071	0.813333	pos	Norepinephrine	HMDB0000216	Benzenoids	Phenols	Benzenediols	C00547	14089.2	114717	13149.9	11610.9
10.55_447.3348n	492.333	10.5478	neg	O-arachidonoylcarnitine	LMFA07070088	Lipids and lipid-like molecules	Fatty Acyls	Fatty esters		17508.3	6795.88	15392.7	34424.5
12.63_340.2845m/z	340.285	12.6328	pos	N-Oleoyl Glycine	46559	Lipids and lipid-like molecules	Fatty Acyls	Fatty amides		4451.09	5739.69	5041.37	8985.6
13.12_302.2244n	303.232	13.1234	pos	8-[1]-ladderane octanoic acid	LMFA01140083	Lipids and lipid-like molecules	Fatty Acyls	Fatty Acids and Conjugates		39108	8955.58	12849.3	101913
2.30_251.0785m/z	251.078	2.30282	neg	Deoxyinosine	3383	Nucleosides, nucleotides, and analogues	Purine nucleosides	Purine 2'-deoxyribonucleosides	C05512	9513.47	7516.28	5317.51	3104.47
2.91_250.0934m/z	250.093	2.91103	pos	Zidovudine	HMDB0014638	Nucleosides, nucleotides, and analogues	Pyrimidine nucleosides	Pyrimidine 2',3'-dideoxyribonucleosides	C07210	931069	1.26233e+06	1.07973e+06	1.36623e+06
4.48_295.1290m/z	295.129	4.48492	pos	L-gamma-Glutamyl-beta-phenyl-beta-L-alanine	HMDB0038514	Organic acids and derivatives	Carboxylic acids and derivatives	Amino acids, peptides, and analogues		142762	138781	35683.9	55795.4
9.61_616.1761m/z	616.176	9.61358	pos	Pelargonidin 3-sophoroside	HMDB0033679	Phenylpropanoids and polyketides	Flavonoids	Flavonoid glycosides	C16305	44680.3	10017	12834.8	11197.6
12.12_295.2279m/z	295.228	12.118	neg	12-Hydroxy-8,10-octadecadienoic acid	HMDB0029998	Lipids and lipid-like molecules	Fatty Acyls	Lineolic acids and derivatives		6716.53	3959.29	5088.44	3553.55
13.84_383.3398n	384.347	13.8354	pos	N-stearoyl valine	LMFA08020122	Lipids and lipid-like molecules	Fatty Acyls	Fatty amides		2.10466e+06	2.27841e+06	2.076e+06	1.66503e+06
15.76_550.4479m/z	550.448	15.7594	neg	Cer(d14:2(4E,6E)/18:1(9Z))	LMSP02010053	Lipids and lipid-like molecules	Sphingolipids	Ceramides		10219.1	7224.35	6171.46	23831.5
2.69_274.1399m/z	274.14	2.6875	pos	1-(beta-D-Ribofuranosyl)-1,4-dihydronicotinamide	HMDB0011648	Unclassified	Unclassified	Unclassified		1358.69	6101.04	1029.4	12428.4
2.73_263.0697m/z	263.07	2.72723	pos	gamma-Glutamyl-S-methylcysteine sulfoxide	HMDB0031863	Organic acids and derivatives	Carboxylic acids and derivatives	Amino acids, peptides, and analogues		18267.1	15503.7	1947.29	6617.23
5.15_151.0391m/z	151.039	5.14825	neg	3-Hydroxyphenylacetic acid	HMDB0000440	Benzenoids	Phenols	1-hydroxy-4-unsubstituted benzenoids	C05593	7687.23	7371.19	13875.2	11886.9
7.32_228.1361n	246.17	7.32363	pos	(-)-12-hydroxy-9,10-dihydrojasmonic acid	LMFA02020015	Lipids and lipid-like molecules	Fatty Acyls	Octadecanoids		457622	344066	440019	179064
0.88_272.1716m/z	272.172	0.881433	pos	Arginyl-Proline	85632	Organic acids and derivatives	Carboxylic acids and derivatives	Amino acids, peptides, and analogues		31690.4	24992.4	20698.5	19572.2
10.03_464.3140n	463.307	10.0348	neg	3alpha,7alpha,12alpha,26-Tetrahydroxy-5beta-23E-cholestan-27-oic acid	LMST04030200	Lipids and lipid-like molecules	Sterol Lipids	Bile acids and derivatives		27087.6	14485.2	16905.1	22055.1
10.69_482.3241m/z	482.324	10.6942	pos	PC(7:0/O-8:0)	76591	Unclassified	Unclassified	Unclassified		252907	275680	244027	171893
10.73_400.3420m/z	400.342	10.7313	pos	L-Palmitoylcarnitine	HMDB0000222	Lipids and lipid-like molecules	Fatty Acyls	Fatty acid esters	C02990	78317.6	50430.4	89074.3	205598
11.14_339.2891m/z	339.289	11.1362	pos	Japanic acid	LMFA01170036	Lipids and lipid-like molecules	Fatty Acyls	Fatty Acids and Conjugates		16766.8	22018.6	17405.4	18802
4.07_232.0039n	230.997	4.07398	neg	2-[3-(sulfooxy)phenyl]acetic acid	HMDB0125163	Organic acids and derivatives	Organic sulfuric acids and derivatives	Arylsulfates		148886	67302.8	27845.4	258679
5.25_173.0811m/z	173.081	5.25378	neg	Suberic acid	4243	Lipids and lipid-like molecules	Fatty Acyls	Fatty acids and conjugates	C08278	24052.4	24483.9	27340.2	22342.6
1.10_192.0261n	173.008	1.10183	neg	Citric acid	124	Organic acids and derivatives	Carboxylic acids and derivatives	Tricarboxylic acids and derivatives	C00158	145613	140405	135889	148049
10.51_329.3292n	330.337	10.5106	pos	N,N-dimethyl-Safingol	53956	Lipids and lipid-like molecules	Sphingolipids	Sphingoid bases		381181	368081	353526	315691
2.09_273.0729m/z	273.073	2.08808	neg	Deoxyuridine	HMDB0000012	Nucleosides, nucleotides, and analogues	Pyrimidine nucleosides	Pyrimidine 2'-deoxyribonucleosides	C00526	9680.04	5841.47	6134.85	4764.73
5.05_350.0790m/z	350.079	5.04842	pos	m-Carboxyphenyl phenylacetamidomethylphosphonate	66239	Unclassified	Unclassified	Unclassified		185.917	5813.27	493.274	191.71
6.16_346.2143n	347.222	6.1632	pos	algestone	LMST02030171	Lipids and lipid-like molecules	Steroids and steroid derivatives	Pregnane steroids	C04042	6822.58	5990.15	4711.04	10973.7
6.22_409.2234m/z	409.223	6.22423	neg	Vanillin 3-(L-menthoxy)propane-1,2-diol acetal	HMDB0032553	Lipids and lipid-like molecules	Prenol lipids	Monoterpenoids		40617.1	27873.4	31120.9	24984.3
0.63_160.1213n	161.128	0.62545	pos	Isoputreanine	HMDB0006009	Organic acids and derivatives	Carboxylic acids and derivatives	Amino acids, peptides, and analogues		11694.3	9666	11994.6	12745.6
1.10_248.1492m/z	248.149	1.10098	pos	(R)-3-hydroxybutyrylcarnitine	HMDB0062735	Lipids and lipid-like molecules	Fatty Acyls	Fatty acid esters		181841	97722	185547	168179
10.20_372.3109m/z	372.311	10.1998	pos	(±)-Myristoylcarnitine	85175	Unclassified	Unclassified	Unclassified		13922.7	11991.1	17889.5	24346.1
2.72_277.0865m/z	277.086	2.72428	neg	Glutamylmethionine	HMDB0028825	Organic acids and derivatives	Carboxylic acids and derivatives	Amino acids, peptides, and analogues		14382.1	18017.3	6214.49	10903.8
4.25_180.1019m/z	180.102	4.24688	pos	alpha-methylphenylalanine	86102	Phenylpropanoids and polyketides	Phenylpropanoic acids	Unclassified		11068.2	11173.6	10727.4	9196.47
4.69_190.1074m/z	190.107	4.69067	pos	(2S)-2-{[1-(R)-Carboxyethyl]amino}pentanoate	66366	Unclassified	Unclassified	Unclassified		5133.62	4151.38	3318.43	13207.5
4.85_423.2027m/z	423.203	4.85325	neg	11-Dihydro-12-norneoquassin	HMDB0036889	Lipids and lipid-like molecules	Prenol lipids	Terpene lactones		1434.24	1568.59	3860.64	5241
5.38_343.0460m/z	343.046	5.38043	neg	Aflatoxin P1	HMDB0035914	Phenylpropanoids and polyketides	Coumarins and derivatives	Furanocoumarins		18721.1	16937.5	18632	16177.4
9.72_257.1759m/z	257.176	9.72463	neg	Tetradecanedioic acid	5833	Lipids and lipid-like molecules	Fatty Acyls	Fatty acids and conjugates	C11002	58728.3	51804	53157.3	48219.7
9.97_309.1710m/z	309.171	9.97297	neg	12-Oxo-2,3-dinor-10,15-phytodienoic acid	HMDB0032090	Lipids and lipid-like molecules	Fatty Acyls	Eicosanoids		11065.6	10038.2	10907.3	10202
0.81_249.1556m/z	249.156	0.813333	pos	Asparaginyl-Valine	HMDB0028744	Organic acids and derivatives	Carboxylic acids and derivatives	Amino acids, peptides, and analogues		700797	729967	641136	510329
0.90_244.0927m/z	244.093	0.898517	pos	Cytidine	HMDB0000089	Nucleosides, nucleotides, and analogues	Pyrimidine nucleosides	Unclassified	C02961	61288.8	124697	78677	127283
1.10_229.0827m/z	229.083	1.10183	neg	(2S,3'S)-alpha-Amino-2-carboxy-5-oxo-1-pyrrolidinebutanoic acid	HMDB0039110	Organic acids and derivatives	Carboxylic acids and derivatives	Amino acids, peptides, and analogues		11463.1	4008.63	7915.16	4798.42
1.31_337.0779m/z	337.078	1.31008	neg	Acaciabiuronic acid	HMDB0029938	Organooxygen compounds	Carbohydrates and carbohydrate conjugates	Sugar acids and derivatives		771.773	3383.74	757.536	28928.1
10.12_382.3237n	383.331	10.1171	pos	24-Dehydroprevitamin D3	LMST03020665	Lipids and lipid-like molecules	Sterol Lipids	Secosteroids		9791.45	13102.1	9237.15	17416.2
7.55_243.1835n	244.191	7.55062	pos	N-Undecanoylglycine	HMDB0013286	Organic acids and derivatives	Carboxylic acids and derivatives	Amino acids, peptides, and analogues		751027	726923	704000	629606
7.98_583.3125m/z	583.312	7.98453	neg	Cholic acid glucuronide	LMST05010044	Lipids and lipid-like molecules	Steroids and steroid derivatives	Steroidal glycosides		855.689	3823.66	46595.1	2412.27
9.51_432.2381m/z	432.238	9.51038	pos	Eplerenone	HMDB0014838	Lipids and lipid-like molecules	Steroids and steroid derivatives	Steroid lactones	C12512	2.85286e+06	2.881e+06	2.49402e+06	2.40898e+06
0.54_127.0393m/z	127.039	0.53705	pos	1,2,3-Trihydroxybenzene	65561	Benzenoids	Benzene and substituted derivatives	Phenols and derivatives	C01108	100659	124996	120775	126366
0.71_133.0609m/z	133.061	0.711183	pos	L-Asparagine	14	Organic acids and derivatives	Carboxylic acids and derivatives	Amino acids, peptides, and analogues	C00152	37275.8	28363.3	28589.1	32741.7
10.10_523.3277m/z	523.328	10.0966	neg	Dolicholide	HMDB0034086	Lipids and lipid-like molecules	Steroids and steroid derivatives	Steroid lactones		3201.64	1979.26	2130.35	2707.76
15.75_269.2264m/z	269.226	15.7536	pos	Vitamin A	HMDB0000305	Lipids and lipid-like molecules	Prenol lipids	Retinoids	C19962	47547.1	102037	27988.8	26773.5
2.30_463.0742n	464.081	2.30043	pos	N(6)-(1,2-dicarboxyethyl)AMP	HMDB0059653	Nucleosides, nucleotides, and analogues	Purine nucleotides	Purine ribonucleotides	C03794	214512	188154	164744	1.43547e+06
3.92_346.1133m/z	346.113	3.9226	pos	3,4,5-trihydroxy-6-(2-methoxybenzoyloxy)oxane-2-carboxylic acid	HMDB0126553	Unclassified	Unclassified	Unclassified		4967.38	2361.27	52.1076	7011.64
4.67_263.1391m/z	263.139	4.67003	pos	Tyrosyl-Valine	HMDB0029118	Organic acids and derivatives	Carboxylic acids and derivatives	Amino acids, peptides, and analogues		72952.7	50681.3	43152.5	59568.9
9.47_288.2897m/z	288.29	9.47023	pos	C17 Sphinganine	41558	Lipids and lipid-like molecules	Sphingolipids	Sphingoid bases		105115	92650.4	112117	96272.4
9.76_367.2996m/z	367.3	9.76055	pos	26:6(8Z,11Z,14Z,17Z,20Z,23Z)	LMFA01030838	Lipids and lipid-like molecules	Fatty Acyls	Fatty Acids and Conjugates		2797.14	5898.72	9058.05	1902.1
0.88_459.1844m/z	459.184	0.881433	pos	Kanokoside A	HMDB0035635	Organic oxygen compounds	Organooxygen compounds	Carbohydrates and carbohydrate conjugates		51872.9	27754.9	171497	47648.6
5.39_208.0968m/z	208.097	5.38503	pos	N-Acetyl-L-phenylalanine	34536	Organic acids and derivatives	Carboxylic acids and derivatives	Amino acids, peptides, and analogues	C03519	6359.88	3095.71	3116.24	5891.29
6.50_521.2391m/z	521.239	6.49943	neg	1-O-all-trans-retinoyl-beta-glucuronic Acid	HMDB0062632	Lipids and lipid-like molecules	Prenol lipids	Terpene glycosides		39542.1	10224.6	14837.8	27981
9.89_490.2930m/z	490.293	9.88703	pos	PA(21:4(6Z,9Z,12Z,15Z)/0:0)	LMGP10050003	Lipids and lipid-like molecules	Glycerophospholipids	Glycerophosphates		16231.7	23365.5	14945.3	20199.2
0.71_237.0848n	238.092	0.711183	pos	N-(1-Deoxy-1-fructosyl)glycine	HMDB0037848	Organic oxygen compounds	Organooxygen compounds	Carbohydrates and carbohydrate conjugates		232520	196504	140415	89456.7
0.71_339.1080m/z	339.108	0.711183	pos	3-O-p-Coumaroylquinic acid	HMDB0029681	Organic oxygen compounds	Organooxygen compounds	Alcohols and polyols		37127.8	28115	39001.8	84081.9
10.92_314.3416m/z	314.342	10.921	pos	2-amino-14,16-dimethyloctadecan-3-ol	53931	Unclassified	Unclassified	Unclassified		24830.1	10848.8	16046.8	13421.8
11.98_338.2688m/z	338.269	11.9826	pos	Linoleoyl glycine	43426	Unclassified	Unclassified	Unclassified		10336.5	9409.47	7277.61	7307.34
12.50_538.3869m/z	538.387	12.5002	pos	PC(19:0/0:0)	LMGP01050041	Lipids and lipid-like molecules	Glycerophospholipids	Glycerophosphocholines		127554	146366	89316.2	92200.2
4.41_307.0938m/z	307.094	4.40938	neg	Indicaxanthin	HMDB0029386	Organic acids and derivatives	Carboxylic acids and derivatives	Amino acids, peptides, and analogues	C08549	18063.1	8428.2	18840.6	20033.9
5.36_219.1234m/z	219.123	5.35933	neg	9-hydroxy pelargonic acid	LMFA01050028	Lipids and lipid-like molecules	Fatty Acyls	Fatty Acids and Conjugates		1928.99	604.458	1134.65	1752.75
5.83_348.2299n	331.227	5.82647	pos	15(R)-15-methyl Prostaglandin A2	45405	Unclassified	Unclassified	Unclassified		22702.1	18122.9	20831.7	22195.9
5.95_346.2143n	347.222	5.9528	pos	13,14-dehydro-15-cyclohexyl Carbaprostacyclin	45624	Unclassified	Unclassified	Unclassified		4858.18	931.984	2101.42	4493.13
0.88_322.0446m/z	322.045	0.878167	neg	Cytidine 2'-phosphate	HMDB0011692	Organic oxygen compounds	Organooxygen compounds	Carbohydrates and carbohydrate conjugates	C03104	105924	173143	206223	126777
4.68_433.1731m/z	433.173	4.68405	neg	beta-D-Glucopyranosyl-11-hydroxyjasmonic acid	HMDB0039964	Lipids and lipid-like molecules	Fatty Acyls	Fatty acyl glycosides		1273.2	6404.98	1130.32	12894.2
9.47_344.2795m/z	344.28	9.47023	pos	Dodecanoylcarnitine	34490	Lipids and lipid-like molecules	Fatty Acyls	Fatty acid esters		12840.5	7933.1	14847.5	9079.05
10.61_634.3341m/z	634.334	10.6125	pos	PHOOA-PS	LMGP20040005	Lipids and lipid-like molecules	Glycerophospholipids	Oxidized glycerophospholipids		250609	300960	352692	179891
11.48_504.3097m/z	504.31	11.4789	neg	PE(0:0/20:2(11Z,14Z))	LMGP02050047	Lipids and lipid-like molecules	Glycerophospholipids	Glycerophosphoethanolamines		51596.7	55748.6	44834.3	44740.9
2.26_205.0348m/z	205.035	2.26207	neg	Oxoadipic acid	HMDB0000225	Organic acids and derivatives	Keto acids and derivatives	Medium-chain keto acids and derivatives	C00322	5145	10122.8	10562	16348
9.25_353.2335m/z	353.234	9.24957	neg	13,14-dihydro-15-keto-PGE1	36194	Lipids and lipid-like molecules	Fatty Acyls	Eicosanoids		7225.2	5955.01	5834.62	1511.42
1.10_204.1231m/z	204.123	1.10098	pos	L-Acetylcarnitine	HMDB0000201	Lipids and lipid-like molecules	Fatty Acyls	Fatty acid esters		488601	502309	682528	546444
13.71_644.4885n	645.496	13.709	pos	PE-Cer(d14:2(4E,6E)/19:0)	LMSP03020039	Lipids and lipid-like molecules	Sphingolipids	Phosphosphingolipids		26840.1	18426.5	23341.9	56849.6
4.30_440.1326m/z	440.133	4.30488	neg	Folic acid	246	Organic acids and derivatives	Carboxylic acids and derivatives	Amino acids, peptides, and analogues	C00504	3355.36	1233.23	2208.69	3845.16
9.43_403.1387m/z	403.139	9.42873	pos	Nobiletin	44436	Phenylpropanoids and polyketides	Flavonoids	Flavonoid glycosides	C09789	3793.01	1327.54	6461.48	1020.33
0.83_278.0881m/z	278.088	0.826483	neg	1-Methylguanosine	HMDB0001563	Nucleosides, nucleotides, and analogues	Purine nucleosides	Unclassified	C04545	59165.9	75526.7	75320.7	27735.7
0.90_195.0895n	196.097	0.898517	pos	Metyrosine	HMDB0014903	Phenylpropanoids and polyketides	Phenylpropanoic acids	Unclassified	C07921	8583.59	142258	7002.38	13896.8
10.67_955.5741m/z	955.574	10.6745	pos	Glycerol 2-(9Z,12Z-octadecadienoate) 1-hexadecanoate 3-O-[alpha-D-galactopyranosyl-(1->6)-beta-D-galactopyranoside]	HMDB0041511	Lipids and lipid-like molecules	Glycerolipids	Glycosylglycerols		275549	411163	463148	386350
4.38_190.0499m/z	190.05	4.38468	pos	4-(2-Aminophenyl)-2,4-dioxobutanoic acid	HMDB0000978	Organic oxygen compounds	Organooxygen compounds	Carbonyl compounds	C01252	165738	113175	148751	88799
4.67_360.2017m/z	360.202	4.67003	pos	Jasmolone glucoside	HMDB0032870	Organic oxygen compounds	Organooxygen compounds	Carbohydrates and carbohydrate conjugates		174119	185931	322415	87970.5
6.41_262.1651m/z	262.165	6.41498	pos	Polyethylene, oxidized	HMDB0032472	Lipids and lipid-like molecules	Fatty Acyls	Fatty acids and conjugates		8952.43	7609.44	8991.44	5208.24
6.90_231.1235m/z	231.124	6.90005	neg	3-Oxodecanoic acid	HMDB0010724	Organic acids and derivatives	Keto acids and derivatives	Medium-chain keto acids and derivatives		24868.6	23503.5	26772.9	24893.3
8.76_342.2639m/z	342.264	8.76145	pos	2-Hydroxylauroylcarnitine	LMFA07070032	Organic acids and derivatives	Hydroxy acids and derivatives	Beta hydroxy acids and derivatives		6747.44	6191.76	14371.5	6352.02
1.07_325.0431m/z	325.043	1.06557	pos	Uridine monophosphate (UMP)	3453	Unclassified	Unclassified	Unclassified		284628	330310	343338	621805
10.03_318.2196n	319.227	10.0336	pos	18R-HEPE	LMFA03070025	Lipids and lipid-like molecules	Fatty Acyls	Eicosanoids		9763.7	7974.11	10703.2	12300.9
3.72_290.1597m/z	290.16	3.71838	pos	O-adipoylcarnitine	LMFA07070087	Lipids and lipid-like molecules	Fatty Acyls	Fatty acid esters		88498.7	86702.1	133156	90557.7
5.49_171.0654m/z	171.065	5.48602	neg	2-octenedioic acid	LMFA01170085	Lipids and lipid-like molecules	Fatty Acyls	Fatty acids and conjugates		49808.5	47766.5	60407.6	55968.7
0.81_325.1129m/z	325.113	0.813333	pos	Melibiose	HMDB0000048	Organic oxygen compounds	Organooxygen compounds	Carbohydrates and carbohydrate conjugates	C05400	872114	734087	559979	729359
0.88_143.0339m/z	143.034	0.881433	pos	KOJIC ACID	44532	Organoheterocyclic compounds	Pyrans	Pyranones and derivatives	C14516	299777	321943	282265	276344
1.10_693.1179m/z	693.118	1.10183	neg	Adenosine monophosphate	HMDB0000045	Nucleosides, nucleotides, and analogues	Purine nucleotides	Purine ribonucleotides	C00020	145331	202625	235142	767494
10.75_316.2612n	315.254	10.7501	neg	(9S,10S)-9,10-dihydroxyoctadecanoate	HMDB0059633	Lipids and lipid-like molecules	Fatty Acyls	Fatty acids and conjugates	C15988	66385.9	51481.4	49116.3	53809.7
4.96_293.1146m/z	293.115	4.95845	neg	cyclic 3-Hydroxymelatonin	HMDB0060069	Organoheterocyclic compounds	Indoles and derivatives	Pyrroloindoles		880.89	2159.21	1378.98	4114.25
9.60_660.1678m/z	660.168	9.60278	neg	Pelargonidin 3,5-di-(6-acetylglucoside)	LMPK12010045	Unclassified	Unclassified	Unclassified		18509.9	6435.83	6213.56	7260.93
9.76_374.2902m/z	374.29	9.76055	pos	13,14-dihydro-PGE1	LMFA03010144	Lipids and lipid-like molecules	Fatty Acyls	Eicosanoids		77568.3	80156.3	77654.2	71500.6
1.10_152.0564m/z	152.056	1.10098	pos	Guanine	HMDB0000132	Organoheterocyclic compounds	Imidazopyrimidines	Purines and purine derivatives	C00242	359862	348583	352411	172124
10.89_277.1446m/z	277.145	10.8873	neg	(7b,10a)-3-Hydroxy-1,3,5-cadinatrien-9-one	HMDB0040981	Lipids and lipid-like molecules	Prenol lipids	Sesquiterpenoids		14042.8	18226.4	13739.6	17861
11.98_550.3871m/z	550.387	11.9826	pos	PC(20:1(11Z)/0:0)	LMGP01050131	Lipids and lipid-like molecules	Glycerophospholipids	Glycerophosphocholines		25420.5	28973.6	20759.3	24366.4
2.77_288.1440m/z	288.144	2.7676	pos	(2E)-hexenedioylcarnitine	LMFA07070013	Lipids and lipid-like molecules	Fatty Acyls	Fatty esters		12764.1	11653.1	17708.2	15499.3
5.22_284.1260n	285.133	5.21682	pos	2-Phenylethyl beta-D-glucopyranoside	HMDB0029819	Organic oxygen compounds	Organooxygen compounds	Carbohydrates and carbohydrate conjugates		9694.33	10597.2	6724.84	6571.8
5.51_274.2013m/z	274.201	5.51128	pos	Heptanoylcarnitine	LMFA07070068	Organic acids and derivatives	Hydroxy acids and derivatives	Beta hydroxy acids and derivatives		88828.7	10191.7	87510.1	28551.8
6.23_365.2323m/z	365.232	6.22547	pos	Urocortisone	LMST02030098	Lipids and lipid-like molecules	Steroids and steroid derivatives	Hydroxysteroids		54273.1	39089.8	36857.9	32646.8
7.32_260.1856m/z	260.186	7.32363	pos	(3S,5R,6R,7E)-3,5,6-Trihydroxy-7-megastigmen-9-one	HMDB0038736	Unclassified	Unclassified	Unclassified		14857.6	11486.9	13772	5257.63
1.10_301.0576n	346.056	1.10183	neg	N-Acetylglucosamine 6-phosphate	HMDB0002817	Organic oxygen compounds	Organooxygen compounds	Carbohydrates and carbohydrate conjugates	C00357	1.25836e+06	1.48971e+06	1.70058e+06	2.54238e+06
10.98_358.3678m/z	358.368	10.9805	pos	Behenic acid	LMFA01010022	Lipids and lipid-like molecules	Fatty Acyls	Fatty acids and conjugates	C08281	89792.1	84375.4	81315	72877.1
11.17_521.3483n	522.356	11.1716	pos	LysoPC(18:1(11Z))	HMDB0010385	Lipids and lipid-like molecules	Glycerophospholipids	Glycerophosphocholines	C04230	3.28448e+06	4.22176e+06	3.30641e+06	3.73663e+06
2.25_375.1146m/z	375.115	2.24633	pos	Cotinine glucuronide	HMDB0001013	Organic oxygen compounds	Organooxygen compounds	Carbohydrates and carbohydrate conjugates		77464.7	36694.7	34137.7	65376.3
6.50_429.1955m/z	429.195	6.49943	neg	Ptilosteroid B	LMST02030213	Lipids and lipid-like molecules	Sterol Lipids	Steroids		7810.81	406.442	714.392	1731.57
9.07_336.2301n	319.227	9.0715	pos	12,20-DiHETE	HMDB0060105	Lipids and lipid-like molecules	Fatty Acyls	Eicosanoids		14104	17096.3	19372.2	9204.16
9.87_454.2931m/z	454.293	9.8659	pos	PC(13:0/0:0)	LMGP01050001	Lipids and lipid-like molecules	Glycerophospholipids	Glycerophosphocholines		3094.47	2347.89	2083.86	3047.65
0.88_146.0812m/z	146.081	0.881433	pos	Osmundalactone	HMDB0031303	Organoheterocyclic compounds	Pyrans	Pyranones and derivatives		332911	371309	322289	345240
2.15_298.0697m/z	298.07	2.14915	neg	(R)-4'-phosphonatopantothenate(3-)	HMDB0062700	Organic acids and derivatives	Carboxylic acids and derivatives	Amino acids, peptides, and analogues		737157	928125	967325	1.11139e+06
3.86_210.0762m/z	210.076	3.86167	pos	Hydroxyphenylacetylglycine	HMDB0000735	Organic acids and derivatives	Carboxylic acids and derivatives	Amino acids, peptides, and analogues	C05596	35117.2	33291.8	7719.62	46526
8.46_406.2716n	451.27	8.46377	neg	3alpha,12beta-Dihydroxy-11-oxo-5beta-cholan-24-oic Acid	LMST04010188	Unclassified	Unclassified	Unclassified		424.693	620.359	4401.56	2418.8
0.76_195.0503m/z	195.05	0.75835	neg	beta-Arabinose	HMDB0094694	Organic oxygen compounds	Organooxygen compounds	Carbohydrates and carbohydrate conjugates		1.23288e+06	1.11592e+06	932357	1.08414e+06
4.75_332.1255m/z	332.125	4.74745	neg	gamma-Glutamyltryptophan	HMDB0029160	Organic acids and derivatives	Carboxylic acids and derivatives	Amino acids, peptides, and analogues		7518.82	9334.79	2016.95	4467.58
4.96_436.1727m/z	436.173	4.95845	neg	PS(6:0/6:0)	LMGP03010020	Lipids and lipid-like molecules	Glycerophospholipids	Glycerophosphoserines		5350.96	6525.68	8771.69	6893.69
1.10_132.0246n	150.058	1.10098	pos	THTC	68817	Unclassified	Unclassified	Unclassified		1.24601e+06	1.15024e+06	1.15569e+06	894333
1.10_174.0399m/z	174.04	1.10183	neg	N-acetylaspartate	3769	Organic acids and derivatives	Carboxylic acids and derivatives	Amino acids, peptides, and analogues	C01042	8076.23	31246.4	20605.3	15952.1
10.69_361.2735m/z	361.274	10.6942	pos	9-deoxy-9-methylene-16,16-dimethyl -PGE2	LMFA03010059	Lipids and lipid-like molecules	Fatty Acyls	Eicosanoids		75688.8	104126	117502	88246.8
13.59_597.3047m/z	597.305	13.5863	neg	1-Oleoylglycerophosphoinositol	HMDB0061693	Lipids and lipid-like molecules	Glycerophospholipids	Glycerophosphoinositols		59070.6	97632.3	47670.4	70558.2
2.40_413.2031m/z	413.203	2.39758	pos	Deoxypyridinoline	HMDB0000569	Organic acids and derivatives	Carboxylic acids and derivatives	Amino acids, peptides, and analogues		11982.7	1532.5	2785.78	4933.05
5.95_213.1128m/z	213.113	5.94992	neg	2,6-Dimethyl-8-hydroxy-2E,6E-octadienal	LMFA06000130	Lipids and lipid-like molecules	Fatty Acyls	Fatty aldehydes		10707	11124.6	15286.9	7165.77
6.10_403.0925m/z	403.092	6.10008	pos	4-Phosphopantothenoylcysteine	HMDB0001117	Unclassified	Unclassified	Unclassified		474084	444912	423985	365843
7.27_570.2172m/z	570.217	7.26717	pos	(Z)-Resveratrol 3,4'-diglucoside	HMDB0039910	Phenylpropanoids and polyketides	Stilbenes	Stilbene glycosides		155862	158634	135403	138855
0.76_158.0692n	176.103	0.76225	pos	4-Methylene-L-glutamine	63274	Unclassified	Unclassified	Unclassified		119187	82565.5	71998.4	176483
1.10_214.0716m/z	214.072	1.10183	neg	6-Acetyl-2,3-dihydro-2-(hydroxymethyl)-4(1H)-pyridinone	HMDB0035178	Organoheterocyclic compounds	Pyridines and derivatives	Hydropyridines		7374.25	1213.25	5619.79	4210.99
10.49_337.2387m/z	337.239	10.4864	neg	(±)14,15-DHET	3835	Unclassified	Unclassified	Unclassified		11429.1	8208.8	14471.5	5097.89
12.36_280.2634m/z	280.263	12.3627	pos	Linoleamide	43435	Lipids and lipid-like molecules	Fatty Acyls	Fatty amides		62471.3	59353.9	62093.3	64328.6
2.13_611.1811m/z	611.181	2.13028	neg	Starch acetate	HMDB0029891	Organic acids and derivatives	Carboxylic acids and derivatives	Tricarboxylic acids and derivatives		140058	194596	165169	85934.7
4.56_456.1049n	455.098	4.55745	neg	Flavine mononucleotide (FMN)	2301	Unclassified	Unclassified	Unclassified		110602	142645	147111	160300
1.10_146.0924m/z	146.092	1.10098	pos	4-Guanidinobutanoic acid	4155	Organic acids and derivatives	Carboxylic acids and derivatives	Amino acids, peptides, and analogues	C01035	120134	38424	4187.34	54923.7
10.67_337.2734m/z	337.273	10.6745	pos	Pregnanetriol	HMDB0006070	Lipids and lipid-like molecules	Steroids and steroid derivatives	Pregnane steroids		37178.5	46665.3	46677.7	40730.8
12.54_337.2735m/z	337.273	12.5387	pos	MG(18:2(9Z,12Z)/0:0/0:0)	HMDB0011568	Lipids and lipid-like molecules	Fatty Acyls	Lineolic acids and derivatives		78777.9	84437.8	77930	56794.4
3.91_327.0724m/z	327.072	3.90553	neg	3,4,5-trihydroxy-6-(3-methoxybenzoyloxy)oxane-2-carboxylic acid	HMDB0127992	Organic oxygen compounds	Organooxygen compounds	Carbohydrates and carbohydrate conjugates		4226.3	4408.22	1175.21	9325.05
4.42_196.0605m/z	196.061	4.42338	pos	Leucodopachrome	58201	Organoheterocyclic compounds	Indoles and derivatives	Indolecarboxylic acids and derivatives	C05604	2881.02	3672.59	4196.41	2236.56
5.43_406.2588m/z	406.259	5.42713	pos	3-keto-Digoxigenin	HMDB0060746	Lipids and lipid-like molecules	Steroids and steroid derivatives	Steroid lactones		5940.65	900.644	14294.7	6340.85
0.75_408.0900m/z	408.09	0.745233	pos	1-Phosphatidyl-D-myo-inositol	HMDB0006953	Lipids and lipid-like molecules	Glycerophospholipids	Glycerophosphoinositols	C01194	84392.3	126849	43967.8	176475
1.12_217.1183m/z	217.118	1.11802	pos	Threoninyl-Proline	85962	Organic acids and derivatives	Carboxylic acids and derivatives	Amino acids, peptides, and analogues		32971.4	23179.4	21405.4	16437.3
2.52_270.0971m/z	270.097	2.52068	pos	2-O-(Z-p-Hydroxycinnamoyl)-(x)-glyceric acid	HMDB0041195	Phenylpropanoids and polyketides	Cinnamic acids and derivatives	Hydroxycinnamic acids and derivatives		37709.3	9263.94	31303.8	6892.58
5.47_238.1074m/z	238.107	5.46922	pos	N-lactoyl-Phenylalanine	HMDB0062175	Organic acids and derivatives	Carboxylic acids and derivatives	Amino acids, peptides, and analogues		6349.33	5376.16	4604.64	5955.05
6.90_416.1924m/z	416.192	6.89903	pos	Methyl (3x,10R)-dihydroxy-11-dodecene-6,8-diynoate 10-glucoside	HMDB0040896	Lipids and lipid-like molecules	Fatty Acyls	Fatty acyl glycosides		3426.33	8297.52	20473	5080.72
8.34_466.2567n	465.249	8.34018	neg	Etiocholanolone glucuronide	HMDB0004484	Lipids and lipid-like molecules	Steroids and steroid derivatives	Steroidal glycosides	C11135	30383.4	63443.8	86297.3	14666.8
8.45_997.5822m/z	997.582	8.45305	pos	Megalomicin C2	LMPK04000029	Lipids and lipid-like molecules	Polyketides	Macrolides and lactone polyketides	C11988	192553	27011.4	15468.2	63387.3
9.25_267.1604m/z	267.16	9.24957	neg	Prostaglandin lactone-diol	HMDB0240213	Lipids and lipid-like molecules	Fatty Acyls	Fatty alcohols		18985.4	16967.5	17420	16131.1
9.80_331.2267m/z	331.227	9.80275	pos	Deoxycorticosterone	HMDB0000016	Lipids and lipid-like molecules	Steroids and steroid derivatives	Hydroxysteroids	C03205	18.8076	7430.54	8.96111	18.8246
11.07_453.2857n	452.278	11.0689	neg	1-(2-methoxy-13-methyl-6Z-tetradecenyl)-sn-glycero-3-phosphoethanolamine	LMGP02060010	Lipids and lipid-like molecules	Glycerophospholipids	Glycerophosphoethanolamines		522410	466108	457107	464907
6.46_201.1126m/z	201.113	6.45705	neg	2-Hydroxy-2,6,6-trimethylcyclohexanone	HMDB0037023	Organic oxygen compounds	Organooxygen compounds	Carbonyl compounds		35196.7	32917.3	36789.9	32670.9
6.71_510.2530m/z	510.253	6.70972	neg	N-[(3a,5b,7b)-7-hydroxy-24-oxo-3-(sulfoxy)cholan-24-yl]-Glycine	LMST05030012	Unclassified	Unclassified	Unclassified		4293.07	6357.78	6728.47	9345.53
9.64_294.1833n	293.176	9.6436	neg	Tanacetol A	HMDB0035722	Lipids and lipid-like molecules	Prenol lipids	Sesquiterpenoids		28991.4	28441.2	30835.7	23214.9
9.87_534.2838m/z	534.284	9.86972	neg	PS-PE	LMGP20020033	Lipids and lipid-like molecules	Glycerophospholipids	Oxidized glycerophospholipids		9199.94	11848.7	8453.33	12102
0.73_258.1101m/z	258.11	0.7282	pos	Glycerophosphocholine	HMDB0000086	Lipids and lipid-like molecules	Glycerophospholipids	Glycerophosphocholines	C00670	143175	179008	96133.5	145201
1.14_333.0578m/z	333.058	1.13592	neg	Orotidine	HMDB0000788	Nucleosides, nucleotides, and analogues	Pyrimidine nucleosides	Unclassified	C01103	63646.7	90420	84297.9	76119.3
11.29_438.2980m/z	438.298	11.2874	pos	CPA(18:0)	LMGP00000055	Lipids and lipid-like molecules	Glycerophospholipids	Glycerophosphates		29256.3	26498.4	24956.7	33691.2
12.04_502.3741m/z	502.374	12.0415	pos	(25S)-5alpha-cholestan-3beta,4beta,6alpha,8beta,15alpha,16beta,26-heptol	LMST01010328	Unclassified	Unclassified	Unclassified		38456.7	29715.8	30960.8	19418.3
2.38_270.0739n	288.108	2.3783	pos	Phenylglucuronide	HMDB0059806	Organic oxygen compounds	Organooxygen compounds	Carbohydrates and carbohydrate conjugates		1323.06	5528.07	507.951	664.578
2.49_203.0555m/z	203.056	2.49233	neg	hept-2-enedioic acid	LMFA01031011	Lipids and lipid-like molecules	Fatty Acyls	Fatty Acids and Conjugates		4667.7	3529.18	2745.23	2508.58
4.73_159.0653m/z	159.065	4.72633	neg	3-Methyladipic acid	HMDB0000555	Lipids and lipid-like molecules	Fatty Acyls	Fatty acids and conjugates		21375	23597.6	29090.8	23694.3
0.78_180.0625n	225.061	0.775367	neg	D-Glucose	HMDB0000122	Organic oxygen compounds	Organooxygen compounds	Carbohydrates and carbohydrate conjugates	C00031	3.92888e+06	2.70517e+06	3.05753e+06	3.27135e+06
4.10_471.1503n	470.143	4.09507	neg	10-Formyldihydrofolate	HMDB0006485	Organoheterocyclic compounds	Pteridines and derivatives	Pterins and derivatives	C03204	54460.9	16691	47107.4	28002.9
4.13_264.1112n	287.103	4.13177	pos	N(2)-phenylacetyl-L-glutaminate	HMDB0062645	Organic acids and derivatives	Carboxylic acids and derivatives	Amino acids, peptides, and analogues		8504.39	3752.09	4838.58	6134.04
5.13_251.1027m/z	251.103	5.13265	pos	Seryltyrosine	HMDB0029051	Organic acids and derivatives	Carboxylic acids and derivatives	Amino acids, peptides, and analogues		6252.19	1572.43	1376.02	6659.23
9.41_304.2847m/z	304.285	9.40772	pos	3-hydroxypalmitic acid methyl ester	LMFA01050427	Lipids and lipid-like molecules	Fatty Acyls	Fatty Acids and Conjugates		48080.5	46502.1	45818.9	41493.8
10.39_327.3371m/z	327.337	10.3857	pos	N-Hexadecanoylpyrrolidine	HMDB0032740	Organoheterocyclic compounds	Pyrrolidines	N-acylpyrrolidines		493.246	833.229	166.83	2514.88
13.16_779.5429n	780.55	13.1608	pos	PC(20:5(5Z,8Z,11Z,14Z,17Z)/16:0)	HMDB0008495	Lipids and lipid-like molecules	Glycerophospholipids	Glycerophosphocholines		1.94721e+07	8.091e+06	1.55523e+07	2.06871e+07
2.05_205.0348m/z	205.035	2.04615	neg	3-Oxoadipic acid	HMDB0000398	Organic acids and derivatives	Keto acids and derivatives	Medium-chain keto acids and derivatives	C00846	5883.2	10489.4	13206.8	16481.2
2.69_276.1443m/z	276.144	2.6875	pos	O-glutarylcarnitine	LMFA07070091	Lipids and lipid-like molecules	Fatty Acyls	Fatty esters		87900.2	124977	173895	164855
4.80_300.1807m/z	300.181	4.79572	pos	Oxyhumulinic acid	HMDB0038989	Organic oxygen compounds	Organooxygen compounds	Carbonyl compounds		26856.5	26429.3	39620.7	26854.2
6.52_361.2010m/z	361.201	6.5202	pos	Aldosterone	HMDB0000037	Lipids and lipid-like molecules	Steroids and steroid derivatives	Hydroxysteroids	C01780	5557.69	1010.34	8513.72	4677.19
0.71_260.0297n	259.022	0.707267	neg	Fructose 1-phosphate	HMDB0001076	Organic oxygen compounds	Organooxygen compounds	Carbohydrates and carbohydrate conjugates	C01094	376748	449871	231938	743321
0.85_143.0815m/z	143.082	0.847383	pos	Ectoine	43384	Unclassified	Unclassified	Unclassified		17583.2	13174.5	8835.73	30106.1
3.00_265.0831m/z	265.083	2.99867	neg	5-Hydroxy-L-tryptophan	HMDB0000472	Organoheterocyclic compounds	Indoles and derivatives	Tryptamines and derivatives	C00643	22003	20494.8	25933.3	54589.3
9.25_243.1601m/z	243.16	9.24957	neg	5Z-Dodecenoic acid	HMDB0000529	Lipids and lipid-like molecules	Fatty Acyls	Fatty acids and conjugates		41926.8	37535.6	39920.1	37221.8
9.26_288.2897m/z	288.29	9.2606	pos	Heptadecanoic acid	HMDB0002259	Lipids and lipid-like molecules	Fatty Acyls	Fatty acids and conjugates		149244	135962	157457	130684
9.34_583.2544m/z	583.254	9.3446	pos	Biliverdin	HMDB0001008	Organoheterocyclic compounds	Tetrapyrroles and derivatives	Bilirubins	C00500	5974.62	18769.6	7504.75	6393.82
2.87_148.0525n	166.086	2.87093	pos	3,4-Dihydro-2H-1-benzopyran-2-one	HMDB0036626	Phenylpropanoids and polyketides	3,4-dihydrocoumarins	Unclassified	C02274	5.02116e+06	3.65676e+06	4.05684e+06	3.36934e+06
4.28_260.1373n	259.13	4.28415	neg	Glutamylisoleucine	HMDB0028822	Organic acids and derivatives	Carboxylic acids and derivatives	Amino acids, peptides, and analogues		111266	120551	30479.8	103189
4.71_180.1020m/z	180.102	4.71173	pos	Phenacetine	486	Unclassified	Unclassified	Unclassified		8778.63	5509.21	5349.53	8596.65
7.11_413.2183m/z	413.218	7.11108	neg	19-Hydroxy-PGE2	HMDB0001908	Lipids and lipid-like molecules	Fatty Acyls	Eicosanoids		72040.5	95347.7	63535.5	25195.5
9.76_402.3134n	385.31	9.76055	pos	27-nor-22R-hydroxy-5alpha-cholestan-3,6-dione	LMST01010334	Unclassified	Unclassified	Unclassified		8107.41	17663.9	25955.1	5732.05
0.56_219.1745m/z	219.174	0.5555	pos	(2E,6E)-1-Hydroxy-2,6,10-farnesatrien-9-one	HMDB0030891	Lipids and lipid-like molecules	Prenol lipids	Sesquiterpenoids		18307.1	19522.4	23867.2	23929.8
8.51_333.2060m/z	333.206	8.51387	pos	PGJ3	36227	Lipids and lipid-like molecules	Fatty Acyls	Eicosanoids		32602.9	44672.4	49947.7	22652.7
9.84_448.2459m/z	448.246	9.84485	pos	1-(6Z,9Z,12Z,15Z-octadecatetraenoyl)-glycero-3-phosphate	HMDB0062309	Lipids and lipid-like molecules	Glycerophospholipids	Glycerophosphates		14184.5	18244	18887.4	17547.3
0.76_326.1093m/z	326.109	0.75835	neg	N-(1-Deoxy-1-fructosyl)threonine	HMDB0037843	Organic oxygen compounds	Organooxygen compounds	Carbohydrates and carbohydrate conjugates		285649	261429	271442	229879
10.14_492.3088m/z	492.309	10.1373	pos	PS(P-18:0/0:0)	LMGP03070002	Lipids and lipid-like molecules	Glycerophospholipids	Glycerophosphoserines		20588.9	18184.6	11386.9	14384.3
11.29_366.2107m/z	366.211	11.2891	neg	N-acetyl-S-farnesyl-L-Cysteine	43436	Unclassified	Unclassified	Unclassified		4771.21	4828.32	8068.92	3465.33
4.22_261.0075m/z	261.008	4.22128	neg	Homovanillic acid sulfate	HMDB0011719	Organic acids and derivatives	Organic sulfuric acids and derivatives	Arylsulfates		4502.82	2157.51	1603.68	8511.38
4.24_442.1482m/z	442.148	4.24212	neg	Dihydrofolic acid	3537	Organic acids and derivatives	Carboxylic acids and derivatives	Amino acids, peptides, and analogues	C00415	4514.35	3465.35	5018.4	8161.29
4.48_267.1341m/z	267.134	4.48492	pos	N5-(4-Methoxybenzyl)glutamine	89401	Organic acids and derivatives	Carboxylic acids and derivatives	Amino acids, peptides, and analogues		20493.2	2917.26	6567.17	6065.06
1.10_243.0984m/z	243.098	1.10183	neg	Nopalinic acid	HMDB0029437	Organic acids and derivatives	Carboxylic acids and derivatives	Amino acids, peptides, and analogues	C01683	14128.5	3628.62	6720.85	4543.56
10.65_486.2979m/z	486.298	10.6535	pos	PE(0:0/20:3(11Z,14Z,17Z))	LMGP02050048	Lipids and lipid-like molecules	Glycerophospholipids	Glycerophosphoethanolamines		23357.1	6344.44	17468.8	8313.51
2.71_367.1500m/z	367.15	2.70765	pos	Tetrahydropentoxyline	HMDB0029992	Alkaloids and derivatives	Harmala alkaloids	Unclassified		115910	100909	145224	111969
5.55_227.0922m/z	227.092	5.54943	neg	Peperinic acid	HMDB0038181	Organoheterocyclic compounds	Benzofurans	Unclassified		4490.96	4000.44	6269.63	4136.38
1.10_136.0619m/z	136.062	1.10098	pos	Adenine	HMDB0000034	Organoheterocyclic compounds	Imidazopyrimidines	Purines and purine derivatives	C00147	304261	290670	242960	133780
2.87_331.1650m/z	331.165	2.87093	pos	3,5,6-trihydroxy-1-methyl-4,5-diphenylpiperidin-2-one	HMDB0134791	Phenylpropanoids and polyketides	Stilbenes	Unclassified		15897.7	9713.34	12117.7	8370.14
3.84_591.1690m/z	591.169	3.84202	neg	4,2',4'-Trihydroxy-6'-methoxychalcone 4,4'-di-beta-glucoside	LMPK12120290	Unclassified	Unclassified	Unclassified		2711.52	2012.09	183.95	7558.03
7.78_330.2405n	348.274	7.78112	pos	12,13,15-trihydroxy-9E-octadecenoic acid	LMFA01050555	Lipids and lipid-like molecules	Fatty Acyls	Fatty Acids and Conjugates		30571.1	19937.4	19113.1	16843.9
9.77_288.2302n	287.223	9.766	neg	9,10-dihydroxy-hexadecanoic acid	LMFA01050191	Lipids and lipid-like molecules	Fatty Acyls	Fatty Acids and Conjugates		35479.7	26336.4	24705.6	23772.9
11.58_297.2667n	298.274	11.5843	pos	4E,14Z-Sphingadiene	LMSP01080002	Lipids and lipid-like molecules	Sphingolipids	Sphingoid bases		23735.8	19306	20310.4	17840.8
3.62_189.1234m/z	189.123	3.61572	pos	Glycylleucine	HMDB0000759	Organic acids and derivatives	Carboxylic acids and derivatives	Amino acids, peptides, and analogues	C02155	4157.16	3060.08	2049.77	3116.14
4.23_283.0733m/z	283.073	4.22805	pos	Batatasin III	HMDB0030636	Phenylpropanoids and polyketides	Stilbenes	Unclassified		48964.6	129923	49491.8	4018.59
4.48_246.1369n	285.098	4.48492	pos	Lenticin	HMDB0061115	Organic acids and derivatives	Carboxylic acids and derivatives	Amino acids, peptides, and analogues	C09213	33200.1	39249	38480.6	40100.3
4.66_273.0077m/z	273.008	4.66297	neg	Ferulic acid 4-sulfate	HMDB0029200	Phenylpropanoids and polyketides	Cinnamic acids and derivatives	Hydroxycinnamic acids and derivatives		1707.68	1355.23	1528.6	6373.2
4.78_270.0894m/z	270.089	4.77503	pos	Carajuron	LMPK12010442	Lipids and lipid-like molecules	Polyketides	Flavonoids		7389.15	6004.36	5439.75	4082.45
6.20_477.2127m/z	477.213	6.20343	neg	2-Methoxy-estradiol-17beta 3-glucuronide	LMST05010009	Lipids and lipid-like molecules	Steroids and steroid derivatives	Steroidal glycosides	C11131	10059.5	19099	38071.3	4796.17
7.11_479.2286m/z	479.229	7.11108	neg	11-Oxo-androsterone glucuronide	LMST05010032	Lipids and lipid-like molecules	Steroids and steroid derivatives	Steroidal glycosides		7115.81	20103	29174	977.827
7.77_329.2335m/z	329.233	7.77463	neg	9,10,13-TriHOME	HMDB0004710	Lipids and lipid-like molecules	Fatty Acyls	Fatty acids and conjugates	C14835	82095.8	54601.3	45606.6	49752.6
8.92_532.3071n	550.341	8.92475	pos	5b-Cyprinol sulfate	HMDB0006888	Lipids and lipid-like molecules	Steroids and steroid derivatives	Bile acids, alcohols and derivatives	C05468	19662.3	26687.7	26208.5	33038.4
10.55_448.3421m/z	448.342	10.5511	pos	25-Hydroxyvitamin D3-26,23-lactol	HMDB0060127	Lipids and lipid-like molecules	Steroids and steroid derivatives	Vitamin D and derivatives		297967	144111	271479	453521
11.37_592.3621m/z	592.362	11.3728	neg	PC(O-18:2(9Z,12Z)/2:0)	LMGP01020158	Lipids and lipid-like molecules	Glycerophospholipids	Glycerophosphocholines		36495	41586.5	33064.3	33997.6
4.19_363.0895n	364.097	4.19112	pos	Cefadroxil	HMDB0015271	Organoheterocyclic compounds	Lactams	Beta lactams	C06878	622637	471563	421112	232293
5.17_247.1421n	248.149	5.17473	pos	Hydroxybutyrylcarnitine	LMFA07070071	Organic acids and derivatives	Hydroxy acids and derivatives	Beta hydroxy acids and derivatives		1608.8	11299.4	1295.19	19822.5
0.63_298.1874m/z	298.187	0.62545	pos	Feruloylcholine	HMDB0032800	Phenylpropanoids and polyketides	Cinnamic acids and derivatives	Hydroxycinnamic acids and derivatives		77183.2	46765.5	63147	57168.8
0.85_203.1503m/z	203.15	0.847383	pos	Asymmetric dimethylarginine	HMDB0001539	Organic acids and derivatives	Carboxylic acids and derivatives	Amino acids, peptides, and analogues	C03626	395848	328353	308381	257217
1.10_172.0849n	173.092	1.10098	pos	Glycylproline	HMDB0000721	Organic acids and derivatives	Carboxylic acids and derivatives	Amino acids, peptides, and analogues		91694.2	76529.1	64267.6	61494.3
1.10_195.0895n	196.097	1.10098	pos	N-Acetyldopamine	HMDB0041943	Benzenoids	Phenols	Benzenediols		36815	509889	31746.8	54488
11.54_594.3762m/z	594.376	11.5436	pos	POV-PC	45370	Unclassified	Unclassified	Unclassified		18848.6	18033	26628.2	28652.2
2.70_365.1353m/z	365.135	2.70317	neg	Semilepidinoside B	HMDB0033108	Organic oxygen compounds	Organooxygen compounds	Carbohydrates and carbohydrate conjugates		35130.5	32670.7	49495.8	38067.6
4.51_316.1755m/z	316.176	4.50522	pos	3,7,8,15-Scirpenetetrol	HMDB0037560	Lipids and lipid-like molecules	Prenol lipids	Sesquiterpenoids		89890.8	113687	128623	53109.4
5.01_284.1857m/z	284.186	5.00635	pos	1alpha-Hydroxyarbusculin A	HMDB0037059	Lipids and lipid-like molecules	Prenol lipids	Terpene lactones		27809.2	24786.8	44808.2	10333.5
5.17_260.1857m/z	260.186	5.17473	pos	(±)-Hexanoylcarnitine	85174	Unclassified	Unclassified	Unclassified		23177.8	28481	26331.9	24437.8
7.29_515.2916n	538.281	7.28602	pos	Tauroursocholic acid	HMDB0000889	Lipids and lipid-like molecules	Steroids and steroid derivatives	Bile acids, alcohols and derivatives		552286	570812	512662	524328
8.76_274.2739m/z	274.274	8.76145	pos	C16 Sphinganine	41556	Lipids and lipid-like molecules	Sphingolipids	Sphingoid bases		1.61654e+06	1.51757e+06	1.66567e+06	1.55978e+06
1.20_180.1020m/z	180.102	1.20448	pos	salsolinol	44804	Organoheterocyclic compounds	Tetrahydroisoquinolines	Unclassified	C09642	9325.81	16969.4	5962.58	8031.03
10.49_663.3374n	664.345	10.4908	pos	OHOHA-PS	LMGP20040027	Lipids and lipid-like molecules	Glycerophospholipids	Oxidized glycerophospholipids		943675	897903	886026	578818
10.59_658.3338m/z	658.334	10.5913	pos	OHHdiA-PE	LMGP20020043	Lipids and lipid-like molecules	Glycerophospholipids	Oxidized glycerophospholipids		90352.1	112776	138362	62663.1
6.04_613.2815m/z	613.282	6.03695	pos	Taurocholic acid 3-sulfate	LMST05020031	Lipids and lipid-like molecules	Steroids and steroid derivatives	Bile acids, alcohols and derivatives		19377	57195	50796.1	44094.3
7.55_382.1542m/z	382.154	7.55062	pos	hydroxytorsemide	HMDB0060982	Organoheterocyclic compounds	Pyridines and derivatives	Pyridinesulfonamides		60694.2	40037.4	50685.4	29406.7
11.00_438.3579m/z	438.358	11	pos	Dihomodeoxycholic acid	LMST04020031	Lipids and lipid-like molecules	Sterol Lipids	Bile acids and derivatives		3577.35	2513.82	5093.08	4161.09
12.22_465.3222n	466.329	12.2222	pos	PE(P-18:0/0:0)	LMGP02070002	Lipids and lipid-like molecules	Glycerophospholipids	Glycerophosphoethanolamines		39950.8	30726.8	35666.4	50007.1
5.15_264.0878m/z	264.088	5.14825	neg	N-Phenylacetylglutamic acid	HMDB0059772	Organic acids and derivatives	Carboxylic acids and derivatives	Amino acids, peptides, and analogues		3901.21	2200.18	2666.11	643.914
0.81_512.1976m/z	512.198	0.813333	pos	O-6-deoxy-a-L-galactopyranosyl-(1->2)-O-b-D-galactopyranosyl-(1->3)-2-(acetylamino)-1,5-anhydro-2-deoxy-D-arabino-Hex-1-enitol	HMDB0002235	Organic oxygen compounds	Organooxygen compounds	Carbohydrates and carbohydrate conjugates		1987.68	165523	152.176	5883.47
1.08_175.0239m/z	175.024	1.08478	neg	L-Ascorbic acid	249	Organoheterocyclic compounds	Dihydrofurans	Furanones	C01041	77799	208829	90446.5	226759
10.05_409.3425m/z	409.342	10.0546	pos	N,N-(2,2-dihydroxy-ethyl) arachidonoyl amine	LMFA08020028	Lipids and lipid-like molecules	Fatty Acyls	Fatty amides		4163.09	3685.99	5174.15	10268.2
10.18_371.3269m/z	371.327	10.1789	pos	N-palmitoyl proline	LMFA08020117	Lipids and lipid-like molecules	Fatty Acyls	Fatty amides		3471.49	3611.53	6404.33	9214.3
10.81_600.2031m/z	600.203	10.8098	neg	2-amino-4-({1-[(carboxymethyl)-C-hydroxycarbonimidoyl]-2-[(2-{3,5-dihydroxy-4-[(1E)-3-methylbut-1-en-1-yl]phenyl}-2-hydroxy-1-(4-hydroxyphenyl)ethyl)sulfanyl]ethyl}-C-hydroxycarbonimidoyl)butanoic acid	HMDB0129016	Organic acids and derivatives	Carboxylic acids and derivatives	Amino acids, peptides, and analogues		255839	314216	388543	297631
2.51_268.0824m/z	268.082	2.51327	neg	Tetraphyllin B	HMDB0029914	Organooxygen compounds	Carbohydrates and carbohydrate conjugates	Glycosyl compounds		3347.33	693.034	3336.63	702.195
2.73_279.1013m/z	279.101	2.72723	pos	4'-Hydroxy-R-phenprocoumon	HMDB0060885	Phenylpropanoids and polyketides	Coumarins and derivatives	Hydroxycoumarins		40522.3	47657.2	15579.5	26470.6
3.93_273.1095m/z	273.109	3.92665	neg	Prolylhydroxyproline	HMDB0006695	Organic acids and derivatives	Carboxylic acids and derivatives	Amino acids, peptides, and analogues		4064.84	868.02	1100.39	2025.96
8.54_353.2335m/z	353.233	8.54498	neg	8,8a-Deoxyoleandolide	LMPK04000030	Lipids and lipid-like molecules	Polyketides	Macrolides and lactone polyketides	C11989	19335.6	16882.2	18211.4	9022.09
9.02_556.3314m/z	556.331	9.0217	neg	(25R)-1beta,3alpha,7alpha-trihydroxy-5beta-cholestan-27-oyl taurine	LMST05040006	Unclassified	Unclassified	Unclassified		110563	60013.9	54986.8	99143.6
0.54_162.0530n	145.05	0.53705	pos	2-Hydroxyadipic acid	LMFA01170049	Lipids and lipid-like molecules	Fatty Acyls	Fatty acids and conjugates	C02360	283547	335570	318933	315965
10.28_221.1536m/z	221.154	10.2818	pos	(9S,13S)-1a,1b-dihomo-jasmonic acid	LMFA02010011	Lipids and lipid-like molecules	Fatty Acyls	Octadecanoids		9954.59	6659.82	7794.68	4423.1
11.35_434.2880n	452.322	11.345	pos	Polysorbate 60	HMDB0037183	Lipids and lipid-like molecules	Fatty Acyls	Fatty acid esters		89056.2	79647	73364.9	59996.5
2.36_194.0580n	212.092	2.35838	pos	2E,4E,6Z,8Z-Decatetraenedioic acid	LMFA01170003	Lipids and lipid-like molecules	Fatty Acyls	Fatty Acids and Conjugates		27050.6	21646.2	15912.2	35472.5
5.32_555.2446m/z	555.245	5.31715	neg	N1-(alpha-D-ribosyl)-5,6-dimethyl-benzimidazole	HMDB0011112	Nucleosides, nucleotides, and analogues	Benzimidazole ribonucleosides and ribonucleotides	Unclassified	C05775	18059.4	15104.3	14195.1	34586.4
1.79_180.0867m/z	180.087	1.79185	pos	Fructosamine	58080	Organic oxygen compounds	Organooxygen compounds	Carbohydrates and carbohydrate conjugates		355822	282413	207255	233121
10.63_367.3684m/z	367.368	10.6333	pos	Pipercitine	HMDB0039937	Organoheterocyclic compounds	Piperidines	N-acylpiperidines		119.215	6.17199e-07	6.17199e-07	346.891
11.00_546.3556m/z	546.356	11	pos	LysoPC(20:3(8Z,11Z,14Z))	HMDB0010394	Lipids and lipid-like molecules	Glycerophospholipids	Glycerophosphocholines	C04230	677921	1.06574e+06	651997	798071
2.13_283.0916n	282.084	2.13028	neg	8-Hydroxy-deoxyguanosine	HMDB0003333	Nucleosides, nucleotides, and analogues	Purine nucleosides	Purine 2'-deoxyribonucleosides		587826	749211	669254	437967
2.28_925.1415m/z	925.141	2.28245	neg	Adenylsuccinic acid	HMDB0000536	Nucleosides, nucleotides, and analogues	Purine nucleotides	Purine ribonucleotides	C03794	1463.84	2085.9	436.553	127513
2.46_401.2146m/z	401.215	2.45837	pos	Dihydrozeatin-O-glucoside	HMDB0012214	Lipids and lipid-like molecules	Fatty Acyls	Fatty acyl glycosides		22722.5	13845.2	19156.4	10958.5
4.71_169.9909m/z	169.991	4.70517	neg	Lanthionine ketimine	HMDB0004823	Organic acids and derivatives	Carboxylic acids and derivatives	Amino acids, peptides, and analogues		1507.97	1685.08	2888.53	1794.93
5.32_134.0602m/z	134.06	5.32185	pos	Oxindole	34541	Organoheterocyclic compounds	Indoles and derivatives	Indolines	C12312	690.769	1420.82	1857.16	3828.16
7.11_513.2762n	531.31	7.10923	pos	Sulfolithocholylglycine	HMDB0002639	Lipids and lipid-like molecules	Steroids and steroid derivatives	Bile acids, alcohols and derivatives	C11301	204617	289556	243529	317451
7.73_401.0877m/z	401.088	7.7326	neg	Kanugin	LMPK12111578	Lipids and lipid-like molecules	Polyketides	Flavonoids		84313	85533.5	96811.8	85974.6
1.10_136.0374n	135.03	1.10183	neg	Hypoxanthine	HMDB0000157	Organoheterocyclic compounds	Imidazopyrimidines	Purines and purine derivatives	C00262	162431	141659	220944	140410
3.47_310.2012m/z	310.201	3.46905	pos	(3beta,6beta)-Furanoeremophilane-3,6-diol 6-acetate	HMDB0034930	Lipids and lipid-like molecules	Prenol lipids	Sesquiterpenoids		286373	283079	280293	237159
4.52_252.0877m/z	252.088	4.51518	neg	N-lactoyl-Tyrosine	HMDB0062177	Organic acids and derivatives	Carboxylic acids and derivatives	Amino acids, peptides, and analogues		1900.01	2644.34	1832.23	2399.91
4.94_241.1192m/z	241.119	4.93735	neg	Glutamylleucine	HMDB0028823	Organic acids and derivatives	Carboxylic acids and derivatives	Amino acids, peptides, and analogues		2860.2	1863.61	1625.39	1332.1
1.77_203.0491m/z	203.049	1.77192	neg	Cysteinyl-Threonine	HMDB0028785	Organic acids and derivatives	Carboxylic acids and derivatives	Amino acids, peptides, and analogues		4011.18	3032.27	872.481	11572.4
12.30_537.3797n	538.387	12.3027	pos	PC(O-17:0/2:0)	LMGP01020078	Lipids and lipid-like molecules	Glycerophospholipids	Glycerophosphocholines		20854.7	23904.7	17777.3	21062.1
4.01_287.1026m/z	287.103	4.0068	pos	L-N-(1H-Indol-3-ylacetyl)glutamic acid	HMDB0038665	Organic acids and derivatives	Carboxylic acids and derivatives	Amino acids, peptides, and analogues		8492.96	5252.31	4816.09	6404.06
4.65_190.0897m/z	190.09	4.64968	pos	Prenyl-L-cysteine	66519	Organic acids and derivatives	Carboxylic acids and derivatives	Amino acids, peptides, and analogues		34263.3	33228.2	12442.1	12374.5
4.94_302.1964m/z	302.196	4.94313	pos	3-hydroxy-cis-5-octenoylcarnitine	LMFA07070038	Lipids and lipid-like molecules	Fatty Acyls	Fatty esters		43906.3	34361.5	49083.3	48706.6
5.13_574.2332m/z	574.233	5.13265	pos	MET-enkephalin	69152	Unclassified	Unclassified	Unclassified		1.29303	14814.2	0.731405	42.9361
8.68_257.2356n	258.243	8.68005	pos	D-erythro-Sphingosine C-15	64626	Unclassified	Unclassified	Unclassified		2260.69	1672.06	1440.74	3070.19
8.84_230.2478m/z	230.248	8.84277	pos	Xestoaminol C	53933	Lipids and lipid-like molecules	Sphingolipids	Sphingoid bases		37071.3	33520.9	36846	35822.2
9.22_302.2689m/z	302.269	9.21865	pos	Muricatacin	HMDB0038685	Unclassified	Unclassified	Unclassified		28058.7	28263	27773.6	25338.7
0.73_173.0210m/z	173.021	0.7282	pos	Glycerol 2-phosphate	44760	Unclassified	Unclassified	Unclassified		44075.5	41613.5	52949.9	61296.2
10.01_395.3270m/z	395.327	10.0125	pos	N-arachidonoyl dihydroxypropylamine	LMFA08020072	Lipids and lipid-like molecules	Fatty Acyls	Fatty amides		5819.25	6315.13	8871.48	16757.4
11.06_642.3600m/z	642.36	11.0613	pos	PHOHA-PG	LMGP20060009	Lipids and lipid-like molecules	Glycerophospholipids	Oxidized glycerophospholipids		142721	102174	56185.5	59364.4
12.27_621.3046m/z	621.305	12.268	neg	PI(20:3(8Z,11Z,14Z)/0:0)	LMGP06050021	Lipids and lipid-like molecules	Glycerophospholipids	Glycerophosphoinositols		49604.2	61767.1	31117.2	27271.7
14.20_646.5039n	647.511	14.2015	pos	1-(O-alpha-D-glucopyranosyl)-3-keto-(1,27R,29R)-triacontanetriol	LMFA13010022	Lipids and lipid-like molecules	Fatty Acyls	Fatty acyl glycosides		329031	192609	296917	499183
2.09_231.0984m/z	231.098	2.08808	neg	Alanyl-Proline	HMDB0028695	Organic acids and derivatives	Carboxylic acids and derivatives	Amino acids, peptides, and analogues		393.899	1006.49	281.524	3675.35
6.98_215.1885n	216.196	6.98317	pos	12-amino-dodecanoic acid	35924	Lipids and lipid-like molecules	Fatty Acyls	Fatty Acids and Conjugates		41148.8	41260	38471.3	34039.1
8.09_464.3017m/z	464.302	8.08938	neg	N-Palmitoyl tyrosine	HMDB0062340	Organic acids and derivatives	Carboxylic acids and derivatives	Amino acids, peptides, and analogues		12479.5	14623.2	23775.3	16173.2
0.45_239.0595m/z	239.059	0.4467	neg	Propyl 1-(propylsulfinyl)propyl disulfide	HMDB0033071	Organosulfur compounds	Sulfoxides	Unclassified		22730.4	32916.6	37078.3	18805.2
0.86_202.0710m/z	202.071	0.864417	pos	Erythro-5-hydroxy-L-lysinium(1+)	HMDB0062570	Organic acids and derivatives	Carboxylic acids and derivatives	Amino acids, peptides, and analogues		50737.9	20945.6	34586.7	23646.7
10.22_385.3426m/z	385.343	10.2209	pos	7alpha-Hydroxycholesterol	HMDB0001496	Lipids and lipid-like molecules	Steroids and steroid derivatives	Cholestane steroids	C03594	2138.95	1948.03	2889.56	6229.37
10.49_341.3526m/z	341.353	10.4908	pos	N-(14-Methylhexadecanoyl)pyrrolidine	HMDB0034373	Organoheterocyclic compounds	Pyrrolidines	N-acylpyrrolidines		310.538	65.1169	6.17199e-07	720.353
14.32_362.2372m/z	362.237	14.3236	neg	N-palmitoyl taurine	44910	Lipids and lipid-like molecules	Fatty Acyls	Fatty amides		15840.3	17077	17749.6	19099.2
2.45_202.0715m/z	202.071	2.45018	neg	N-Acetylgalactosamine	HMDB0000212	Organic oxygen compounds	Organooxygen compounds	Carbohydrates and carbohydrate conjugates	C01074	1708.48	1986.75	1599.42	7411.89
4.03_203.1392m/z	203.139	4.02787	pos	Alanyl-Leucine	HMDB0028691	Organic acids and derivatives	Carboxylic acids and derivatives	Amino acids, peptides, and analogues		10315.8	9122.57	11417.6	18265.6
4.16_349.0130m/z	349.013	4.1584	neg	6-Chloroapigenin	LMPK12110430	Lipids and lipid-like molecules	Polyketides	Flavonoids		11620.9	11453.3	9616.07	8137.75
4.62_151.0391m/z	151.039	4.6208	neg	p-Hydroxyphenylacetic acid	HMDB0000020	Benzenoids	Phenols	1-hydroxy-2-unsubstituted benzenoids	C00642	3752.98	3657.04	5816.49	5040.76
5.61_359.1250m/z	359.125	5.61282	neg	Dityrosine	HMDB0006045	Lignans, neolignans and related compounds	Unclassified	Unclassified		15334.7	10537.5	14581.5	8282.18
5.83_537.2333m/z	537.233	5.82647	pos	Aldosterone 18-glucuronide	HMDB0010345	Lipids and lipid-like molecules	Steroids and steroid derivatives	Steroidal glycosides		2910.38	2351.24	4394.89	7306.18
0.81_180.0633n	198.097	0.813333	pos	D-Galactose	HMDB0000143	Organic oxygen compounds	Organooxygen compounds	Carbohydrates and carbohydrate conjugates	C00984	1.44514e+06	936653	699865	660448
1.25_320.0624m/z	320.062	1.24795	neg	Beta-Citryl-L-glutamic acid	HMDB0013220	Organic acids and derivatives	Carboxylic acids and derivatives	Amino acids, peptides, and analogues		16716.4	24864.2	22602.3	12625.5
1.39_295.0936m/z	295.094	1.3926	neg	Tyrosyl-Aspartate	HMDB0029101	Organic acids and derivatives	Carboxylic acids and derivatives	Amino acids, peptides, and analogues		32601.1	1658.82	11407	8331.28
10.53_516.3330m/z	516.333	10.5272	neg	Cervonyl carnitine	LMFA07070055	Lipids and lipid-like molecules	Fatty Acyls	Fatty acid esters		7693.3	1518.87	6418.91	12874.1
2.85_215.1391m/z	215.139	2.85033	pos	Prolyl-Valine	HMDB0029030	Organic acids and derivatives	Carboxylic acids and derivatives	Amino acids, peptides, and analogues		91595.3	51011.4	48324.2	44644.7
4.30_315.0989m/z	315.099	4.30488	neg	Cappariloside A	HMDB0034937	Organic oxygen compounds	Organooxygen compounds	Carbohydrates and carbohydrate conjugates		2600.92	258.932	1931.12	1412.37
4.37_190.0536m/z	190.054	4.36807	neg	N-Acetyl-DL-methionine	62466	Unclassified	Unclassified	Unclassified		1822.26	2714.06	2471.39	4890.67
6.37_537.2342m/z	537.234	6.37228	neg	rac-5,6-Epoxy-retinoyl-beta-D-glucuronide	HMDB0060123	Lipids and lipid-like molecules	Prenol lipids	Terpene glycosides		22516.3	46068.4	39738.1	75652.6
7.93_243.2198n	244.227	7.92822	pos	(4E,d14:1) sphingosine	53898	Lipids and lipid-like molecules	Sphingolipids	Sphingoid bases		73377.2	53052.6	52457.6	94566.2
9.97_466.3296n	484.363	9.97052	pos	2beta,3alpha,7alpha,12alpha-Tetrahydroxy-5beta-cholestan-26-oic acid	LMST04030042	Unclassified	Unclassified	Unclassified		38932	43865	74491.2	24885.1
0.68_188.1525n	189.16	0.677133	pos	N6,N6,N6-Trimethyl-L-lysine	HMDB0001325	Organic acids and derivatives	Carboxylic acids and derivatives	Amino acids, peptides, and analogues	C03793	765812	683227	798804	756464
0.83_458.1868m/z	458.187	0.83035	pos	Propylene glycol alginate	HMDB0039860	Organic oxygen compounds	Organooxygen compounds	Carbohydrates and carbohydrate conjugates		121221	139036	123289	144117
0.88_174.0761m/z	174.076	0.881433	pos	(2S,5S)-trans-Carboxymethylproline	71640	Unclassified	Unclassified	Unclassified		61033.8	43032.1	46642.2	36838.4
1.14_337.0445m/z	337.044	1.13592	neg	Imidazoleacetic acid ribotide	HMDB0006032	Organic oxygen compounds	Organooxygen compounds	Carbohydrates and carbohydrate conjugates	C04437	21144.3	40954	42391.1	28766.3
10.12_418.3448n	436.379	10.1171	pos	(20R)-17alpha,20-dihydroxycholesterol	LMST04030176	Lipids and lipid-like molecules	Sterol Lipids	Bile acids and derivatives	C05499	8443.18	11994.1	8835.23	17169.6
11.23_291.1604m/z	291.16	11.2266	neg	3-Hydroxy-6,8-dimethoxy-7(11)-eremophilen-12,8-olide	HMDB0040756	Lipids and lipid-like molecules	Prenol lipids	Terpene lactones		28967.1	7681.71	4880.91	19757.3
2.50_488.2351m/z	488.235	2.49993	pos	Ac-Ser-Asp-Lys-Pro-OH	HMDB0062552	Organic acids and derivatives	Carboxylic acids and derivatives	Amino acids, peptides, and analogues		31314.9	24886.3	40391	17996.7
3.29_249.0628m/z	249.063	3.29422	neg	Arabinosylhypoxanthine	HMDB0003040	Nucleosides, nucleotides, and analogues	Purine nucleosides	Unclassified		14919.5	14493.5	13105.3	8953
4.73_261.1235m/z	261.123	4.73282	pos	Tyrosyl-Proline	HMDB0029113	Organic acids and derivatives	Carboxylic acids and derivatives	Amino acids, peptides, and analogues		5892.58	2556.22	2613.88	2500.18
11.54_507.3693n	508.377	11.5436	pos	PC(O-18:1(11Z)/0:0)	LMGP01060034	Lipids and lipid-like molecules	Glycerophospholipids	Glycerophosphocholines		78369.2	56850.7	67421.1	71383.2
0.81_162.0528n	145.05	0.813333	pos	D-1,5-Anhydrofructose	HMDB0041561	Organoheterocyclic compounds	Oxanes	Unclassified		1.90289e+06	1.87257e+06	1.58393e+06	1.70017e+06
10.22_208.1826n	209.19	10.2209	pos	2-Cyclotetradecen-1-one	HMDB0039884	Organic oxygen compounds	Organooxygen compounds	Carbonyl compounds		62848	63862.5	59982.2	44894.7
12.55_531.2729m/z	531.273	12.5469	neg	PG(20:4(5Z,8Z,11Z,14Z)/0:0)	LMGP04050010	Lipids and lipid-like molecules	Glycerophospholipids	Glycerophosphoglycerols		44927.5	73040.3	88765	39960.1
15.79_271.2632m/z	271.263	15.7947	pos	(S)-14-Methylhexadecanoic acid	HMDB0031067	Lipids and lipid-like molecules	Fatty Acyls	Fatty acids and conjugates		66510.6	79948.2	121000	104401
2.26_267.0969n	266.09	2.26207	neg	3-Deoxyguanosine	4149	Unclassified	Unclassified	Unclassified		13972.8	10165.2	9995.92	9914.83
2.37_325.1074m/z	325.107	2.36558	neg	8-(2-hydroxypropan-2-yl)-2-oxo-2H,8H,9H-furo[2,3-h]chromen-9-yl 3-methylbut-2-enoate	HMDB0128912	Unclassified	Unclassified	Unclassified		5158.28	5098.66	7169.47	8628.39
4.29_348.0703m/z	348.07	4.28587	pos	7-alpha-D-Ribosyladenine 5'-phosphate	66172	Unclassified	Unclassified	Unclassified		40963.1	48285	50551.7	43388.7
5.41_362.2325m/z	362.233	5.4061	pos	19-Oxo-deoxycorticosterone	HMDB0012614	Lipids and lipid-like molecules	Steroids and steroid derivatives	Hydroxysteroids		2496.28	361.47	2206.27	1194.58
7.23_514.2843m/z	514.284	7.2331	neg	Taurallocholic acid	HMDB0000922	Lipids and lipid-like molecules	Steroids and steroid derivatives	Bile acids, alcohols and derivatives		6.89592e+07	7.59789e+07	7.33779e+07	1.18649e+08
10.24_329.2335m/z	329.233	10.2401	neg	9-Keto heptadecylic acid	LMFA01060059	Lipids and lipid-like molecules	Fatty Acyls	Fatty Acids and Conjugates		45478.5	38875.3	40367	36916.7
12.63_339.2776n	338.27	12.6325	neg	Oleoyl glycine	HMDB0013631	Organic acids and derivatives	Carboxylic acids and derivatives	Amino acids, peptides, and analogues		11235.7	14694.3	10965.1	21237.9
4.62_212.0019m/z	212.002	4.6208	neg	Indoxyl sulfate	HMDB0000682	Organic acids and derivatives	Organic sulfuric acids and derivatives	Arylsulfates		659.919	3440.97	4546.71	3322.08
4.67_234.1337m/z	234.134	4.67003	pos	Hydroxypropionylcarnitine	LMFA07070074	Organic acids and derivatives	Hydroxy acids and derivatives	Beta hydroxy acids and derivatives		13586.5	18955.3	14328.3	18647
8.16_414.2851m/z	414.285	8.15962	pos	PGF2alpha-11-acetate	LMFA03010096	Lipids and lipid-like molecules	Fatty Acyls	Eicosanoids		10547.5	8488.89	12242.8	10330.6
0.73_170.0577m/z	170.058	0.7282	pos	Phosphodimethylethanolamine	63348	Organic acids and derivatives	Organic phosphoric acids and derivatives	Phosphate esters	C13482	30284.7	10950.6	14030.1	55834.2
0.88_161.1052n	184.097	0.881433	pos	Malonyl-Carnitin	HMDB0062496	Organic nitrogen compounds	Organonitrogen compounds	Quaternary ammonium salts		30866.1	213903	37209.1	30782.5
1.10_280.0688m/z	280.069	1.10183	neg	8-Hydroxyguanosine	HMDB0002044	Nucleosides, nucleotides, and analogues	Purine nucleosides	Unclassified		17049.9	10265.6	7968.6	2562.72
1.26_136.0757m/z	136.076	1.25932	pos	2-Phenylacetamide	3260	Benzenoids	Benzene and substituted derivatives	Phenylacetamides	C02505	62587.5	68279.8	58704.2	51600
2.05_363.1213m/z	363.121	2.04822	pos	Brosimacutin D	LMPK12140055	Lipids and lipid-like molecules	Polyketides	Flavonoids		45024.1	31507.6	29746.3	38791.7
2.46_454.1821m/z	454.182	2.45837	pos	Fusarin C	HMDB0033337	Lipids and lipid-like molecules	Prenol lipids	Sesquiterpenoids		28543.3	24814.8	37288.3	25226.8
4.42_373.1395m/z	373.14	4.42338	pos	3-[3,4-dihydroxy-2-(4-hydroxy-3,7-dimethylocta-2,6-dien-1-yl)phenyl]propanoic acid	HMDB0134962	Phenylpropanoids and polyketides	Phenylpropanoic acids	Unclassified		32256.6	293.175	6688.05	4128.62
5.28_203.1158n	204.123	5.27973	pos	Succinylmonocholine	2522	Unclassified	Unclassified	Unclassified		14413	12644.4	10268.5	24943.2
2.70_261.0552m/z	261.055	2.70317	neg	Bisnorbiotin	HMDB0004821	Organic acids and derivatives	Carboxylic acids and derivatives	Amino acids, peptides, and analogues	C20384	5337.14	4859.19	691.137	2132.41
4.15_227.1754m/z	227.175	4.15182	pos	1,8-Diazacyclotetradecane-2,9-dione	66151	Hydrocarbons	Saturated hydrocarbons	Cycloalkanes		13500.2	12326.1	12393.4	10148
4.17_296.1492m/z	296.149	4.17173	pos	2beta,9xi-Dihydroxy-8-oxo-1(10),4,11(13)-germacratrien-12,6alpha-olide	HMDB0036662	Lipids and lipid-like molecules	Prenol lipids	Terpene lactones		6669.18	8298.67	232.313	14080.9
0.83_280.1026m/z	280.103	0.83035	pos	Tetrahydroneopterin	HMDB0000942	Organoheterocyclic compounds	Pteridines and derivatives	Pterins and derivatives		186916	225276	185871	85980.9
10.94_414.3577m/z	414.358	10.9412	pos	Heptadecanoyl carnitine	LMFA07070067	Lipids and lipid-like molecules	Fatty Acyls	Fatty acid esters		8295.25	4516.96	8082.17	24147.3
11.52_479.2651m/z	479.265	11.5207	neg	Erinacine C	HMDB0040389	Lipids and lipid-like molecules	Prenol lipids	Diterpenoids		24842.5	16015.4	13324.7	74894.7
3.28_160.0968m/z	160.097	3.27997	pos	5-Acetamidopentanoate	63464	Lipids and lipid-like molecules	Fatty Acyls	Fatty acids and conjugates	C03087	10866.4	10112.3	6354.34	7305.15
4.25_272.0683m/z	272.068	4.24688	pos	Cysteinyl-Glutamine	HMDB0028773	Organic acids and derivatives	Carboxylic acids and derivatives	Amino acids, peptides, and analogues		18605.7	14429.7	25627.9	13482.2
4.30_208.1311n	209.138	4.30492	pos	5S,6S-epoxy-15R-hydroxy-ETE	HMDB0062236	Organic oxygen compounds	Organooxygen compounds	Ethers		94520.9	99538.3	110088	84435
4.61_233.0956m/z	233.096	4.60798	pos	Threoninyl-Methionine	HMDB0029067	Organic acids and derivatives	Carboxylic acids and derivatives	Amino acids, peptides, and analogues		4475.48	4138.07	1337.33	6074.58
4.81_277.0930m/z	277.093	4.81102	neg	Isovalerylglucuronide	HMDB0002091	Organic oxygen compounds	Organooxygen compounds	Carbohydrates and carbohydrate conjugates		32.2016	104.979	3.08253	5252.53
5.59_343.0460m/z	343.046	5.59167	neg	Bowdichione	LMPK12080050	Lipids and lipid-like molecules	Polyketides	Flavonoids		32748.2	28209.7	30919.5	26529.6
6.54_513.2763n	531.31	6.54105	pos	Sulfoglycolithocholate(2-)	HMDB0062801	Lipids and lipid-like molecules	Steroids and steroid derivatives	Bile acids, alcohols and derivatives		512341	521268	589617	604402
9.51_386.1729n	404.207	9.51038	pos	Porson	HMDB0030810	Phenylpropanoids and polyketides	Diarylheptanoids	Cyclic diarylheptanoids		1.77811e+06	1.56222e+06	1.18399e+06	1.09639e+06
0.88_175.1078m/z	175.108	0.881433	pos	N-Acetylornithine	HMDB0003357	Organic acids and derivatives	Carboxylic acids and derivatives	Amino acids, peptides, and analogues	C00437	21322.6	10164.9	25331	35014.6
10.99_311.2229m/z	311.223	10.9869	neg	(±)9-HpODE	64785	Unclassified	Unclassified	Unclassified		18756.3	14607.5	13518.5	15742.6
11.58_548.2986m/z	548.299	11.5843	pos	Prostaglandin E2 p-benzamidophenyl ester	45605	Unclassified	Unclassified	Unclassified		157181	211439	195068	190223
14.28_325.1843m/z	325.184	14.2819	neg	2-Dodecylbenzenesulfonic acid	HMDB0031031	Benzenoids	Benzene and substituted derivatives	Benzenesulfonic acids and derivatives		144222	147050	165990	137530
2.36_298.1415m/z	298.142	2.35838	pos	Hexanoylcarnitine	LMFA07070070	Lipids and lipid-like molecules	Fatty Acyls	Fatty acid esters		10328.8	8249.32	8131.29	11712.7
2.40_262.1650m/z	262.165	2.39758	pos	3-hydroxyisovalerylcarnitine	LMFA07070041	Lipids and lipid-like molecules	Fatty Acyls	Fatty acid esters		240505	161149	205563	256599
5.95_214.1205n	232.154	5.9528	pos	2,2'-(3-methylcyclohexane-1,1-diyl)diacetic acid	96295	Unclassified	Unclassified	Unclassified		60139	62851.8	77365.3	38327.9
1.07_263.1714m/z	263.171	1.06557	pos	Glutaminylvaline	HMDB0028810	Organic acids and derivatives	Carboxylic acids and derivatives	Amino acids, peptides, and analogues		25335.2	12628	300.853	7353.58
10.57_488.2775m/z	488.278	10.571	pos	Deoxycholic acid glycine conjugate	HMDB0000631	Lipids and lipid-like molecules	Steroids and steroid derivatives	Bile acids, alcohols and derivatives	C05464	21000.2	34133.3	31662.7	26078.6
4.27_413.1415m/z	413.142	4.2662	pos	Loganin	LMPR0102070001	Lipids and lipid-like molecules	Prenol lipids	Isoprenoids	C01433	24913.5	26912.4	26452.8	9859.59
9.37_271.2512n	272.258	9.36558	pos	C16 Sphingosine	LMSP01040008	Lipids and lipid-like molecules	Sphingolipids	Sphingoid bases		15421.7	11095.2	10459.2	17491.5
9.53_484.3636m/z	484.364	9.53048	pos	1beta,3alpha,7alpha,12alpha-Tetrahydroxy-5beta-cholestan-26-oic acid	LMST04030047	Unclassified	Unclassified	Unclassified		5386.25	8623.92	9224.18	11889
9.68_330.2638m/z	330.264	9.67657	pos	Dihydroxychaulmoogric acid	LMFA01140029	Lipids and lipid-like molecules	Fatty Acyls	Fatty Acids and Conjugates		75476.5	71942.3	68796.8	60558.9
10.12_316.3210m/z	316.321	10.1171	pos	Nonadecanoic acid	HMDB0000772	Lipids and lipid-like molecules	Fatty Acyls	Fatty acids and conjugates	C16535	84634.3	69482.4	82912	72839.3
10.39_398.3266m/z	398.327	10.3857	pos	2-Hydroxyhexadecanoylcarnitine	LMFA07070113	Organic acids and derivatives	Hydroxy acids and derivatives	Beta hydroxy acids and derivatives		26906.4	23423.4	32378.4	78392.5
10.79_576.2027m/z	576.203	10.7896	neg	2-amino-4-({1-[(carboxymethyl)-C-hydroxycarbonimidoyl]-2-[(1-hydroxy-2,4-diphenylbutan-2-yl)sulfanyl]ethyl}-C-hydroxycarbonimidoyl)butanoic acid	HMDB0135577	Organic acids and derivatives	Carboxylic acids and derivatives	Amino acids, peptides, and analogues		34168.1	34531.1	35993.2	34661.5
4.44_160.0969m/z	160.097	4.44385	pos	Valerylglycine	5878	Organic acids and derivatives	Carboxylic acids and derivatives	Amino acids, peptides, and analogues		6361.58	4617.93	3725.7	10660.4
8.43_428.3008m/z	428.301	8.4331	pos	PGF2alpha-11-acetate methyl ester	LMFA03010097	Lipids and lipid-like molecules	Fatty Acyls	Eicosanoids		80623.2	113445	138699	75963.1
10.49_361.2386m/z	361.239	10.4864	neg	Ethyltestosterone	LMST02030201	Lipids and lipid-like molecules	Steroids and steroid derivatives	Pregnane steroids		2258.62	1398.28	4440.84	1240.77
4.47_265.1196m/z	265.12	4.47293	neg	Threoninyl-Phenylalanine	HMDB0029068	Organic acids and derivatives	Carboxylic acids and derivatives	Amino acids, peptides, and analogues		1147.46	121.58	320.77	356.202
4.78_421.1032m/z	421.103	4.77503	pos	7,3'-Dihydroxy-5,4'-dimethoxy-5'-prenylisoflavone	LMPK12050347	Unclassified	Unclassified	Unclassified		248596	218513	197760	157391
5.82_286.1120m/z	286.112	5.82302	neg	2-(4-Methyl-5-thiazolyl)ethyl hexanoate	HMDB0032421	Organoheterocyclic compounds	Azoles	Thiazoles		6604.31	10243.5	15197.4	4085.82
7.53_208.1464n	226.18	7.5303	pos	2,2,6,7-Tetramethylbicyclo[4.3.0]nona-1(9),4-diene-7,8-diol	HMDB0036686	Organic oxygen compounds	Organooxygen compounds	Alcohols and polyols		218622	213816	209747	187005
0.69_246.1812m/z	246.181	0.694167	pos	Valyl-Lysine	HMDB0029132	Organic acids and derivatives	Carboxylic acids and derivatives	Amino acids, peptides, and analogues		76381.1	91828.2	75931	82141.9
0.71_201.0540m/z	201.054	0.711183	pos	L-Homocysteic acid	HMDB0002205	Organic acids and derivatives	Carboxylic acids and derivatives	Amino acids, peptides, and analogues	C16511	82488.4	67067.5	57513.6	54805.3
4.01_233.1496m/z	233.15	4.0068	pos	Isoleucyl-Threonine	85822	Organic acids and derivatives	Carboxylic acids and derivatives	Amino acids, peptides, and analogues		1865.59	1852.94	2366.39	3619.49
4.85_321.1094m/z	321.109	4.85325	neg	N-lactoyl-Tryptophan	HMDB0062178	Organic acids and derivatives	Carboxylic acids and derivatives	Amino acids, peptides, and analogues		3774.74	1253.11	3248.11	1938.34
6.27_515.2919n	533.326	6.26767	pos	Tauro-b-muricholic acid	HMDB0000932	Lipids and lipid-like molecules	Steroids and steroid derivatives	Bile acids, alcohols and derivatives		10167	9479.71	12142.9	10019.7
10.03_464.3141n	482.348	10.0336	pos	3alpha,6alpha,7alpha,12alpha-Tetrahydroxy-5beta-cholest-24-en-26-oic acid	LMST04030128	Unclassified	Unclassified	Unclassified		24932.4	17881.6	18457.7	23596.1
5.07_361.1395m/z	361.139	5.06947	pos	Bavachinin	LMPK12140040	Lipids and lipid-like molecules	Polyketides	Flavonoids		16167.8	11165.3	13059.1	6390.67
7.75_935.3206m/z	935.321	7.75363	neg	Bilirubin diglucuronide	HMDB0003325	Organoheterocyclic compounds	Tetrapyrroles and derivatives	Bilirubins		5324.26	42496.9	15199	21965.6
3.74_194.1155n	195.123	3.7389	pos	Tetraethylene glycol	HMDB0094708	Organic oxygen compounds	Organooxygen compounds	Ethers		90904.8	86182.4	91439.2	68114.6
4.34_185.1416n	186.149	4.34437	pos	N-methyl-Gabapentin	2992	Unclassified	Unclassified	Unclassified		32117.3	19158.7	24783.3	8893.51
4.40_286.1762m/z	286.176	4.40413	pos	Leu-Gly-Pro	65659	Unclassified	Unclassified	Unclassified		3411.75	7392.23	3633.55	14605.1
4.94_235.1114m/z	235.111	4.94313	pos	Leucyl-Cysteine	HMDB0028926	Organic acids and derivatives	Carboxylic acids and derivatives	Amino acids, peptides, and analogues		609.402	724.075	1150.14	777.464
5.15_210.0523n	209.045	5.14825	neg	(2E)-3-(2,4-dihydroxy-5-methoxyphenyl)prop-2-enoic acid	HMDB0125514	Phenylpropanoids and polyketides	Cinnamic acids and derivatives	Hydroxycinnamic acids and derivatives		84179.9	84809.1	68264.5	63837
5.60_361.1393m/z	361.139	5.59512	pos	3-Methoxytyramine-βxanthin	64466	Unclassified	Unclassified	Unclassified		25668.1	17396.4	20744.4	11092.8
6.20_478.2206n	479.228	6.20432	pos	4-Hydroxyandrostenedione glucuronide	LMST05010040	Lipids and lipid-like molecules	Steroids and steroid derivatives	Steroidal glycosides		4208.46	12313.8	26014.6	1227.6
6.69_521.2392m/z	521.239	6.68858	neg	Retinoyl b-glucuronide	HMDB0003141	Lipids and lipid-like molecules	Prenol lipids	Terpene glycosides	C11061	8266.72	4336.85	8690.6	14445.5
9.11_386.2900m/z	386.29	9.11357	pos	gamma-Eudesmol rhamnoside	HMDB0037961	Lipids and lipid-like molecules	Prenol lipids	Sesquiterpenoids		7832.67	9370.1	13198.1	8175.53
0.56_371.1013m/z	371.101	0.5555	pos	Eszopiclone	HMDB0014546	Organoheterocyclic compounds	Pyrrolopyrazines	Cyclopyrrolones		7169.6	8035.76	8146.84	6451.45
0.85_204.0867m/z	204.087	0.847383	pos	N-Acetyl-D-glucosamine	HMDB0000215	Organic oxygen compounds	Organooxygen compounds	Carbohydrates and carbohydrate conjugates	C00140	509121	451317	428739	439800
10.55_424.3421m/z	424.342	10.5511	pos	2-Hydroxy-3-methoxyestrone	HMDB0011195	Organic acids and derivatives	Hydroxy acids and derivatives	Beta hydroxy acids and derivatives		171303	125232	219061	544585
0.74_210.0368n	191.019	0.741317	neg	Galactaric acid	LMFA01170107	Organic oxygen compounds	Organooxygen compounds	Carbohydrates and carbohydrate conjugates	C00879	99505.3	113650	126726	151966
1.10_187.1081m/z	187.108	1.10183	neg	Nε-Acetyl-L-lysine	63103	Unclassified	Unclassified	Unclassified		5344.18	720.007	2123.46	1724.02
2.87_444.2381m/z	444.238	2.87093	pos	Kushenol T	LMPK12140117	Lipids and lipid-like molecules	Polyketides	Flavonoids		92638	81995.7	83074.9	66179.9
3.15_387.1197m/z	387.12	3.14647	neg	Dictyoquinazol C	HMDB0040442	Organoheterocyclic compounds	Diazanaphthalenes	Benzodiazines		8627.18	1658.67	2028.92	2745.11
4.67_326.1941n	344.228	4.67003	pos	Heptaethylene glycol	HMDB0061835	Organic oxygen compounds	Organooxygen compounds	Ethers		32942.9	20341.4	26670.9	12911.3
7.84_201.1126m/z	201.113	7.83773	neg	Sebacic acid	LMFA01170006	Lipids and lipid-like molecules	Fatty Acyls	Fatty acids and conjugates	C08277	24317.4	22265.7	25823.3	23553.2
8.31_246.2427m/z	246.243	8.30692	pos	Myristic acid	LMFA01010014	Lipids and lipid-like molecules	Fatty Acyls	Fatty acids and conjugates	C06424	951.519	706.597	658.462	1341.72
9.74_470.3843m/z	470.384	9.7396	pos	(25S)-5alpha-cholestan-3beta,6beta,15alpha,16beta,26-pentol	LMST01010323	Unclassified	Unclassified	Unclassified		9530.54	6780.22	9601.14	8489.79
9.77_595.3489m/z	595.349	9.766	neg	Tetranor-PGD1	LMFA03010215	Lipids and lipid-like molecules	Fatty Acyls	Eicosanoids		68476.6	133026	210661	50193.6
4.15_146.0601m/z	146.06	4.15182	pos	Isocarbostyril	66365	Unclassified	Unclassified	Unclassified		5805.16	4956.81	4197.48	3935.28
4.32_231.1703m/z	231.17	4.32435	pos	Valyl-Isoleucine	86022	Organic acids and derivatives	Carboxylic acids and derivatives	Amino acids, peptides, and analogues		7970.87	4906.97	5277.14	9889.75
4.90_252.0867m/z	252.087	4.90102	pos	7-Acetoxy-6-methoxycoumarin	HMDB0034345	Phenylpropanoids and polyketides	Coumarins and derivatives	Unclassified		839.524	1213.99	875.926	1002.47
5.05_170.1176m/z	170.118	5.04842	pos	7-oxo-8-amino-nonanoic acid	LMFA01060168	Lipids and lipid-like molecules	Fatty Acyls	Fatty Acids and Conjugates	C01092	9015.38	7271.42	6759.76	5256.11
8.68_228.1725n	229.18	8.68005	pos	3-oxo-tridecanoic acid	74735	Lipids and lipid-like molecules	Fatty Acyls	Fatty Acids and Conjugates		116728	112877	108596	98162.6
11.67_644.3760m/z	644.376	11.6655	pos	PI(20:1(11Z)/0:0)	LMGP06050019	Lipids and lipid-like molecules	Glycerophospholipids	Glycerophosphoinositols		68453.7	43061.4	30314.9	22264
12.32_509.3850n	510.392	12.3226	pos	2-O-ethyl PAF C-16	62939	Unclassified	Unclassified	Unclassified		45107.6	27720.2	28516.1	38116.1
12.36_650.4385m/z	650.438	12.3627	pos	PON-PC	LMGP20010008	Lipids and lipid-like molecules	Glycerophospholipids	Oxidized glycerophospholipids		18384.8	14484.9	19830.4	14295.9
2.83_297.1073n	296.1	2.82978	neg	3'-O-Methylguanosine	HMDB0006038	Nucleosides, nucleotides, and analogues	Purine nucleosides	Unclassified		12645.8	11132.2	12135.1	4666.15
5.47_286.1108m/z	286.111	5.46922	pos	Probenecid	2087	Benzenoids	Benzene and substituted derivatives	Benzenesulfonamides	C07372	3932.68	4802.86	5387.55	1664.25
6.14_587.2860m/z	587.286	6.14215	pos	Scilliroside	LMST01130007	Lipids and lipid-like molecules	Sterol Lipids	Sterols	C08880	726.698	4836.68	18968.5	796.407
7.76_165.1275m/z	165.127	7.76007	pos	2-Methyl-3-(2-pentenyl)-2-cyclopenten-1-one	92243	Organooxygen compounds	Carbonyl compounds	Ketones		3240.61	3206.87	4944.3	2806.57
1.15_213.1233m/z	213.123	1.15207	pos	Hydroxyprolyl-Valine	HMDB0028876	Organic acids and derivatives	Carboxylic acids and derivatives	Amino acids, peptides, and analogues		645372	496163	464354	293585
10.39_480.3088m/z	480.309	10.3857	pos	LysoPE(0:0/18:1(11Z))	HMDB0011475	Lipids and lipid-like molecules	Glycerophospholipids	Glycerophosphoethanolamines		8708.62	4949.85	3121.25	5755.76
10.43_219.1744m/z	219.174	10.4277	pos	2-Hydroxyacorenone	HMDB0030916	Organic oxygen compounds	Organooxygen compounds	Carbonyl compounds		32441.9	32238.4	31397.3	29520.8
11.27_249.1849m/z	249.185	11.2682	pos	2E,6Z,8Z,12E-hexadecatetraenoic acid	LMFA01030277	Lipids and lipid-like molecules	Fatty Acyls	Fatty Acids and Conjugates		37012.8	37060	34796.4	30970.9
13.52_410.2372m/z	410.237	13.5221	neg	N-arachidonoyl taurine	LMFA08020075	Lipids and lipid-like molecules	Fatty Acyls	Fatty amides		34393.4	22230.4	31982.6	26277.4
5.78_187.0969m/z	187.097	5.78198	neg	Azelaic acid	LMFA01170054	Lipids and lipid-like molecules	Fatty Acyls	Fatty acids and conjugates	C08261	83806.4	78897.5	91957.6	83009.7
9.87_394.2953m/z	394.295	9.8659	pos	(9Z,12Z)-3-hydroxyhexadecadienoylcarnitine	LMFA07070026	Lipids and lipid-like molecules	Fatty Acyls	Fatty esters		4238.26	2037.03	5247.05	3063.92
1.05_290.0995m/z	290.099	1.04703	neg	Hydroxyprolyl-Asparagine	HMDB0028858	Organic acids and derivatives	Carboxylic acids and derivatives	Amino acids, peptides, and analogues		13054.7	10565.1	5787.92	12791.7
1.33_212.9802m/z	212.98	1.33092	neg	2-Oxo-3-hydroxy-4-phosphobutanoic acid	HMDB0006801	Organic acids and derivatives	Keto acids and derivatives	Short-chain keto acids and derivatives	C06054	7483.4	6877.63	9150.93	10322.2
12.86_619.4800m/z	619.48	12.8624	pos	1-(O-alpha-D-glucopyranosyl)-3-keto-(1,25R,27R)-octacosanetriol	LMFA13010023	Lipids and lipid-like molecules	Fatty Acyls	Fatty acyl glycosides		12317.8	5126.15	10800.8	21841.3
3.86_312.1568m/z	312.157	3.86167	pos	Hydroxyprolyl-Tyrosine	HMDB0028875	Organic acids and derivatives	Carboxylic acids and derivatives	Amino acids, peptides, and analogues		13134.9	3410.22	6729.69	10021.2
0.71_230.0068m/z	230.007	0.707267	neg	Phosphoserine	HMDB0000272	Organic acids and derivatives	Carboxylic acids and derivatives	Amino acids, peptides, and analogues	C01005	42337	37347.2	50638.5	44165.7
1.37_297.1081m/z	297.108	1.37143	pos	N-[4'-hydroxy-(E)-cinnamoyl]-L-aspartic acid	HMDB0029234	Organic acids and derivatives	Carboxylic acids and derivatives	Amino acids, peptides, and analogues		115260	11895	30595	29345.1
10.45_811.4941m/z	811.494	10.445	neg	Nandrolone phenpropionate	HMDB0015119	Lipids and lipid-like molecules	Steroids and steroid derivatives	Estrane steroids	C07254	6648.5	2259.05	1789.21	18097.2
10.65_474.3580m/z	474.358	10.6535	pos	Norselic acid D	LMST01040192	Lipids and lipid-like molecules	Sterol Lipids	Sterols		12152.3	9737.99	15201.6	65880.2
2.26_223.0819m/z	223.082	2.26207	neg	2-O-Methyl-L-fucose	HMDB0033789	Organic oxygen compounds	Organooxygen compounds	Carbohydrates and carbohydrate conjugates		494.94	5713.91	546.665	8216.99
5.27_203.1151n	202.108	5.2749	neg	N-lactoyl-Leucine	HMDB0062176	Organic acids and derivatives	Carboxylic acids and derivatives	Amino acids, peptides, and analogues		22221.5	17899.7	16037.4	56416
1.14_384.0984m/z	384.098	1.13592	neg	N-(1-Deoxy-b-D-fructopyranosyl) (R)C(S)S-alliin	HMDB0040829	Organic acids and derivatives	Carboxylic acids and derivatives	Amino acids, peptides, and analogues		29492.2	13743	7708.92	76880.2
3.03_342.1676m/z	342.168	3.03148	pos	PC(0:0/5:0)	LMGP01050091	Lipids and lipid-like molecules	Glycerophospholipids	Glycerophosphocholines		24722	12664.7	21230.3	24858.1
3.36_219.0800m/z	219.08	3.36398	pos	Serylmethionine	HMDB0029045	Organic acids and derivatives	Carboxylic acids and derivatives	Amino acids, peptides, and analogues		7239.02	6482.68	2363.59	10827.1
4.15_187.0633n	205.097	4.15182	pos	Indoleacrylic acid	HMDB0000734	Organoheterocyclic compounds	Indoles and derivatives	Indoles		1.43837e+06	1.25445e+06	1.01003e+06	842293
4.33_229.1555m/z	229.155	4.32582	neg	Valyl-Leucine	HMDB0029131	Organic acids and derivatives	Carboxylic acids and derivatives	Amino acids, peptides, and analogues		1023.82	680.003	705.784	1591.82
4.43_251.0172m/z	251.017	4.4306	neg	2-Hydroxy-4-trifluoromethyl benzoic acid	HMDB0060715	Benzenoids	Benzene and substituted derivatives	Benzoic acids and derivatives		283.106	1801.66	86.5116	21.5181
4.73_160.1333m/z	160.133	4.73282	pos	cis-epsilon-octenoic acid	LMFA01030024	Lipids and lipid-like molecules	Fatty Acyls	Fatty Acids and Conjugates		1541.74	1728.71	1666.94	3201.04
4.84_146.0581n	129.055	4.83785	pos	4-Ethoxy-4-oxobutanoic acid	HMDB0061930	Lipids and lipid-like molecules	Fatty Acyls	Fatty acid esters		947.321	6663.96	934.458	7176.03
4.86_323.1240m/z	323.124	4.8589	pos	Binapacryl	72773	Unclassified	Unclassified	Unclassified		5175.93	1862.49	3419.15	2271.02
5.76_243.0876m/z	243.088	5.76347	pos	Lumichrome	64742	Unclassified	Unclassified	Unclassified		9499.85	11418.4	12151.8	11558.6
9.51_284.1260n	267.123	9.51038	pos	karalicin	LMFA05000671	Lipids and lipid-like molecules	Fatty Acyls	Fatty alcohols		22353.4	19535.9	15147.5	14186.9
9.64_221.1542m/z	221.154	9.6436	neg	L-Menthyl acetoacetate	HMDB0032369	Lipids and lipid-like molecules	Prenol lipids	Monoterpenoids		447.593	410.656	430	282.022
0.69_162.1237m/z	162.124	0.694167	pos	Adipamide	LMFA08010017	Lipids and lipid-like molecules	Fatty Acyls	Fatty amides		39632.4	30643.9	44902	14630.3
0.78_176.0666m/z	176.067	0.779283	pos	Guanidinosuccinic Acid	10	Organic acids and derivatives	Carboxylic acids and derivatives	Amino acids, peptides, and analogues	C03139	26929	15080.8	16549	31001.9
1.10_273.0842m/z	273.084	1.10098	pos	Pyridine N-oxide glucuronide	HMDB0061177	Organic oxygen compounds	Organooxygen compounds	Carbohydrates and carbohydrate conjugates		366112	322804	358178	204153
10.49_524.2776m/z	524.278	10.4908	pos	p-hydroxyfosinoprilat	2977	Unclassified	Unclassified	Unclassified		26435.5	40923.5	44717.7	44427
2.05_213.1233m/z	213.123	2.04822	pos	L-prolyl-L-proline	HMDB0011180	Unclassified	Unclassified	Unclassified		79672.9	78306.9	88186.1	37589.9
3.92_334.1861m/z	334.186	3.9226	pos	Glucosyl (E)-2,6-Dimethyl-2,5-heptadienoate	HMDB0035136	Organic oxygen compounds	Organooxygen compounds	Carbohydrates and carbohydrate conjugates		16588.7	19725.8	22280	14202
4.71_300.1080m/z	300.108	4.71173	pos	Entecavir	HMDB0014585	Nucleosides, nucleotides, and analogues	Nucleoside and nucleotide analogues	Unclassified		74759.9	34993	43610.8	40668.9
5.38_206.0818m/z	206.082	5.38043	neg	2-Acetamido-4-methylphenyl acetate	HMDB0061682	Benzenoids	Phenol esters	Unclassified		7185.7	2247.89	3286.75	8971.33
6.37_164.1071m/z	164.107	6.37283	pos	5-(1-Pyrrolidinylmethyl)-2-furanmethanol	HMDB0040038	Organonitrogen compounds	Amines	Aralkylamines		17590.8	17008.3	16387.8	14505.9
11.29_571.3635n	572.371	11.2874	pos	PC(22:4(7Z,10Z,13Z,16Z)/0:0)	LMGP01050124	Lipids and lipid-like molecules	Glycerophospholipids	Glycerophosphocholines		140467	197604	181444	214047
2.71_271.0748m/z	271.075	2.70765	pos	3-(Cystein-S-yl)acetaminophen	HMDB0240217	Organic acids and derivatives	Carboxylic acids and derivatives	Amino acids, peptides, and analogues		96076.2	143319	75113.2	107012
5.17_272.1858m/z	272.186	5.17473	pos	3-hydroxyhexanoyl carnitine	HMDB0061633	Lipids and lipid-like molecules	Fatty Acyls	Fatty acid esters		2875.45	1368.35	1673.63	1232.97
0.88_134.0271m/z	134.027	0.881433	pos	(S)C(S)S-S-Methylcysteine sulfoxide	HMDB0029432	Organic acids and derivatives	Carboxylic acids and derivatives	Amino acids, peptides, and analogues		533773	602323	284788	176889
1.10_160.1332m/z	160.133	1.10098	pos	trans-epsilon-octenoic acid	LMFA01030025	Lipids and lipid-like molecules	Fatty Acyls	Fatty Acids and Conjugates		76748.3	85494.3	143181	92472
1.10_171.0895n	172.097	1.10098	pos	N-butanoyl-lhomoserine lactone	LMFA08030002	Lipids and lipid-like molecules	Fatty Acyls	Fatty amides	C11837	1.24287e+06	829951	979093	684101
1.35_189.0398m/z	189.04	1.35117	neg	3,7-dideoxy-D-threo-hepto-2,6-diuolosonic acid	LMFA01050489	Lipids and lipid-like molecules	Fatty Acyls	Fatty Acids and Conjugates		4458.03	11985.1	4999.08	9536.83
2.43_258.0852n	303.083	2.4291	neg	3-Methyluridine	HMDB0004813	Nucleosides, nucleotides, and analogues	Pyrimidine nucleosides	Unclassified		12956	17055.4	15750.5	7291.37
4.20_227.1398m/z	227.14	4.2004	neg	Isoleucylproline	HMDB0011174	Organic acids and derivatives	Carboxylic acids and derivatives	Amino acids, peptides, and analogues		14209.5	12194	9329.03	12294.4
4.40_282.1336m/z	282.134	4.40413	pos	Harzianopyridone	68155	Unclassified	Unclassified	Unclassified		81.0301	5077.36	89.6242	68.837
10.12_446.3034n	445.296	10.1171	neg	7alpha,12alpha-dihydroxy-3-oxocholest-4-en-27-oic acid	LMST04030150	Lipids and lipid-like molecules	Sterol Lipids	Bile acids and derivatives		31764.9	6024.9	3193.76	11079.3
10.81_501.2855n	484.282	10.8086	pos	PE(0:0/20:4(5Z,8Z,11Z,14Z))	LMGP02050051	Lipids and lipid-like molecules	Glycerophospholipids	Glycerophosphoethanolamines		25054.4	29885.8	42477.1	30374.2
3.86_310.1157m/z	310.116	3.86323	neg	1,7-Dimethylguanosine	HMDB0001961	Nucleosides, nucleotides, and analogues	Purine nucleosides	Unclassified		6214.49	5445.75	5583.11	1616.56
10.47_311.2230m/z	311.223	10.4658	neg	9(S)-HpODE	36019	Lipids and lipid-like molecules	Fatty Acyls	Lineolic acids and derivatives	C14827	17379.6	11418.2	4665.41	10560.9
11.49_305.1570m/z	305.157	11.4853	pos	Hexaethylene glycol	HMDB0061822	Organic oxygen compounds	Organooxygen compounds	Ethers		11554	10179.3	13893.6	1738.9
2.34_245.9825n	244.975	2.34488	neg	5-Sulfo-1,3-benzenedicarboxylic acid	HMDB0032822	Benzenoids	Benzene and substituted derivatives	Benzenesulfonic acids and derivatives		13440	8348.35	12238.2	3992.56
4.58_220.0646m/z	220.065	4.57857	neg	N-lactoyl-Methionine	HMDB0062182	Organic acids and derivatives	Carboxylic acids and derivatives	Amino acids, peptides, and analogues		5921.1	5216.89	4867.08	6990.46
5.34_172.1332m/z	172.133	5.3429	pos	5,7-nonadienoic acid	LMFA01030450	Lipids and lipid-like molecules	Fatty Acyls	Fatty Acids and Conjugates		39209.8	36465	37069.3	29242.2
8.16_407.3034n	408.311	8.15962	pos	Cassaidine	67104	Unclassified	Unclassified	Unclassified		2689.77	2583.6	1110.75	3727.7
10.90_569.3476n	570.355	10.9017	pos	LysoPC(22:5(7Z,10Z,13Z,16Z,19Z))	HMDB0010403	Lipids and lipid-like molecules	Glycerophospholipids	Glycerophosphocholines	C04230	471409	705863	684055	649783
3.96_316.1757m/z	316.176	3.9647	pos	Toxin T2 tetrol	HMDB0036159	Lipids and lipid-like molecules	Prenol lipids	Sesquiterpenoids		12543.3	13306.7	17189.9	12233.7
4.14_544.2262m/z	544.226	4.13733	neg	Dihydrozeatin-9-N-glucoside-O-glucoside	HMDB0012212	Lipids and lipid-like molecules	Fatty Acyls	Fatty acyl glycosides		4686.28	308.076	430.041	968.582
15.50_311.0199m/z	311.02	15.5047	neg	Blighinone	HMDB0030643	Benzenoids	Phenanthrenes and derivatives	Hydrophenanthrenes		1.2327e+06	1.07937e+06	1.52741e+06	1.2667e+06
3.78_267.1088m/z	267.109	3.78077	pos	Histidinyl-Glutamate	HMDB0028884	Organic acids and derivatives	Carboxylic acids and derivatives	Amino acids, peptides, and analogues		5337.86	5439.27	6515.14	4976.61
4.51_180.1020m/z	180.102	4.50522	pos	1,2,3,4,5,6-Hexahydro-5-(1-hydroxyethylidene)-7H-cyclopenta[b]pyridin-7-one	HMDB0039655	Organoheterocyclic compounds	Pyridines and derivatives	Hydropyridines		6342.13	5316.81	5317.96	6520.84
6.81_361.2009m/z	361.201	6.81483	pos	HDOPA	LMST02030225	Lipids and lipid-like molecules	Steroids and steroid derivatives	Androstane steroids		3139.51	2718.15	3098.96	3459.87
0.84_221.0895n	266.088	0.84355	neg	beta-N-Acetylglucosamine	HMDB0000803	Organic oxygen compounds	Organooxygen compounds	Carbohydrates and carbohydrate conjugates	C03878	54714.8	45834	76888.9	64066.7
11.52_548.3713m/z	548.371	11.5239	pos	PE-NMe(11:0/11:0)	LMGP02010348	Lipids and lipid-like molecules	Glycerophospholipids	Glycerophosphoethanolamines		152252	183134	103011	124194
4.57_250.1075m/z	250.108	4.56707	pos	3-(1,2-dihydroxybut-3-en-1-yl)-1H-isochromen-1-one	HMDB0130065	Phenylpropanoids and polyketides	Isocoumarins and derivatives	Unclassified		4030.27	1046.18	2576.52	1253.49
5.04_224.0561m/z	224.056	5.04283	neg	Adrenochrome	HMDB0012884	Organoheterocyclic compounds	Indoles and derivatives	Unclassified		3544.12	2281.11	3460.86	1875.83
5.20_324.1143n	325.122	5.19578	pos	acetohexamide	3921	Organic oxygen compounds	Organooxygen compounds	Carbonyl compounds	C06806	5194.77	9204.15	6931.48	4512.43
0.83_146.1175m/z	146.118	0.83035	pos	4-Heptenoic acid	HMDB0033793	Lipids and lipid-like molecules	Fatty Acyls	Fatty acids and conjugates		27137.1	16600.8	31000.1	31495.1
0.90_258.0617m/z	258.062	0.895783	neg	Droxidopa	HMDB0015627	Organic acids and derivatives	Carboxylic acids and derivatives	Amino acids, peptides, and analogues		6964.06	955.613	6742.81	3268.39
1.49_208.0946n	226.128	1.49113	pos	Ethyl beta-D-glucopyranoside	HMDB0029968	Organic oxygen compounds	Organooxygen compounds	Carbohydrates and carbohydrate conjugates		5961.15	53776	3765.48	137382
10.69_311.0198m/z	311.02	10.6911	neg	2,3-Di-O-methylellagic acid	HMDB0041395	Phenylpropanoids and polyketides	Tannins	Hydrolyzable tannins		156588	153073	168024	144029
4.29_331.0822n	332.089	4.28587	pos	Malvidin	LMPK12010004	Lipids and lipid-like molecules	Polyketides	Flavonoids	C08716	691184	660850	675536	316365
5.95_260.1856m/z	260.186	5.9528	pos	2-Carboxy-4-dodecanolide	HMDB0030987	Organoheterocyclic compounds	Lactones	Gamma butyrolactones		36974.6	41973.8	56108.8	32989.1
6.60_214.1200n	213.113	6.60473	neg	alpha-Carboxy-delta-decalactone	HMDB0030985	Organoheterocyclic compounds	Lactones	Delta valerolactones		68371.4	58305.5	80948.3	49850.7
7.13_480.2360n	498.27	7.13038	pos	11-Deacetylvaltrate 11-(3-hydroxy-3-methylbutanoate)	HMDB0033654	Lipids and lipid-like molecules	Prenol lipids	Monoterpenoids		11176.2	20594.7	25112.3	9244.95
8.14_401.2105m/z	401.211	8.13858	pos	19,20-DiHDPE	LMFA04000043	Lipids and lipid-like molecules	Fatty Acyls	Fatty acids and conjugates		1152.94	2644.48	2007.04	653.958
8.88_315.1813m/z	315.181	8.87682	neg	3-O-alpha-L-rhamnopyranosyl-3-hydroxydecanoic acid	LMFA13030003	Lipids and lipid-like molecules	Fatty Acyls	Fatty acyl glycosides		12695.2	11192.8	11765.4	10630
9.89_302.3054m/z	302.305	9.88703	pos	Enigmol	53958	Lipids and lipid-like molecules	Sphingolipids	Sphingoid bases		20871.4	19742.3	20719.1	19221.5
4.09_346.1134m/z	346.113	4.09023	pos	3,4,5-trihydroxy-6-(4-methoxybenzoyloxy)oxane-2-carboxylic acid	HMDB0131191	Unclassified	Unclassified	Unclassified		3611.69	1994.63	1310.56	12997
4.66_263.1403m/z	263.14	4.66297	neg	(2E)-N-(4-aminobutyl)-3-(4-hydroxy-3-methoxyphenyl)prop-2-enimidic acid	HMDB0139553	Phenylpropanoids and polyketides	Cinnamic acids and derivatives	Hydroxycinnamic acids and derivatives		2136.4	2952.65	2675.17	6970.47
5.91_441.1590m/z	441.159	5.90765	neg	Cortisol 21-sulfate	HMDB0062779	Lipids and lipid-like molecules	Steroids and steroid derivatives	Sulfated steroids		28145.8	4271.8	8948.06	30025.9
0.61_291.0287m/z	291.029	0.6134	neg	Flemichapparin C	LMPK12090027	Lipids and lipid-like molecules	Polyketides	Flavonoids		6547.41	5615.96	7005.81	4581.55
0.69_170.0924m/z	170.092	0.694167	pos	1-methylhistidine	3741	Organic acids and derivatives	Carboxylic acids and derivatives	Amino acids, peptides, and analogues	C01152	14026.1	22488.3	27822.6	23651.9
11.25_235.1693m/z	235.169	11.2485	pos	1-Hydroxyepiacorone	HMDB0030918	Organooxygen compounds	Carbonyl compounds	Ketones		49550.5	48777.1	51313.9	42243.5
13.92_311.0199m/z	311.02	13.9243	neg	2,8-Di-O-methylellagic acid	HMDB0041396	Phenylpropanoids and polyketides	Tannins	Hydrolyzable tannins		173504	166048	147292	154853
3.86_209.0682n	208.061	3.86323	neg	3-Carbamoyl-2-phenylpropionic acid	HMDB0060367	Benzenoids	Benzene and substituted derivatives	Unclassified	C16591	21107.7	23549.2	3985.11	38657.7
7.32_274.2012m/z	274.201	7.32363	pos	Monomenthyl succinate	HMDB0036143	Lipids and lipid-like molecules	Prenol lipids	Monoterpenoids		126235	105445	142614	63373
0.81_446.1869m/z	446.187	0.813333	pos	b-D-Xylopyranosyl-(1->4)-a-L-rhamnopyranosyl-(1->2)-L-arabinose	HMDB0041221	Organooxygen compounds	Carbohydrates and carbohydrate conjugates	Oligosaccharides		527040	443906	575779	607402
4.03_195.0766m/z	195.077	4.02787	pos	5-hydroxy-1H-indole-3-carboxylic acid	HMDB0134931	Organoheterocyclic compounds	Indoles and derivatives	Indolecarboxylic acids and derivatives		3816.77	4844.22	3860.18	5271.48
4.22_171.0113m/z	171.011	4.22128	neg	P-Toluenesulfonic acid	HMDB0059933	Organic acids and derivatives	Organic sulfuric acids and derivatives	Arylsulfates		4261.63	4666.25	4927.86	4520.94
4.84_245.1861m/z	245.186	4.83785	pos	Leucyl-Leucine	HMDB0028933	Organic acids and derivatives	Carboxylic acids and derivatives	Amino acids, peptides, and analogues	C11332	3330.15	2395.73	1724.4	3683.66
5.15_245.1860m/z	245.186	5.15368	pos	NH-DVal(NMe)-Val-OMe	65477	Unclassified	Unclassified	Unclassified		21403.5	13469.8	18334.1	19439.7
7.51_387.1702m/z	387.17	7.5092	pos	Propylpyrazole Triol	45148	Unclassified	Unclassified	Unclassified		1471.06	2171.69	14195.6	3663.01
8.44_329.2335m/z	329.234	8.44348	neg	(9S,10E,12S,13S)-9,12,13-Trihydroxy-10-octadecenoic acid	HMDB0038555	Lipids and lipid-like molecules	Fatty Acyls	Fatty acids and conjugates		35970.6	21622.3	20908.2	8961.11
9.66_331.2480m/z	331.248	9.6556	pos	5,8,12-trihydroxy-9-octadecenoic acid	35684	Lipids and lipid-like molecules	Fatty Acyls	Fatty acids and conjugates		728.559	417.095	290.233	4356.56
0.90_199.0007m/z	199.001	0.895783	neg	D-Erythrose 4-phosphate	HMDB0001321	Organic oxygen compounds	Organooxygen compounds	Carbohydrates and carbohydrate conjugates	C00279	6720.19	9499.04	16586.6	19247
1.15_245.0768m/z	245.077	1.15207	pos	Pseudouridine	HMDB0000767	Nucleosides, nucleotides, and analogues	Nucleoside and nucleotide analogues	Unclassified	C02067	261902	451939	312475	244538
2.70_288.1090m/z	288.109	2.70317	neg	1,N2-propanodeoxyguanosine	HMDB0059780	Nucleosides, nucleotides, and analogues	Nucleoside and nucleotide analogues	Unclassified		18825.7	18098.3	10030.6	7030.53
4.10_305.0814m/z	305.081	4.09507	neg	gamma-Glutamyl-S-(1-propenyl)cysteine sulfoxide	HMDB0031870	Organic acids and derivatives	Carboxylic acids and derivatives	Amino acids, peptides, and analogues		576.432	1148.64	615.65	5915.66
4.27_325.1217m/z	325.122	4.2662	pos	N-FORMYLMETHIONYLPHENYLALANINE	44227	Unclassified	Unclassified	Unclassified		4228.07	8423.18	7290.75	2909.52
6.90_370.1273n	371.135	6.89903	pos	4-Hydroxy-5-(phenyl)-valeric acid-O-glucuronide	HMDB0059980	Organic oxygen compounds	Organooxygen compounds	Carbohydrates and carbohydrate conjugates		3652.8	8164.08	20488.8	3782.44
14.24_293.1795m/z	293.179	14.24	neg	Sodium Tetradecyl Sulfate	HMDB0014607	Organic acids and derivatives	Organic sulfuric acids and derivatives	Sulfuric acid esters		19750.1	10800.9	15428.1	14977.2
4.24_258.9918m/z	258.992	4.24212	neg	Caffeic acid 3-sulfate	HMDB0041706	Phenylpropanoids and polyketides	Cinnamic acids and derivatives	Hydroxycinnamic acids and derivatives		1628.09	2189.03	1300.01	1068.32
4.32_244.1423n	227.139	4.32435	pos	Isoleucyl-Hydroxyproline	HMDB0028908	Organic acids and derivatives	Carboxylic acids and derivatives	Amino acids, peptides, and analogues		6746.52	2056.02	2960.22	5207.17
7.50_200.1042n	199.097	7.50387	neg	cis-4-Decenedioic acid	HMDB0000603	Lipids and lipid-like molecules	Fatty Acyls	Fatty acids and conjugates		52203.7	48962.3	56192.7	53621.7
1.01_207.0799m/z	207.08	1.00815	pos	Glycyl-Methionine	HMDB0028847	Organic acids and derivatives	Carboxylic acids and derivatives	Amino acids, peptides, and analogues		6713.11	6988.13	7756.01	29024.6
4.38_244.1544m/z	244.154	4.38468	pos	2-ethylacryloylcarnitine	LMFA07070030	Lipids and lipid-like molecules	Fatty Acyls	Fatty esters		82514.8	51116	100095	46787
5.57_220.1367m/z	220.137	5.57407	pos	Pentahomomethionine	64511	Unclassified	Unclassified	Unclassified		2300.41	1753.35	2106.36	211.617
0.71_367.1394m/z	367.139	0.711183	pos	3,4,5-trihydroxy-6-{[5-(4-methoxyphenyl)-3-oxopentyl]oxy}oxane-2-carboxylic acid	HMDB0133003	Lipids and lipid-like molecules	Fatty Acyls	Fatty acyl glycosides		83661.1	47421.8	52033.1	89259.6
4.09_164.1050n	165.112	4.09023	pos	Poloxalene	43312	Unclassified	Unclassified	Unclassified		333.848	326.826	352.326	8322.82
4.17_146.1176m/z	146.118	4.17173	pos	gamma-heptenoic acid	LMFA01030014	Lipids and lipid-like molecules	Fatty Acyls	Fatty Acids and Conjugates		4566.42	4337.99	4051.93	6761.65
7.63_357.0615m/z	357.062	7.62743	neg	PSOROMIC ACID	43642	Unclassified	Unclassified	Unclassified		18366.1	17331.2	20227.2	18413.6
0.83_127.0503m/z	127.05	0.83035	pos	Imidazoleacetic acid	6445	Organoheterocyclic compounds	Azoles	Imidazoles	C02835	4785.03	4664.97	345.143	7146.05
10.39_411.3582m/z	411.358	10.3857	pos	Dihydrocholesterol	LMST01010077	Lipids and lipid-like molecules	Steroids and steroid derivatives	Cholestane steroids		5303.64	5802.1	6480.18	21165.3
2.14_152.0566m/z	152.057	2.14192	pos	2-Hydroxyadenine	5392	Organoheterocyclic compounds	Imidazopyrimidines	Purines and purine derivatives		167770	198606	171640	110975
4.83_274.9862m/z	274.986	4.83213	neg	3-[4-hydroxy-3-(sulfooxy)phenyl]-2-oxopropanoic acid	HMDB0125450	Benzenoids	Benzene and substituted derivatives	Phenylpyruvic acid derivatives		2470.53	825.615	1333.57	871.445
5.07_328.0946m/z	328.095	5.06947	pos	Benzoyl ecgonine	HMDB0041836	Benzenoids	Benzene and substituted derivatives	Benzoic acids and derivatives		22819.4	19942	41193.9	8269.96
9.89_370.2953m/z	370.295	9.88703	pos	2-Hydroxymyristoylcarnitine	LMFA07070033	Organic acids and derivatives	Hydroxy acids and derivatives	Beta hydroxy acids and derivatives		6657.08	7818.02	8361.1	7174.71
0.69_192.1230m/z	192.123	0.694167	pos	2-Propylglutaric acid	HMDB0060684	Lipids and lipid-like molecules	Fatty Acyls	Fatty acids and conjugates	C16658	38170.2	17205	32718.3	4971.83
14.13_850.5601m/z	850.56	14.1347	neg	PE-NMe(18:1(11Z)/22:5(4Z,7Z,10Z,13Z,16Z))	HMDB0113132	Lipids and lipid-like molecules	Glycerophospholipids	Glycerophosphoethanolamines		1.38953e+07	8.65178e+06	1.26756e+07	1.62461e+07
3.67_304.0973m/z	304.097	3.67342	neg	Rutacridone epoxide	HMDB0033853	Organoheterocyclic compounds	Quinolines and derivatives	Benzoquinolines	C10739	598.887	12055.6	1622.03	49731.3
3.69_357.0892m/z	357.089	3.69453	neg	N1-(5-Phospho-a-D-ribosyl)-5,6-dimethylbenzimidazole	HMDB0003882	Nucleosides, nucleotides, and analogues	Benzimidazole ribonucleosides and ribonucleotides	Unclassified	C04778	27723.7	70126.3	57658	67215.1
7.89_246.1523m/z	246.152	7.88633	pos	S-3-oxodecanoyl cysteamine	HMDB0059773	Lipids and lipid-like molecules	Fatty Acyls	Fatty acyl thioesters		14716.3	15707.5	6395.65	8179.99
1.21_189.0628n	188.056	1.20883	neg	Glutarylglycine	HMDB0000590	Organic acids and derivatives	Carboxylic acids and derivatives	Amino acids, peptides, and analogues		33170.7	67920.8	30916.7	201741
13.02_416.3172m/z	416.317	13.0154	neg	N-arachidonoyl isoleucine	LMFA08020111	Lipids and lipid-like molecules	Fatty Acyls	Fatty amides		5166.84	1078.26	2782.43	3705.39
2.05_219.0737n	218.067	2.04615	neg	O-Succinyl-L-homoserine	362	Unclassified	Unclassified	Unclassified		25338	23170.6	17345.8	19890.9
4.30_146.0600m/z	146.06	4.30492	pos	4-(3-Pyridyl)-3-butenoic acid	HMDB0001424	Organoheterocyclic compounds	Pyridines and derivatives	Unclassified		6715.85	9078.65	4797.65	4878.97
5.46_236.0926m/z	236.093	5.46492	neg	(E)-5-(3,4,5,6-Tetrahydro-3-pyridylidenemethyl)-2-furanmethanol	HMDB0033560	Organoheterocyclic compounds	Pyridines and derivatives	Hydropyridines		9943.46	8418.93	8490.84	11885.5
7.76_232.1907m/z	232.191	7.76007	pos	12-hydroxy-10-dodecenoic acid	LMFA01050168	Lipids and lipid-like molecules	Fatty Acyls	Fatty Acids and Conjugates		13007.5	12789.7	11891.6	10148.1
9.00_395.1897m/z	395.19	9.001	neg	3beta-Hydroxypregn-5-en-20-one sulfate	HMDB0060382	Lipids and lipid-like molecules	Steroids and steroid derivatives	Sulfated steroids	C18044	158507	28168	36735	101741
0.73_262.0686m/z	262.069	0.7282	pos	Fucose 1-phosphate	HMDB0001265	Organic oxygen compounds	Organooxygen compounds	Carbohydrates and carbohydrate conjugates	C02985	51442	49711.1	53280.1	58330.5
0.84_236.0773m/z	236.077	0.84355	neg	Fructoseglycine	HMDB0060278	Organic acids and derivatives	Carboxylic acids and derivatives	Amino acids, peptides, and analogues		23845.4	20289.5	26021.9	14228.4
1.08_523.0736m/z	523.074	1.08478	neg	3,4,5-trihydroxy-6-{[3,5,7-trihydroxy-2-(3-hydroxyphenyl)-4-oxo-4H-chromen-6-yl]oxy}oxane-2-carboxylic acid	HMDB0125313	Phenylpropanoids and polyketides	Flavonoids	Flavonoid glycosides		4729.75	35652.2	2427.85	170573
10.08_419.3268m/z	419.327	10.0753	pos	cholesta-5,24(28),25-trien-3beta-ol	LMST01031057	Unclassified	Unclassified	Unclassified		5382.26	3799.14	7276.96	9435.35
2.28_210.1489m/z	210.149	2.28277	pos	2E,6E,8E,10E-dodecatetraenoic acid	LMFA01030241	Lipids and lipid-like molecules	Fatty Acyls	Fatty Acids and Conjugates		14145.2	1880.48	10159.3	45118.1
3.90_362.1559m/z	362.156	3.90152	pos	2-(Arabinosylamino)-3-(glucosylamino)propanenitrile	HMDB0039505	Organic oxygen compounds	Organooxygen compounds	Carbohydrates and carbohydrate conjugates		4666.69	393.576	746.366	2944.14
5.91_242.0579m/z	242.058	5.91073	pos	5-(2-Furanyl)-1,2,3,4,5,6-hexahydro-7H-cyclopenta[b]pyridin-7-one	HMDB0039656	Organoheterocyclic compounds	Pyridines and derivatives	Hydropyridines		9607.53	9403.57	9186.39	7855.65
0.80_265.1117m/z	265.112	0.7963	pos	Thiamine	229	Organoheterocyclic compounds	Diazines	Pyrimidines and pyrimidine derivatives	C00378	137179	140415	131864	87258.1
10.28_446.3266m/z	446.327	10.2818	pos	17(20)-Dehydrocryptogenin	LMST01010342	Unclassified	Unclassified	Unclassified		15070.5	3039.63	11281.3	58711.7
13.92_789.5294n	788.522	13.9243	neg	PE(18:1(11Z)/22:6(4Z,7Z,10Z,13Z,16Z,19Z))	HMDB0009045	Lipids and lipid-like molecules	Glycerophospholipids	Glycerophosphoethanolamines		1.26878e+06	1.36445e+06	1.22558e+06	2.33045e+06
2.21_153.0658m/z	153.066	2.21078	pos	2-Benzoxazolol	HMDB0032931	Organoheterocyclic compounds	Benzoxazoles	Benzoxazolones		46261.5	61685.7	42458.1	39680.3
3.95_246.9917m/z	246.992	3.94775	neg	Vanillic acid 4-sulfate	HMDB0041788	Benzenoids	Benzene and substituted derivatives	Benzoic acids and derivatives		6034.54	7579.91	3073.96	10620.5
5.76_208.0969m/z	208.097	5.76347	pos	Phenylacetylglycine methyl ester	5786	Unclassified	Unclassified	Unclassified		7989.58	8636.32	10519.2	11062.2
8.61_207.1021m/z	207.102	8.60745	neg	Allixin	HMDB0040705	Organoheterocyclic compounds	Pyrans	Pyranones and derivatives		54456.8	50347	51215.2	48970.1
9.97_466.3295n	465.322	9.97297	neg	3alpha,7alpha,12alpha,22-Tetrahydroxy-5beta-cholestan-26-oic acid	LMST04030043	Unclassified	Unclassified	Unclassified		30728.7	31741.8	61404.8	22175.4
0.56_142.0268n	143.034	0.5555	pos	trans-trans-muconic acid	6639	Lipids and lipid-like molecules	Fatty Acyls	Fatty acids and conjugates	C02480	70356.2	63388	59101.7	57630.3
0.88_134.1176m/z	134.118	0.881433	pos	Diacetone alcohol	HMDB0031511	Organic oxygen compounds	Organooxygen compounds	Carbonyl compounds		698867	320926	477205	278484
1.31_164.0566m/z	164.057	1.31377	pos	Pterin	HMDB0000802	Organoheterocyclic compounds	Pteridines and derivatives	Pterins and derivatives	C00715	25216.4	14754.8	23717.5	25897.3
12.38_312.2546m/z	312.255	12.3753	neg	N-Palmitoyl Glycine	45157	Organic acids and derivatives	Carboxylic acids and derivatives	Amino acids, peptides, and analogues		7151.7	9104.49	6624.42	8083.07
3.91_312.0856m/z	312.086	3.90553	neg	R-95913	HMDB0013930	Unclassified	Unclassified	Unclassified		16464.7	29601.5	21128.2	29541.3
5.00_243.1349m/z	243.135	5.00065	neg	Hydroxyprolyl-Isoleucine	HMDB0028866	Organic acids and derivatives	Carboxylic acids and derivatives	Amino acids, peptides, and analogues		118.764	223.795	89.6337	1258.19
5.32_657.3467m/z	657.347	5.31715	neg	(S)-Nerolidol 3-O-[a-L-Rhamnopyranosyl-(1->4)-a-L-rhamnopyranosyl-(1->2)-b-D-glucopyranoside]	HMDB0040845	Organic oxygen compounds	Organooxygen compounds	Carbohydrates and carbohydrate conjugates		40051.7	7757.22	16996.5	34525.5
9.07_271.2511n	272.258	9.0715	pos	2R-aminohexadecanoic acid	LMFA01100016	Lipids and lipid-like molecules	Fatty Acyls	Fatty Acids and Conjugates		11211.7	9344.14	10701.3	10711.9
0.85_335.1349m/z	335.135	0.847383	pos	5,4'-Dimethyl-6-hydroxyluteolinidin	LMPK12010444	Lipids and lipid-like molecules	Polyketides	Flavonoids		32599.3	6574.54	26924.2	27957.7
1.10_371.1130m/z	371.113	1.10098	pos	Glutaminyltryptophan	HMDB0028808	Organic acids and derivatives	Carboxylic acids and derivatives	Amino acids, peptides, and analogues		2.87489e+06	3.69953e+06	2.49125e+06	1.60044e+06
10.45_518.2518m/z	518.252	10.445	neg	PS(18:3(6Z,9Z,12Z)/0:0)	LMGP03050017	Lipids and lipid-like molecules	Glycerophospholipids	Glycerophosphoserines		27192.5	26004.8	29759.7	35862.9
7.99_328.2483m/z	328.248	7.99127	pos	Sterebin A	HMDB0035337	Lipids and lipid-like molecules	Prenol lipids	Sesquiterpenoids		4557.71	5483.05	6351.23	5550.73
9.74_179.1067m/z	179.107	9.7396	pos	2-Ethoxy-5-(1-propenyl)phenol	95265	Benzenoids	Phenol ethers	Unclassified		18714.1	18203.9	17733.8	15928.7
10.10_433.3429m/z	433.343	10.0962	pos	4,4-Dimethylcholesta-8,14,24-trienol	HMDB0001023	Lipids and lipid-like molecules	Steroids and steroid derivatives	Cholestane steroids	C11455	4491.22	2405.68	4819.87	7420.35
10.88_476.3736m/z	476.374	10.8827	pos	(3beta,17alpha,23S)-17,23-Epoxy-3,29-dihydroxy-27-norlanost-8-en-24-one	HMDB0035142	Lipids and lipid-like molecules	Prenol lipids	Triterpenoids		4086.07	6685.31	5069.64	37155
3.92_320.2067m/z	320.207	3.9226	pos	Glycerol tributanoate	HMDB0031094	Lipids and lipid-like molecules	Glycerolipids	Triradylcglycerols	C13870	1540.81	757.301	3074.84	1914.72
7.50_507.2599m/z	507.26	7.50387	neg	Retinyl beta-glucuronide	HMDB0010340	Lipids and lipid-like molecules	Prenol lipids	Terpene glycosides		12878.1	1751.14	1342.75	2973.35
1.15_206.0482m/z	206.048	1.15207	pos	p-Cresol sulfate	HMDB0011635	Organic acids and derivatives	Organic sulfuric acids and derivatives	Arylsulfates		166109	241525	48430.3	63464.5
10.69_385.2734m/z	385.273	10.6942	pos	Persicachrome	HMDB0036425	Lipids and lipid-like molecules	Prenol lipids	Diterpenoids		21235.5	29143.1	38599.6	28865.1
2.58_166.0723m/z	166.072	2.58322	pos	2,6-Diamino-4-hydroxy-5-N-methylformamidopyrimidine	HMDB0011657	Organoheterocyclic compounds	Diazines	Pyrimidines and pyrimidine derivatives	C04744	5805.11	5693.55	5523.66	3296.61
2.97_376.1016m/z	376.102	2.97072	pos	6''-O-Acetylholocalin	HMDB0036331	Organic oxygen compounds	Organooxygen compounds	Carbohydrates and carbohydrate conjugates		13748.7	156790	1252.52	185247
4.13_295.1058n	278.102	4.13177	pos	(R)-Prunasin	63625	Organic oxygen compounds	Organooxygen compounds	Carbohydrates and carbohydrate conjugates	C00844	53124.4	4728.69	28793.3	19747.2
4.20_655.1536m/z	655.154	4.2004	neg	6-Hydroxyluteolin 6-glucoside-3'-rhamnoside	LMPK12111188	Lipids and lipid-like molecules	Polyketides	Flavonoids		61.5251	21689.5	6.17199e-07	151240
5.26_232.0849n	233.092	5.25888	pos	Nalidixic acid	1408	Organoheterocyclic compounds	Diazanaphthalenes	Naphthyridines	C05079	10149.5	12865.5	5942.9	6877.44
1.05_246.1101m/z	246.11	1.04713	pos	Cerulenin	LMFA08010013	Organoheterocyclic compounds	Epoxides	Oxirane carboxylic acids and derivatives	C12058	439.849	5203.18	179.769	18994
1.62_276.0177m/z	276.018	1.62425	neg	DOPA sulfate	HMDB0002028	Organic acids and derivatives	Carboxylic acids and derivatives	Amino acids, peptides, and analogues		43832.6	33652.6	30999.9	41820.2
5.38_166.0621n	165.055	5.38043	neg	L-3-Phenyllactic acid	HMDB0000563	Phenylpropanoids and polyketides	Phenylpropanoic acids	Unclassified	C05607	7851.87	3497.85	10452.8	4437.28
0.43_255.2329m/z	255.233	0.425633	neg	Palmitic acid	HMDB0000220	Lipids and lipid-like molecules	Fatty Acyls	Fatty acids and conjugates	C00249	36843.3	34945.2	44534.8	27775.1
11.80_612.3518m/z	612.352	11.7984	neg	PS(21:0/0:0)	LMGP03050026	Lipids and lipid-like molecules	Glycerophospholipids	Glycerophosphoserines		14901.9	12238.2	8758.89	4921.71
2.05_190.0470n	189.04	2.04615	neg	3-Dehydroquinate	HMDB0012710	Organooxygen compounds	Alcohols and polyols	Cyclic alcohols and derivatives	C00944	10529	12769.9	13285.9	31012.9
2.24_373.1001m/z	373.1	2.24117	neg	7-Hydroxy-6-methyl-8-ribityl lumazine	HMDB0004256	Organoheterocyclic compounds	Pteridines and derivatives	Unclassified	C05995	33779.1	18290.4	18699.4	28609
3.95_218.0125m/z	218.013	3.94775	neg	S-Cysteinosuccinic acid	HMDB0029418	Organic acids and derivatives	Carboxylic acids and derivatives	Amino acids, peptides, and analogues		532.162	103.816	480.726	442.809
0.71_142.0264m/z	142.026	0.711183	pos	gamma-Aminobutyric acid	HMDB0000112	Organic acids and derivatives	Carboxylic acids and derivatives	Amino acids, peptides, and analogues	C00334	34555.6	48179.6	46217.8	29643.3
10.34_442.3527m/z	442.353	10.3441	pos	Hydroxyhexanoycarnitine	HMDB0013131	Organic acids and derivatives	Hydroxy acids and derivatives	Beta hydroxy acids and derivatives		11629.5	10849.3	13353.6	9546.89
3.86_233.0123m/z	233.012	3.86323	neg	Benzyl sulfate	HMDB0034782	Benzenoids	Benzene and substituted derivatives	Unclassified		1636.71	2245.9	774.678	3468.91
3.99_217.0173m/z	217.017	3.98997	neg	Tyrosol 4-sulfate	HMDB0041785	Organic acids and derivatives	Organic sulfuric acids and derivatives	Arylsulfates		2896.63	951.689	1589.1	5847.74
4.38_217.1547m/z	217.155	4.38468	pos	7-octenoylglycine	HMDB0094806	Organic acids and derivatives	Carboxylic acids and derivatives	Amino acids, peptides, and analogues		4783.63	4451.36	5754.18	9334.61
7.11_433.3194n	434.327	7.10923	pos	Glycolithocholic Acid	LMST05030009	Lipids and lipid-like molecules	Steroids and steroid derivatives	Bile acids, alcohols and derivatives	C15557	24156.4	35688.6	32986.1	56463.9
0.86_175.0845n	158.081	0.864417	pos	Calystegine B5	91526	Alkaloids and derivatives	Tropane alkaloids	Unclassified		79397.5	59307.6	63038	56392.9
1.10_130.0090n	148.043	1.10098	pos	4-Hydroxy-5-methyl-3(2H)-thiophenone	HMDB0033548	Organic acids and derivatives	Vinylogous thioesters	Unclassified		146016	123472	52797	97363.5
2.53_259.0395m/z	259.039	2.53435	neg	Sulfacetamide	HMDB0014772	Benzenoids	Benzene and substituted derivatives	Benzenesulfonamides		9866.66	9144.28	15942	5554.34
3.99_318.1129m/z	318.113	3.98997	neg	Ficine	LMPK12110158	Lipids and lipid-like molecules	Polyketides	Flavonoids		1246.37	9411.52	1424.69	17922.5
4.20_468.1273m/z	468.127	4.2004	neg	2-amino-4-({2-[(1-carboxy-1-hydroxy-2-methylpropan-2-yl)sulfanyl]-1-[(carboxymethyl)-C-hydroxycarbonimidoyl]ethyl}-C-hydroxycarbonimidoyl)butanoic acid	HMDB0128932	Organic acids and derivatives	Carboxylic acids and derivatives	Amino acids, peptides, and analogues		14424.1	1678.75	6294.97	4672.72
5.11_495.2388m/z	495.239	5.11162	pos	3-Sulfodeoxycholic acid	LMST05020038	Lipids and lipid-like molecules	Steroids and steroid derivatives	Sulfated steroids		2113.86	1181.32	1614.07	4888.92
5.23_321.0947m/z	321.095	5.23268	neg	S-Allylcysteine	HMDB0034323	Organic acids and derivatives	Carboxylic acids and derivatives	Amino acids, peptides, and analogues	C16759	516.801	2430.3	691.508	13968.9
9.05_288.2897m/z	288.29	9.05072	pos	15-Methylpalmitate	HMDB0061709	Organic compounds	Lipids and lipid-like molecules	Fatty Acyls		54437	50292.7	57502.9	48239.4
10.57_609.3271n	610.334	10.571	pos	PHHdiA-PE	LMGP20020017	Lipids and lipid-like molecules	Glycerophospholipids	Oxidized glycerophospholipids		72436.6	67676	59790.9	35649
12.10_572.2995m/z	572.299	12.0966	neg	PE(0:0/22:5(4Z,7Z,10Z,13Z,16Z))	LMGP02050058	Lipids and lipid-like molecules	Glycerophospholipids	Glycerophosphoethanolamines		97364.7	99027.7	132137	106765
12.48_298.2509n	297.244	12.4825	neg	cis-9,10-Epoxystearic acid	36008	Lipids and lipid-like molecules	Fatty Acyls	Lineolic acids and derivatives		4398.9	3221.38	2351.32	2635.26
2.05_276.0177m/z	276.018	2.04615	neg	Benzeneacetamide-4-O-sulphate	HMDB0059994	Organic acids and derivatives	Organic sulfuric acids and derivatives	Arylsulfates		63001.2	55766.8	51196.9	57530
4.52_175.0604m/z	175.06	4.51518	neg	3-Hydroxy-2-methylglutarate	HMDB0029169	Organic acids and derivatives	Hydroxy acids and derivatives	Medium-chain hydroxy acids and derivatives		1383.37	1986.1	3340.13	2711.37
9.54_329.2335m/z	329.234	9.54057	neg	9S,10S,11R-trihydroxy-12Z-octadecenoic acid	LMFA02000011	Lipids and lipid-like molecules	Fatty Acyls	Octadecanoids		12814.7	9732.21	10719.1	15491.5
1.10_204.1341m/z	204.134	1.10098	pos	Prolyl-Alanine	HMDB0029010	Organic acids and derivatives	Carboxylic acids and derivatives	Amino acids, peptides, and analogues		80063.1	79825	76003.1	119156
11.23_454.3892m/z	454.389	11.228	pos	(11Z)-eicoseneoylcarnitine	LMFA07070010	Lipids and lipid-like molecules	Fatty Acyls	Fatty esters		7336.04	7324.98	9044.06	17434.7
11.80_249.1495m/z	249.149	11.7984	neg	2,4-Di-tert-butylphenol	HMDB0013816	Benzenoids	Benzene and substituted derivatives	Phenylpropanes		9345.17	10835.8	10776	8658.76
2.44_189.1234m/z	189.123	2.43762	pos	Isoleucyl-Glycine	85813	Organic acids and derivatives	Carboxylic acids and derivatives	Amino acids, peptides, and analogues		10579.3	9140.97	9450.68	14540.8
4.59_294.1336m/z	294.134	4.58768	pos	Domoic acid	HMDB0033939	Organic acids and derivatives	Carboxylic acids and derivatives	Amino acids, peptides, and analogues	C13732	16329.9	10333.8	15122.1	4963.82
7.63_411.1849m/z	411.185	7.62743	neg	17-Hydroxypregnenolone sulfate	LMST05020021	Lipids and lipid-like molecules	Steroids and steroid derivatives	Sulfated steroids		79185.5	22580.2	31132.4	99050.7
2.70_595.1420m/z	595.142	2.70317	neg	Betanin	HMDB0029408	Alkaloids and derivatives	Betalains	Betacyanins and derivatives	C08540	19501.3	33373.7	20837.5	56662.8
3.66_305.1341m/z	305.134	3.65675	pos	N2-Galacturonyl-L-lysine	HMDB0033105	Organic acids and derivatives	Carboxylic acids and derivatives	Amino acids, peptides, and analogues		31.9792	2740.64	6.17199e-07	5645.99
0.88_629.1697m/z	629.17	0.878167	neg	{3-[3-(3,7-dimethylocta-2,6-dien-1-yl)-5-hydroxy-8,8-dimethyl-4-oxo-4H,8H-pyrano[3,2-g]chromen-2-yl]-2,6-dihydroxyphenyl}oxidanesulfonic acid	HMDB0129858	Phenylpropanoids and polyketides	Flavonoids	Flavones		56374.3	956218	28734.7	2.19925e+06
12.92_258.1983n	259.206	12.9184	pos	2-Acetyl-3,5,5,6,8,8-hexamethyl-5,6,7,8- tetrahydronaphthalene	HMDB0061860	Benzenoids	Tetralins	Unclassified		72435.1	59057	87631.6	59048.6
4.01_256.0751m/z	256.075	4.0068	pos	6-(2-amino-2-carboxyethyl)-4-hydroxybenzothiazole	HMDB0062793	Organic acids and derivatives	Carboxylic acids and derivatives	Amino acids, peptides, and analogues		3793.69	7902.59	4026.87	996.457
4.23_565.1393m/z	565.139	4.22805	pos	3,3'-Bisanigorufone	HMDB0039472	Lipids and lipid-like molecules	Prenol lipids	Diterpenoids		187175	424104	188315	19180.4
1.71_205.0643m/z	205.064	1.71273	pos	L-Cystathionine	HMDB0000099	Organic acids and derivatives	Carboxylic acids and derivatives	Amino acids, peptides, and analogues	C02291	44698.1	28837.2	9132.27	92978.9
12.82_256.2634m/z	256.263	12.8248	pos	3-Methylcyclopentadecanone	HMDB0034181	Organooxygen compounds	Carbonyl compounds	Ketones		101584	88337.2	96315.2	115385
4.28_319.0968m/z	319.097	4.28415	neg	Matricaric acid	LMFA01030751	Lipids and lipid-like molecules	Fatty Acyls	Fatty Acids and Conjugates		2806.34	4877.86	2493.49	22976.4
4.46_407.2291m/z	407.229	4.4643	pos	Kiwiionoside	93346	Unclassified	Unclassified	Unclassified		15626.5	7505.76	9646.1	15612.3
5.30_557.2594m/z	557.259	5.3008	pos	3-Hydroxy-beta-ionol 3-[glucosyl-(1->6)-glucoside]	HMDB0037527	Lipids and lipid-like molecules	Prenol lipids	Terpene glycosides		7489.49	7020.74	4263.98	12490.1
9.61_326.2149m/z	326.215	9.61358	pos	Farnesylcysteine	HMDB0011627	Lipids and lipid-like molecules	Prenol lipids	Sesquiterpenoids	C19691	15877.4	11857.2	12349.6	15820
1.10_347.0401m/z	347.04	1.10183	neg	Inosine 5'-monophosphate (IMP)	3490	Unclassified	Unclassified	Unclassified		382132	415371	437614	425208
2.40_159.0684n	177.102	2.39758	pos	Indoleacetaldehyde	6068	Organoheterocyclic compounds	Indoles and derivatives	Indoles	C00637	6347.79	6266.47	15797	9740.77
3.84_302.1597m/z	302.16	3.84217	pos	3-carboxy-4-methyl-5-(4-hydroxypentyl)-2-furanpropanoic acid	LMFA01150068	Lipids and lipid-like molecules	Fatty Acyls	Fatty Acids and Conjugates		24785.7	71745.1	67213.7	27663.4
4.75_223.1078m/z	223.108	4.75395	pos	Methyl 1-methoxy-1H-indole-3-carboxylate	HMDB0032755	Organoheterocyclic compounds	Indoles and derivatives	Indolecarboxylic acids and derivatives		1900.86	1554.35	9785.91	817.23
7.07_411.1848m/z	411.185	7.06922	neg	Ptilosteroid C	LMST02030214	Lipids and lipid-like molecules	Sterol Lipids	Steroids		16929	6162.36	7471.82	14813.7
8.84_158.1540m/z	158.154	8.84277	pos	(3Z,6Z)-3,6-Nonadien-1-ol	HMDB0030957	Lipids and lipid-like molecules	Fatty Acyls	Fatty alcohols		131101	123364	118568	107711
0.71_156.0420m/z	156.042	0.711183	pos	4R-aminopentanoic acid	LMFA01100021	Lipids and lipid-like molecules	Fatty Acyls	Fatty Acids and Conjugates		105380	110097	135548	145312
0.80_237.1807m/z	237.181	0.7963	pos	Miglustat	HMDB0014563	Organoheterocyclic compounds	Piperidines	Unclassified		401953	185078	331974	158732
10.55_414.3214m/z	414.321	10.5511	pos	3-hydroxypalmitoleoylcarnitine	LMFA07070044	Lipids and lipid-like molecules	Fatty Acyls	Fatty esters		57268.6	65502.6	63434.5	54403.2
11.13_520.2679m/z	520.268	11.1287	neg	LysoPE(0:0/18:3(9Z,12Z,15Z))	HMDB0011479	Lipids and lipid-like molecules	Glycerophospholipids	Glycerophosphoethanolamines		591584	507603	553808	576165
9.76_596.3557n	614.389	9.76055	pos	L-Urobilinogen	HMDB0004157	Organoheterocyclic compounds	Tetrapyrroles and derivatives	Bilirubins	C05789	49830.2	100350	153434	33940.8
1.10_153.0406m/z	153.041	1.10098	pos	Oxypurinol	HMDB0000786	Organoheterocyclic compounds	Imidazopyrimidines	Purines and purine derivatives	C07599	84089.3	68576.3	74838.2	35147.1
10.51_571.3311m/z	571.331	10.5069	neg	10-alpha-methoxy-9,10-dihydrolysergol	HMDB0060995	Alkaloids and derivatives	Ergoline and derivatives	Clavines and derivatives		15196.7	670.435	863.664	1591.13
4.79_259.1300m/z	259.13	4.7898	neg	Valyl-Proline	HMDB0029135	Organic acids and derivatives	Carboxylic acids and derivatives	Amino acids, peptides, and analogues		597.242	972.014	561.136	3350.5
6.77_229.1678n	230.175	6.7727	pos	N-Decanoylglycine	HMDB0013267	Organic acids and derivatives	Carboxylic acids and derivatives	Amino acids, peptides, and analogues		21172.4	21232.8	19879.9	17425.6
7.25_215.1283m/z	215.128	7.25335	neg	Isodecenoic acid	LMFA01030032	Benzenoids	Phenols	Methoxyphenols	C06866	29923.4	24117.1	29296.1	25963.1
0.88_190.1437m/z	190.144	0.881433	pos	9-hydroxy-5Z-nonenoic acid	LMFA01050232	Lipids and lipid-like molecules	Fatty Acyls	Fatty Acids and Conjugates		512332	563125	638049	661336
10.10_496.3635m/z	496.363	10.0962	pos	Polyporusterone A	HMDB0038495	Lipids and lipid-like molecules	Steroids and steroid derivatives	Bile acids, alcohols and derivatives		4432.42	3508.43	3395.43	4143.41
10.51_472.3423m/z	472.342	10.5106	pos	Ceanothenic acid	HMDB0036850	Lipids and lipid-like molecules	Prenol lipids	Triterpenoids		150582	44298	125942	211156
11.93_431.2651m/z	431.265	11.926	neg	Mangalkanyl glucoside	HMDB0036015	Organic oxygen compounds	Organooxygen compounds	Carbohydrates and carbohydrate conjugates		2891.95	916.167	690.029	5176.14
13.10_585.3433m/z	585.343	13.0987	neg	PG(20:0/0:0)	LMGP04050015	Lipids and lipid-like molecules	Glycerophospholipids	Glycerophosphoglycerols		5391.81	4382.47	2865.2	7441
3.96_248.1162n	231.113	3.9647	pos	6-Hydroxymelatonin	HMDB0004081	Organoheterocyclic compounds	Indoles and derivatives	Hydroxyindoles	C05643	10966.7	5331.15	6524.68	8130.26
10.08_396.3108m/z	396.311	10.0753	pos	MG(20:4(8Z,11Z,14Z,17Z)/0:0/0:0)	HMDB0011579	Lipids and lipid-like molecules	Glycerolipids	Monoradylglycerols		4033.38	4558.29	4604.61	5509.93
10.81_200.2008m/z	200.201	10.8086	pos	Cyclododecanone	HMDB0031341	Organooxygen compounds	Carbonyl compounds	Ketones		34930.8	34290.2	44999.1	38874.7
12.25_466.3305m/z	466.331	12.2465	neg	N-stearoyl histidine	LMFA08020135	Lipids and lipid-like molecules	Fatty Acyls	Fatty amides		2679.84	1408.5	807.78	1966.36
14.82_388.2528m/z	388.253	14.8243	neg	N-oleoyl taurine	44908	Lipids and lipid-like molecules	Fatty Acyls	Fatty amides		54094.5	58153.9	64997.6	65687.3
15.48_401.0779m/z	401.078	15.484	neg	13-chloro-5,14-dihydroxy-7,12-dimethyl-6-(3-methylbut-2-en-1-yl)-10-oxo-2,9-dioxatricyclo[9.4.0.0³,⁸]pentadeca-1(15),3(8),4,6,11,13-hexaene-15-carbaldehyde	HMDB0139187	Phenylpropanoids and polyketides	Depsides and depsidones	Unclassified		1.39278e+06	1.49737e+06	1.60956e+06	1.24112e+06
2.38_150.0551m/z	150.055	2.3783	pos	Gentianadine	68044	Unclassified	Unclassified	Unclassified		14624.6	18204.3	15656.3	16499.5
2.38_220.0640m/z	220.064	2.3783	pos	4-ethylphenylsulfate	HMDB0062551	Organic acids and derivatives	Organic sulfuric acids and derivatives	Arylsulfates		6682.14	7987.7	1710.33	3483.81
11.21_204.1383m/z	204.138	11.2083	pos	(E)-2-Tridecene-4,6,8-triyn-1-ol	HMDB0030931	Lipids and lipid-like molecules	Fatty Acyls	Fatty alcohols		107459	108177	109606	102403
2.36_146.0581n	129.055	2.35838	pos	2-Methylglutaric acid	HMDB0000422	Lipids and lipid-like molecules	Fatty Acyls	Fatty acids and conjugates		24299.7	21338.4	27839.9	17971.4
2.16_137.0458m/z	137.046	2.15907	pos	Allopurinol	HMDB0014581	Organoheterocyclic compounds	Pyrazolopyrimidines	Pyrazolo[3,4-d]pyrimidines		1.31947e+06	1.46832e+06	1.49905e+06	1.23736e+06
3.96_162.0551m/z	162.055	3.9647	pos	3-Succinoylpyridine	HMDB0000992	Organic acids and derivatives	Keto acids and derivatives	Gamma-keto acids and derivatives	C19569	24807.9	26077	55283.9	14292.4
4.56_334.0580m/z	334.058	4.55745	neg	5-[(6-carboxy-3,4,5-trihydroxyoxan-2-yl)oxy]-1H-indole-3-carboxylic acid	HMDB0134940	Organic oxygen compounds	Organooxygen compounds	Carbohydrates and carbohydrate conjugates		2003.28	857.165	1308.01	1618.44
5.78_218.2115m/z	218.211	5.78452	pos	Dodecanoic acid	HMDB0000638	Lipids and lipid-like molecules	Fatty Acyls	Fatty acids and conjugates	C02679	8666.06	8971.44	7954.67	7178.4
6.08_231.1235m/z	231.124	6.07695	neg	10-hydroxy-2E-decenoic acid	LMFA01050157	Lipids and lipid-like molecules	Fatty Acyls	Fatty Acids and Conjugates		8434.85	9050.58	24981.2	5581.19
8.45_545.3622m/z	545.362	8.45305	pos	PA(12:0/14:1(9Z))	LMGP10010044	Lipids and lipid-like molecules	Glycerophospholipids	Glycerophosphates		31190	16260.5	10901.7	32710.8
0.88_202.1318n	203.139	0.881433	pos	Alanyl-Isoleucine	HMDB0028690	Organic acids and derivatives	Carboxylic acids and derivatives	Amino acids, peptides, and analogues		46436.8	25313.4	34100.2	17205.2
1.29_162.0412m/z	162.041	1.28908	neg	L-Aspartate-semialdehyde	HMDB0012249	Organic acids and derivatives	Carboxylic acids and derivatives	Amino acids, peptides, and analogues	C00441	4928.81	3119.78	5679.61	7194.78
2.87_320.1637m/z	320.164	2.87093	pos	Olopatadine	HMDB0014906	Organoheterocyclic compounds	Benzoxepines	Dibenzoxepines	C07789	4660.03	7912.3	4111.18	14293.3
4.05_303.1916m/z	303.192	4.04898	pos	N-Monodesmethyl-rizatriptan	HMDB0060847	Organoheterocyclic compounds	Indoles and derivatives	Tryptamines and derivatives		52622.4	28449.7	34604.3	149688
4.12_684.1913m/z	684.191	4.11622	neg	Malvidin 3-rutinoside	LMPK12010376	Phenylpropanoids and polyketides	Flavonoids	Flavonoid glycosides		42912.2	26708.2	14313.1	24842.6
4.28_331.0824n	330.075	4.28415	neg	Europinidin	LMPK12010416	Lipids and lipid-like molecules	Polyketides	Flavonoids		87865.3	86305.2	98508.4	43569.6
1.07_200.0449n	201.052	1.06557	pos	Potassium 2-(1'-ethoxy) ethoxypropanoate	92159	Unclassified	Unclassified	Unclassified		9287.2	112844	4937.38	230659
13.96_284.2947m/z	284.295	13.9624	pos	13E-Octadecenal	LMFA06000230	Lipids and lipid-like molecules	Fatty Acyls	Fatty aldehydes		33513.5	28130.4	31207.8	32985.8
2.52_310.1761m/z	310.176	2.52068	pos	Fusarochromanone	HMDB0033514	Organoheterocyclic compounds	Benzopyrans	1-benzopyrans		77217.8	109836	71230.5	65089.6
3.41_154.0975m/z	154.097	3.40605	pos	4-Acetyl-2-methylpyrimidine	HMDB0037819	Organooxygen compounds	Carbonyl compounds	Ketones		2384.41	2998.13	6893.72	1536.32
4.79_411.1079m/z	411.108	4.7898	neg	Ononin	LMPK12050014	Phenylpropanoids and polyketides	Isoflavonoids	Isoflavonoid O-glycosides	C10509	8115.65	8869.54	8136.35	9036.32
5.57_485.1666m/z	485.167	5.57053	neg	(S)-Multifidol 2-[apiosyl-(1->6)-glucoside]	HMDB0039930	Organic oxygen compounds	Organooxygen compounds	Carbohydrates and carbohydrate conjugates		8434.63	9377.99	9746.65	11512
8.42_611.3431m/z	611.343	8.42317	neg	Goshonoside F4	HMDB0038377	Lipids and lipid-like molecules	Prenol lipids	Terpene glycosides		5520.67	15998.3	11441.6	6692.99
11.48_619.2887m/z	619.289	11.4789	neg	PKHdiA-PG	LMGP20060012	Lipids and lipid-like molecules	Glycerophospholipids	Oxidized glycerophospholipids		2.0531e+06	2.32879e+06	2.43891e+06	1.65477e+06
2.49_427.1358m/z	427.136	2.49233	neg	Lacosamide-glucuronide	HMDB0060829	Organic oxygen compounds	Organooxygen compounds	Carbohydrates and carbohydrate conjugates		13579.8	7680.21	10798.7	19452.4
3.95_160.0395m/z	160.039	3.94775	neg	Indole-3-carboxylic acid	HMDB0003320	Organoheterocyclic compounds	Indoles and derivatives	Indolecarboxylic acids and derivatives	C19837	1124.19	1267.53	4063.57	660.727
4.17_206.0447m/z	206.045	4.17173	pos	Zeanic acid	HMDB0032963	Organoheterocyclic compounds	Quinolines and derivatives	Quinoline carboxylic acids		412.021	190.782	91.9534	824.898
5.82_199.0792m/z	199.079	5.82302	neg	2-Pentylthiophene	HMDB0040240	Organoheterocyclic compounds	Heteroaromatic compounds	Unclassified		416.36	791.801	1299.51	196.872
9.07_225.1961m/z	225.196	9.0715	pos	N,N'-Dicyclohexylurea	34503	Unclassified	Unclassified	Unclassified		1937.7	5021.43	2220.5	8857.33
9.55_172.1695m/z	172.17	9.55062	pos	(-)-Carvomenthone	HMDB0034969	Lipids and lipid-like molecules	Prenol lipids	Monoterpenoids		27479.6	27046	26537.5	23489.9
10.65_508.2827m/z	508.283	10.651	neg	LysoPE(0:0/22:5(4Z,7Z,10Z,13Z,16Z))	HMDB0011494	Lipids and lipid-like molecules	Glycerophospholipids	Glycerophosphoethanolamines		5059.39	1140.74	3382.84	2318.52
4.68_189.0995n	188.092	4.68405	neg	N-lactoyl-Valine	HMDB0062181	Organic acids and derivatives	Carboxylic acids and derivatives	Amino acids, peptides, and analogues		9094.95	7172.63	6754.31	32350.3
10.93_668.1933m/z	668.193	10.9271	neg	Hirsutin	LMPK12010418	Organosulfur compounds	Sulfoxides	Unclassified		59872	77268.4	105188	88743.8
11.37_595.2891m/z	595.289	11.3728	neg	OG-PA	LMGP20070021	Lipids and lipid-like molecules	Glycerophospholipids	Oxidized glycerophospholipids		207421	140204	135957	217512
3.88_279.1346m/z	279.135	3.88173	pos	N-(4-phenyl-3-oxo-tetranoyl)-homoserine lactone	LMFA08030039	Lipids and lipid-like molecules	Fatty Acyls	Fatty amides		26028.3	16388.9	15294.2	13908.4
4.22_384.1302m/z	384.13	4.22128	neg	5-Hydroxytryptophol glucuronide	HMDB0013200	Organic oxygen compounds	Organooxygen compounds	Carbohydrates and carbohydrate conjugates		173.457	123.769	399.458	559.26
9.91_611.3801m/z	611.38	9.91095	neg	Kurilensoside F	LMST05050015	Lipids and lipid-like molecules	Sterol Lipids	Steroid conjugates		32273	42319.1	50919	45898.4
0.78_307.0435m/z	307.044	0.775367	neg	Mannitol 1-phosphate	HMDB0001530	Organic oxygen compounds	Organooxygen compounds	Carbohydrates and carbohydrate conjugates	C00644	195196	119922	108600	118438
2.32_627.1222m/z	627.122	2.32382	neg	1-Salicylate glucuronide	HMDB0010313	Organic oxygen compounds	Organooxygen compounds	Carbohydrates and carbohydrate conjugates		24759.4	45853.3	20523.6	145772
3.86_278.1267n	277.119	3.86323	neg	Phenylalanyl-Hydroxyproline	HMDB0028996	Organic acids and derivatives	Carboxylic acids and derivatives	Amino acids, peptides, and analogues		3783.75	2739.98	2344.86	2027.78
5.01_319.1653m/z	319.165	5.00635	pos	3-(3,4-dihydroxyphenyl)-N-[2-(4-hydroxyphenyl)ethyl]propanimidic acid	HMDB0137011	Benzenoids	Phenols	Benzenediols		3531.81	5136.47	1970.97	1941.67
4.71_261.1246m/z	261.125	4.70517	neg	Phenylalanylproline	HMDB0011177	Organic acids and derivatives	Carboxylic acids and derivatives	Amino acids, peptides, and analogues		4383.33	3964.08	2977.28	4511.07
4.92_593.3456m/z	593.346	4.92212	pos	Mauritine A	HMDB0029338	Organic acids and derivatives	Carboxylic acids and derivatives	Amino acids, peptides, and analogues		12724.6	17645.1	26938.7	9607.32
5.13_163.0391m/z	163.039	5.12717	neg	Phenylpyruvic acid	HMDB0000205	Benzenoids	Benzene and substituted derivatives	Phenylpyruvic acid derivatives	C00166	6989.87	3817.32	10557.8	8576.55
6.08_215.1522n	216.159	6.07903	pos	N-Nonanoylglycine	HMDB0013279	Organic acids and derivatives	Carboxylic acids and derivatives	Amino acids, peptides, and analogues		19813.8	19457.5	18236.8	15620.2
7.59_496.2741m/z	496.274	7.58558	neg	Taurohyocholate	HMDB0011637	Lipids and lipid-like molecules	Steroids and steroid derivatives	Bile acids, alcohols and derivatives	C15516	64113.7	20664.5	23405.8	32190.9
8.11_215.1284m/z	215.128	8.11032	neg	8-Methylnonenoate	HMDB0012183	Lipids and lipid-like molecules	Fatty Acyls	Fatty acids and conjugates	C18202	22219.1	20580.2	23161.7	21480
8.90_386.1729n	387.18	8.9037	pos	Isogingerenone B	HMDB0035404	Phenylpropanoids and polyketides	Diarylheptanoids	Linear diarylheptanoids		25310	30350.4	10837.3	8239.06
11.15_544.2681m/z	544.268	11.1479	neg	PE(20:5(5Z,8Z,11Z,14Z,17Z)/0:0)	LMGP02050027	Lipids and lipid-like molecules	Glycerophospholipids	Glycerophosphoethanolamines		637350	531556	768426	756160
11.67_406.2800m/z	406.28	11.6655	pos	5,6-Dihydroxyprostaglandin F1a	HMDB0012109	Lipids and lipid-like molecules	Fatty Acyls	Eicosanoids	C06475	90692.9	116617	123892	117040
11.82_250.1448m/z	250.145	11.8199	neg	Tetranor-8-NO2-CLA	LMFA01120009	Lipids and lipid-like molecules	Fatty Acyls	Fatty Acids and Conjugates		20082	19915.4	18954.3	18766.4
4.09_471.1507n	472.158	4.09023	pos	b-D-Glucopyranuronic acid	2769	Unclassified	Unclassified	Unclassified		72919.3	20524.2	57578.4	33429.5
5.06_193.0732n	192.066	5.06392	neg	3-Carbamoyl-2-phenylpropionaldehyde	HMDB0060366	Benzenoids	Benzene and substituted derivatives	Phenylacetaldehydes	C16587	21619.4	20172.3	21834.5	29022
0.81_472.1786m/z	472.179	0.809417	neg	6-Hydroxyfluvastatin	HMDB0014037	Organoheterocyclic compounds	Pyrroles	Substituted pyrroles		398195	471830	308119	271963
10.57_608.3208m/z	608.321	10.5684	neg	OOB-PE	LMGP20020034	Lipids and lipid-like molecules	Glycerophospholipids	Oxidized glycerophospholipids		80581.9	72392	66607.6	46960.5
2.34_271.0926m/z	271.093	2.33848	pos	Clitidine	73464	Unclassified	Unclassified	Unclassified		12356.2	19599.2	17450.1	12953.4
2.54_376.1016m/z	376.102	2.54152	pos	4-O-alpha-D-Galactopyranosylcalystegine B2	HMDB0038228	Organic oxygen compounds	Organooxygen compounds	Carbohydrates and carbohydrate conjugates		36.4582	15949.6	50.1007	76494.4
4.82_536.2965n	537.304	4.81683	pos	Coroglaucigenin-3-o-alpha-L-rhamnopyranoside	71756	Unclassified	Unclassified	Unclassified		1755.89	1896.56	2343.72	12279.7
5.08_326.0802m/z	326.08	5.08497	neg	Hirsutidin	LMPK12010421	Lipids and lipid-like molecules	Polyketides	Flavonoids		4972.98	4088.61	10798.3	2053.92
7.32_196.1099n	197.117	7.32363	pos	4-(2-hydroxypropoxy)-3,5-dimethyl-Phenol	1266	Unclassified	Unclassified	Unclassified		45258.2	35128.7	44810.4	19319.9
8.71_193.0864m/z	193.086	8.7111	neg	4-Phenyl-3-buten-2-ol	HMDB0031616	Phenylpropanoids and polyketides	Cinnamyl alcohols	Unclassified		27869.7	25967.5	28123.7	26255.2
3.38_179.0342m/z	179.034	3.37865	neg	3-(2,4-dihydroxyphenyl)-3-hydroxypropanoic acid	HMDB0126478	Phenylpropanoids and polyketides	Phenylpropanoic acids	Unclassified		4853.77	4315.11	6423.07	4002.85
4.12_276.0878m/z	276.088	4.11622	neg	Sambunigrin	HMDB0034981	Organooxygen compounds	Carbohydrates and carbohydrate conjugates	Glycosyl compounds	C04273	17744.6	1643.98	12267	8659.71
4.94_214.0630m/z	214.063	4.94313	pos	Baclofen	HMDB0014327	Organic acids and derivatives	Carboxylic acids and derivatives	Amino acids, peptides, and analogues		11133.4	10038.6	9829.52	8212.58
5.21_329.1244m/z	329.124	5.21157	neg	(±)-3-(4-Hydroxyphenyl)-1,2-propanediol 4'-O-glucoside	HMDB0033082	Organic oxygen compounds	Organooxygen compounds	Carbohydrates and carbohydrate conjugates		10187.7	11617.2	7070.02	7405.07
9.20_271.2147n	272.222	9.19763	pos	Tridecanoylglycine	HMDB0013317	Organic acids and derivatives	Carboxylic acids and derivatives	Amino acids, peptides, and analogues		32074.5	30843	29976.4	26956.7
0.81_439.0868m/z	439.087	0.809417	neg	9-Hydroxy-4-methoxypsoralen 9-glucoside	HMDB0039047	Phenylpropanoids and polyketides	Coumarins and derivatives	Coumarin glycosides		1.50368e+06	1.37517e+06	1.23023e+06	1.09932e+06
11.84_295.2279m/z	295.228	11.8413	neg	(Z)-9-Cycloheptadecen-1-one	HMDB0031336	Organic oxygen compounds	Organooxygen compounds	Carbonyl compounds		13456.9	7266.13	5738.22	5597.12
13.42_386.2372m/z	386.237	13.4151	neg	N-linoleoyl taurine	LMFA08020138	Lipids and lipid-like molecules	Fatty Acyls	Fatty amides		48951.6	41049.8	43174.6	36183.9
3.05_177.0459n	178.053	3.05205	pos	N-Formyl-L-methionine	HMDB0001015	Organic acids and derivatives	Carboxylic acids and derivatives	Amino acids, peptides, and analogues	C03145	4167.64	7199.01	7029.07	13781.6
3.86_641.1385m/z	641.139	3.86323	neg	6-[(3-{[3,4-dihydroxy-5-(hydroxymethyl)oxolan-2-yl]oxy}-7-hydroxy-2-(3-hydroxyphenyl)-4-oxo-3,4-dihydro-2H-1-benzopyran-5-yl)oxy]-3,4,5-trihydroxyoxane-2-carboxylic acid	HMDB0132750	Phenylpropanoids and polyketides	Flavonoids	Flavonoid glycosides		5428.52	7631.42	5676.82	34768.3
4.21_141.0100m/z	141.01	4.20915	pos	4-Chlorobenzaldehyde	66475	Unclassified	Unclassified	Unclassified		9119.9	10110.3	10666.9	9168.51
8.80_279.0934m/z	279.093	8.802	pos	Triphenylphosphine oxide	64889	Unclassified	Unclassified	Unclassified		38725	41817.5	37274.4	33807.4
10.30_267.2199n	268.227	10.3024	pos	Allopumiliotoxin 267A	73519	Unclassified	Unclassified	Unclassified		32916.5	30580.2	29310.5	25984.2
11.14_428.3735m/z	428.373	11.1362	pos	MG(0:0/22:2(13Z,16Z)/0:0)	HMDB0011553	Lipids and lipid-like molecules	Glycerolipids	Monoradylglycerols		166238	61000.5	111454	309402
13.16_156.0420m/z	156.042	13.1608	pos	Betaine	HMDB0000043	Organic acids and derivatives	Carboxylic acids and derivatives	Amino acids, peptides, and analogues	C00719	1.13331e+06	1.12742e+06	1.23491e+06	1.01683e+06
13.94_485.2677m/z	485.268	13.9442	neg	PA(20:4(5Z,8Z,11Z,14Z)e/2:0)	HMDB0011156	Lipids and lipid-like molecules	Glycerophospholipids	Glycerophosphates		92707.8	105983	77184.6	111096
6.94_276.2171m/z	276.217	6.94107	pos	Diethyl decanedioate	HMDB0040429	Lipids and lipid-like molecules	Fatty Acyls	Fatty acid esters		37891	44362.3	46288.6	21840.6
0.75_273.0750m/z	273.075	0.745233	pos	6-[3-(2H-1,3-benzodioxol-5-yl)oxiran-2-yl]-4-methoxy-5,6-dihydro-2H-pyran-2-one	HMDB0140335	Organoheterocyclic compounds	Benzodioxoles	Unclassified		111996	108470	85504.7	84781.2
1.14_386.1129m/z	386.113	1.13503	pos	S-Inosyl-L-homocysteine	65977	Unclassified	Unclassified	Unclassified		64123.6	24561.9	11577.6	193078
11.99_336.2546m/z	336.255	11.9894	neg	N-cis-hexadec-9Z-enoyl-L-Homoserine lactone	64726	Unclassified	Unclassified	Unclassified		23280.6	21560.5	14872.7	15422.6
3.84_134.0461m/z	134.046	3.84202	neg	Ethyl carbamate	HMDB0031219	Organic acids and derivatives	Carboximidic acids and derivatives	Unclassified	C01537	2864.96	6109.12	3659.4	3912
3.96_312.1918m/z	312.192	3.9647	pos	Isoleucyl-Tyrosine	HMDB0028919	Organic acids and derivatives	Carboxylic acids and derivatives	Amino acids, peptides, and analogues		1149.67	3152.29	950.071	7121.13
5.25_232.0846n	231.077	5.25378	neg	Phenobarbital	1817	Organoheterocyclic compounds	Diazines	Pyrimidines and pyrimidine derivatives	C07434	4306.76	5720.89	3175.03	3690.61
11.29_546.2824m/z	546.282	11.2891	neg	PE(20:4(8Z,11Z,14Z,17Z)/0:0)	LMGP02050067	Lipids and lipid-like molecules	Glycerophospholipids	Glycerophosphoethanolamines		323453	416595	348295	359317
11.46_503.2653m/z	503.265	11.4577	neg	Physangulide	HMDB0037381	Lipids and lipid-like molecules	Steroids and steroid derivatives	Steroid lactones		13723.3	15450	14361.5	47793.3
4.25_302.1234m/z	302.123	4.24688	pos	2-O-Benzoyl-D-glucose	HMDB0034618	Organic oxygen compounds	Organooxygen compounds	Carbohydrates and carbohydrate conjugates		9060.88	135.909	10674.2	1160.86
4.28_382.0924m/z	382.092	4.28415	neg	S-(Hydroxymethyl)glutathione	HMDB0004662	Organic acids and derivatives	Carboxylic acids and derivatives	Amino acids, peptides, and analogues	C14180	527.17	677.225	493.632	5461.2
4.42_300.0780n	301.085	4.42338	pos	Carboxytolbutamide	2870	Benzenoids	Benzene and substituted derivatives	Benzenesulfonamides		18096.9	19919.2	12036.7	15384.6
8.74_415.2014m/z	415.201	8.7414	pos	Naltrindole	72052	Unclassified	Unclassified	Unclassified		3034.48	7233.99	35990.4	11804.7
10.49_662.3311m/z	662.331	10.4864	neg	OKOHA-PE	LMGP20020040	Lipids and lipid-like molecules	Glycerophospholipids	Oxidized glycerophospholipids		898451	806514	836126	553616
5.80_216.1237m/z	216.124	5.80235	neg	Gabapentin	HMDB0005015	Organic acids and derivatives	Carboxylic acids and derivatives	Amino acids, peptides, and analogues		940.383	296.019	275.049	4877.1
5.91_163.1329m/z	163.133	5.91073	pos	(3R,7R)-1,3,7-Octanetriol	HMDB0033625	Lipids and lipid-like molecules	Fatty Acyls	Fatty alcohols		19783.6	20934.8	20226.4	17318.8
6.25_510.2531m/z	510.253	6.24538	neg	N-[(3a,5b,7b)-7-hydroxy-24-oxo-3-(sulfooxy)cholan-24-yl]-Glycine	HMDB0002409	Lipids and lipid-like molecules	Steroids and steroid derivatives	Bile acids, alcohols and derivatives		16230.5	20114.2	20495	42498.5
7.86_369.1742m/z	369.174	7.85877	neg	5a-Dihydrotestosterone sulfate	LMST05020023	Lipids and lipid-like molecules	Steroids and steroid derivatives	Sulfated steroids		14842	48510.9	57272	5037.08
8.41_561.3192m/z	561.319	8.41212	pos	2-Oleoylglycerophosphocholine	HMDB0061701	Lipids and lipid-like molecules	Glycerophospholipids	Glycerophosphocholines		518.475	1030	348.186	1293.95
9.18_350.2172m/z	350.217	9.17657	pos	(1S,2S,4S,5S)-2,4-Thujanediol 4-O-beta-D-Glucopyranoside	HMDB0033644	Lipids and lipid-like molecules	Prenol lipids	Terpene glycosides		10103.8	2292.1	2045.36	14448.5
9.64_362.1709n	407.169	9.6436	neg	Thyrotropin releasing hormone	HMDB0060080	Organic acids and derivatives	Carboxylic acids and derivatives	Amino acids, peptides, and analogues	C03958	3379.16	3035.69	2575.05	2041.84
10.45_638.3311m/z	638.331	10.445	neg	PHOHA-PE	LMGP20020019	Lipids and lipid-like molecules	Glycerophospholipids	Oxidized glycerophospholipids		283544	208729	176416	138466
13.73_235.1650m/z	235.165	13.7269	pos	O-propanoyl-carnitine	HMDB0062514	Lipids and lipid-like molecules	Fatty Acyls	Fatty acid esters		1.0781e+06	1.29277e+06	1.69582e+06	1.40919e+06
3.13_392.0965m/z	392.097	3.13458	pos	Melinervin	LMPK12113347	Lipids and lipid-like molecules	Polyketides	Flavonoids		5393.46	67003.3	164.286	86506.7
4.17_479.2616m/z	479.262	4.17173	pos	Pimozide	HMDB0015232	Benzenoids	Benzene and substituted derivatives	Diphenylmethanes	C07566	34102.2	3905.02	12532	14567.5
5.74_305.1530m/z	305.153	5.74238	pos	Derricin	LMPK12120009	Lipids and lipid-like molecules	Polyketides	Flavonoids		2589.44	16008.9	2540.03	35046.5
7.87_428.3009m/z	428.301	7.8653	pos	PGF2alpha-dihydroxypropanylamine	LMFA03010193	Lipids and lipid-like molecules	Fatty Acyls	Eicosanoids		50806.8	72822.4	68812.5	24586.8
10.63_314.2840m/z	314.284	10.6333	pos	N-ethyl arachidonoyl amine	LMFA08020006	Lipids and lipid-like molecules	Fatty Acyls	Fatty amides		18698.7	14911.4	15234.6	12092.6
11.19_453.2497m/z	453.25	11.1855	neg	15R-PGE2 methyl ester, 15-acetate	LMFA03010201	Lipids and lipid-like molecules	Fatty Acyls	Eicosanoids		15393.2	7722.06	10493.3	50940.2
2.05_229.1547m/z	229.155	2.04822	pos	Methoxamine	HMDB0014861	Benzenoids	Benzene and substituted derivatives	Methoxybenzenes	C07513	17193.5	23876.2	19952.6	16514.6
5.97_223.1693m/z	223.169	5.97387	pos	Isokobusone	HMDB0036791	Organic oxygen compounds	Organooxygen compounds	Alcohols and polyols		15228.1	13540.7	13922.3	15860.6
6.50_421.2082m/z	421.208	6.49943	neg	1-Octen-3-yl primeveroside	HMDB0032960	Lipids and lipid-like molecules	Fatty Acyls	Fatty acyl glycosides		1714.73	2349.84	10331.3	3122.3
7.86_491.1199m/z	491.12	7.85877	neg	5,4'-Dihydroxy-7-methoxy-4-phenylcoumarin 5-O-galactoside	LMPK12100039	Unclassified	Unclassified	Unclassified		40409.7	47302.5	35952.2	33881
0.61_299.0228m/z	299.023	0.6134	neg	{[3-(6,7-dimethoxy-2H-1,3-benzodioxol-5-yl)prop-2-en-1-yl]oxy}sulfonic acid	HMDB0128688	Organoheterocyclic compounds	Benzodioxoles	Unclassified		1745.37	83.8225	2065.9	1510.18
0.66_278.1518n	317.115	0.6601	pos	Emmotin A	LMPR0103200001	Lipids and lipid-like molecules	Prenol lipids	Isoprenoids		578151	553014	509187	470865
11.93_548.2974m/z	548.297	11.926	neg	PS(20:2(11Z,14Z)/0:0)	LMGP03050021	Lipids and lipid-like molecules	Glycerophospholipids	Glycerophosphoserines		101331	96645.7	76547.5	60835.1
14.82_248.9603m/z	248.96	14.8243	neg	5-(4-Chloro-3-hydroxy-1-butynyl)-2,2'-bithiophene	HMDB0033269	Organoheterocyclic compounds	Bi- and oligothiophenes	Unclassified		47233.1	61818.6	63684.4	42261.4
3.84_264.1265m/z	264.126	3.84217	pos	Bisdesethylchloroquine	3187	Unclassified	Unclassified	Unclassified		2909.47	3224.65	9736.36	2525.86
5.24_264.0900m/z	264.09	5.23785	pos	[3-(4-methoxyphenyl)propoxy]sulfonic acid	HMDB0135750	Benzenoids	Phenol ethers	Anisoles		105.69	6544.91	43.8532	380.866
0.61_259.1413m/z	259.141	0.6134	neg	Cucurbitine	68147	Unclassified	Unclassified	Unclassified		449.636	234.183	272.178	712.704
0.76_291.0486m/z	291.049	0.75835	neg	Phosphatidyl glycerol	186	Unclassified	Unclassified	Unclassified		1.90027e+06	1.52421e+06	1.16527e+06	1.58538e+06
1.21_189.0591m/z	189.059	1.20883	neg	2-Oxo-7-methylthioheptanoic acid	64499	Unclassified	Unclassified	Unclassified		2781.35	5900.07	2989.69	17773.1
1.22_371.1449m/z	371.145	1.22228	pos	3-hydroxy-5,9,17-trioxo-4,5:9,10-disecoandrosta-1(10),2-dien-4-oate	LMST02020063	Unclassified	Unclassified	Unclassified		12646.8	25884.9	7970.34	65270.9
10.71_184.0728m/z	184.073	10.7127	pos	3-[(5-Methyl-2-furanyl)methyl]-1H-pyrrole	HMDB0040042	Organoheterocyclic compounds	Pyrroles	Substituted pyrroles		9002.67	11620.3	9693.24	10817.2
13.33_353.3292n	354.336	13.331	pos	Anandamide (20:l, n-9)	LMFA08040010	Lipids and lipid-like molecules	Fatty Acyls	Fatty amides		90319.2	82946.8	83068.8	64993.7
3.92_275.1241m/z	275.124	3.9226	pos	Histidinyl-Histidine	HMDB0028887	Organic acids and derivatives	Carboxylic acids and derivatives	Amino acids, peptides, and analogues		2722.9	992.99	1021.17	1934.82
4.12_163.0391m/z	163.039	4.11622	neg	4-Hydroxycinnamic acid	HMDB0002035	Phenylpropanoids and polyketides	Cinnamic acids and derivatives	Hydroxycinnamic acids and derivatives	C00811	1791.63	1068.06	2208.81	1949.59
5.43_182.1904m/z	182.19	5.42713	pos	dodecanamide	LMFA08010001	Lipids and lipid-like molecules	Fatty Acyls	Fatty amides		2476.42	2750.96	2071.47	1741.29
6.71_288.0913m/z	288.091	6.70972	neg	N-(3-oxo-heptanoyl)-homoserine thiolactone	LMFA08020238	Lipids and lipid-like molecules	Fatty Acyls	Fatty amides		608.428	267.088	116.119	1466.5
6.86_223.0975m/z	223.097	6.85775	neg	Cyclohexane-1,3-dione	65556	Unclassified	Unclassified	Unclassified		163.669	296.035	715.947	188.844
8.05_315.1814m/z	315.181	8.04742	neg	4-Oxovalproic acid	2995	Organic acids and derivatives	Keto acids and derivatives	Gamma-keto acids and derivatives	C16655	5826.3	5067.98	5536.85	5168.48
9.70_448.2458m/z	448.246	9.69752	pos	LysoPA(18:4(6Z,9Z,12Z,15Z)/0:0)	HMDB0114745	Lipids and lipid-like molecules	Glycerophospholipids	Glycerophosphates		3346.93	5211.18	5224.63	4253.53
9.77_255.1602m/z	255.16	9.766	neg	Cyclohexanecarboxylic acid	HMDB0031342	Organic acids and derivatives	Carboxylic acids and derivatives	Carboxylic acids	C09822	884.069	846.294	734.233	780.027
0.22_283.2643m/z	283.264	0.215067	neg	8Z-Heptadecene	LMFA11000102	Lipids and lipid-like molecules	Fatty Acyls	Hydrocarbons		19697.8	17472	25817.3	15161.5
0.97_144.0478m/z	144.048	0.96965	pos	5-(2-Hydroxyethyl)-4-methylthiazole	HMDB0032985	Organoheterocyclic compounds	Azoles	Thiazoles	C04294	1191.76	1246.23	1319.58	940.508
10.03_399.2754m/z	399.275	10.0348	neg	3-Hydroxy-2,8-dimethyl-1,7-dioxaspiro[5.5]undecane	LMPK09000029	Unclassified	Unclassified	Unclassified		4483.36	3737.74	3978.2	3576.32
10.71_303.2330m/z	303.233	10.711	neg	2,6-Dimethyl-2,3R-epoxyocta-5E,7-diene	102876	Unclassified	Unclassified	Unclassified		7710.37	10097.5	12478.6	10849.9
10.81_977.5632m/z	977.563	10.8098	neg	PIM1(18:2(9Z,12Z)/16:0)	LMGP15010027	Lipids and lipid-like molecules	Glycerophospholipids	Glycerophosphoinositolglycans		572837	675334	751560	683524
11.05_315.1813m/z	315.181	11.0488	neg	3-Oxovalproic acid	2990	Organic acids and derivatives	Keto acids and derivatives	Short-chain keto acids and derivatives	C16652	494.503	459.841	457.943	373.845
11.97_360.2546m/z	360.255	11.9683	neg	N-arachidonoyl glycine	LMFA08020003	Organic acids and derivatives	Carboxylic acids and derivatives	Amino acids, peptides, and analogues		13987.3	13528.1	12677.2	10609.9
12.89_352.2859m/z	352.286	12.8886	neg	N-oleoyl alanine	LMFA08020124	Lipids and lipid-like molecules	Fatty Acyls	Fatty amides		3166.86	4583.14	3802.67	10573
13.92_282.2559n	281.249	13.9243	neg	Octadec-9-enoic Acid	HMDB0062703	Lipids and lipid-like molecules	Fatty Acyls	Fatty acids and conjugates	C00712	7011.8	7130.76	5747.42	10140
2.13_345.0799m/z	345.08	2.13028	neg	Azaserine	72922	Unclassified	Unclassified	Unclassified		76352.2	92967.6	72724.5	49035.8
2.22_371.1207m/z	371.121	2.22072	neg	AMPA	69625	Unclassified	Unclassified	Unclassified		22779.1	17523.9	14283.1	31901.1
2.68_335.1099m/z	335.11	2.68207	neg	3-Fluoro-1-(4-hydroxyphenyl)-1-propanone	70568	Unclassified	Unclassified	Unclassified		1923.36	2158.94	564.376	2915.88
2.83_259.1533n	298.115	2.82975	pos	Hydroxyprolyl-Lysine	HMDB0028868	Organic acids and derivatives	Carboxylic acids and derivatives	Amino acids, peptides, and analogues		82982.9	65668	64211.7	26806.1
3.23_251.0785m/z	251.079	3.2309	neg	Thymine	290	Organoheterocyclic compounds	Diazines	Pyrimidines and pyrimidine derivatives	C00178	932.414	1488.66	1350.37	1273.32
3.96_230.0614n	248.095	3.9647	pos	Thymol Sulfate	HMDB0062720	Organic acids and derivatives	Organic sulfuric acids and derivatives	Arylsulfates		27122.7	24160.3	19734.8	6609.45
4.07_404.0694m/z	404.069	4.06975	pos	Amoxicillin	HMDB0015193	Organoheterocyclic compounds	Lactams	Beta lactams	C06827	22316.8	31116.3	8127.7	1366.59
4.49_295.1399m/z	295.14	4.49405	neg	Mevalonic acid	127	Lipids and lipid-like molecules	Fatty Acyls	Fatty acids and conjugates	C00418	478.146	363.51	367.84	117.308
5.38_253.1081m/z	253.108	5.38043	neg	1-Cyclohexene-1-acrylic acid, 2,6,6-trimethyl-3-oxo-	2291	Unclassified	Unclassified	Unclassified		6.17199e-07	1007.85	7.38428	11.6802
6.65_255.0874m/z	255.087	6.6463	neg	C11354	LMFA01031001	Lipids and lipid-like molecules	Fatty Acyls	Fatty Acids and Conjugates	C11354	661.873	689.012	889.223	921.789
8.84_343.2127m/z	343.213	8.83547	neg	(3R,6S)-3-Hydroxy-1,7-dioxaspiro[5.5]undecane	LMPK09000005	Unclassified	Unclassified	Unclassified		13010.7	11786	12430.2	11070.2
9.31_255.1602m/z	255.16	9.31198	neg	α-heptenoic acid	34703	Unclassified	Unclassified	Unclassified		6940.59	6021.61	4756.93	4144.23
9.60_597.3647m/z	597.365	9.60278	neg	Cyclopassifloic acid E	HMDB0036298	Lipids and lipid-like molecules	Steroids and steroid derivatives	Cycloartanols and derivatives		35629.4	45684.5	56112.9	17289.1
0.26_250.1448m/z	250.145	0.257167	neg	Heptopargil	72875	Unclassified	Unclassified	Unclassified		27377.8	32540.7	31830.4	17791
0.56_162.0318n	180.066	0.5555	pos	4-Coumaryl alcohol	HMDB0003654	Phenylpropanoids and polyketides	Cinnamyl alcohols	Unclassified	C02646	22814.9	26900.5	28929.1	23668.5
0.86_609.1882m/z	609.188	0.86075	neg	5-O-a-L-Arabinofuranosyl-L-arabinose	93499	Unclassified	Unclassified	Unclassified		518849	371457	243371	298866
1.10_304.1292m/z	304.129	1.10098	pos	5-(3,4-Dihydroxy-1,5-cyclohexadien-1-yl)-5-phenylhydantoin	1854	Unclassified	Unclassified	Unclassified		7075.17	4413.35	4268.7	8035.24
10.22_399.2753m/z	399.275	10.2195	neg	(S)-9-Hydroxy-10-undecenoic acid	LMFA01050436	Organic acids and derivatives	Hydroxy acids and derivatives	Medium-chain hydroxy acids and derivatives		10811.4	9684.17	9775.99	8764.05
11.93_543.3054m/z	543.305	11.926	neg	1,1,2-Triphenylpropane	69935	Unclassified	Unclassified	Unclassified		22048	19918.3	14723.5	12290.4
12.23_433.2360m/z	433.236	12.225	neg	2-Benzimidazolinone, 1-(4-piperidyl)-	1939	Unclassified	Unclassified	Unclassified		2916.92	2184.56	3239.29	1611.64
12.95_597.3047m/z	597.305	12.952	neg	PG-PG	LMGP20060016	Lipids and lipid-like molecules	Glycerophospholipids	Oxidized glycerophospholipids		25066.5	27650.4	15309.3	35621.4
2.21_431.1409m/z	431.141	2.21078	pos	Melatonin glucuronide	HMDB0060830	Nucleosides, nucleotides, and analogues	Nucleoside and nucleotide analogues	1-pyranosylindoles		942512	1.30481e+06	1.19647e+06	898860
2.60_190.1438m/z	190.144	2.60387	pos	(3S,6S)-3-Hydroxy-1,7-dioxaspiro[5.5]undecane	LMPK09000006	Unclassified	Unclassified	Unclassified		577.787	601.225	616.269	586.637
3.86_373.1114m/z	373.111	3.86323	neg	1-(2-Hydroxyethyl)-2-hydroxymethyl-5-nitroimidazole	693	Unclassified	Unclassified	Unclassified		1434.2	1137.9	1162.19	258.205
3.93_244.1302m/z	244.13	3.92665	neg	Vinyl-L-NIO	62972	Unclassified	Unclassified	Unclassified		304.009	83.1031	121.32	81.206
4.05_158.0403n	176.074	4.04898	pos	S-(4,5-Dihydro-2-methyl-3-furanyl) ethanethioate	HMDB0037786	Organoheterocyclic compounds	Dihydrofurans	Unclassified		33517.8	36705.5	17555.4	23618
4.20_423.0815m/z	423.081	4.2004	neg	N-phosphocreatinate(2-)	HMDB0062567	Unclassified	Unclassified	Unclassified		202441	164736	144217	84040.2
4.77_419.0887m/z	419.089	4.7686	neg	N-Desmethylzopiclone	HMDB0060541	Organoheterocyclic compounds	Pyrrolopyrazines	Cyclopyrrolones		303338	267621	238971	189944
5.17_339.0358m/z	339.036	5.16933	neg	Gallic acid	HMDB0005807	Benzenoids	Benzene and substituted derivatives	Benzoic acids and derivatives	C01424	420.78	429.573	542.553	535.375
5.87_266.1035m/z	266.103	5.86537	neg	(3-Phenylpropionyl)glycine methyl ester	6387	Unclassified	Unclassified	Unclassified		29.6676	25.0533	31.242	91.8651
5.87_287.1501m/z	287.15	5.86537	neg	(S)-2-aceto-2-hydroxy-butanoic acid	45845	Unclassified	Unclassified	Unclassified		1230.85	1090.39	1223.68	1185.65
5.93_240.0431m/z	240.043	5.92878	neg	p-Nitrophenyl-O-ethyl ethylphosphonate	69527	Unclassified	Unclassified	Unclassified		12731.8	12428.4	15314.6	13311.5
6.67_241.1678n	242.175	6.66745	pos	N-nonanoyl-L-Homoserine lactone	45725	Unclassified	Unclassified	Unclassified		22851.5	22440.5	22178.9	19690.8
6.69_367.2127m/z	367.213	6.68858	neg	1,6,6-Trimethyl-2,7-dioxabicyclo[3.2.2]nonan-3-one	64049	Unclassified	Unclassified	Unclassified		1084.89	1556.22	2090.99	617.55
6.96_231.1600m/z	231.16	6.96345	neg	1,2-Cyclohexanediol	44692	Unclassified	Unclassified	Unclassified		380.961	355.801	375.288	351.992
7.23_246.2426m/z	246.243	7.22852	pos	2,6,10-Trimethylundecanoic acid	HMDB0002221	Lipids and lipid-like molecules	Fatty Acyls	Fatty acids and conjugates		8883.6	8088.03	7637.58	7484.94
7.94_287.1502m/z	287.15	7.9426	neg	Hydroxycyclohexane-carboxylic Acid	44761	Unclassified	Unclassified	Unclassified		2327.85	2096.24	2431.88	2237.75
8.49_192.1383m/z	192.138	8.4931	pos	diethyltoluamide	3982	Unclassified	Unclassified	Unclassified		5264.08	5380.26	5288.26	4599.29
8.59_315.1813m/z	315.181	8.58665	neg	cis-4-Hydroxycyclohexylacetic acid	HMDB0000451	Organic oxygen compounds	Organooxygen compounds	Alcohols and polyols		3831.05	3189.43	3608.37	3277.91
9.25_343.2127m/z	343.213	9.24957	neg	(4S,6S)-4-Hydroxy-1,7-dioxaspiro[5.5]undecane	LMPK09000008	Unclassified	Unclassified	Unclassified		5760.26	4941.94	5373.65	4787.93
9.30_244.2635m/z	244.264	9.30255	pos	9-pentadecen-1-ol	LMFA05000050	Lipids and lipid-like molecules	Fatty Acyls	Fatty alcohols		5659.82	4700.64	5583.7	4762.58
9.62_275.1290m/z	275.129	9.62347	neg	Tyrosol	HMDB0004284	Benzenoids	Phenols	Tyrosols and derivatives	C06044	407.078	386.092	371.693	399
9.68_371.2440m/z	371.244	9.68383	neg	(3R)-6-Hydroxy-3-isopropenyl-heptanoate	64054	Unclassified	Unclassified	Unclassified		4929.24	4216.02	4508.85	4057.74
9.87_343.2127m/z	343.213	9.86972	neg	(4R,6S)-4-Hydroxy-1,7-dioxaspiro[5.5]undecane	LMPK09000007	Unclassified	Unclassified	Unclassified		6126.56	5381.94	5882.59	5410.3
0.54_155.0815m/z	155.082	0.53705	pos	5-δ-Hydroxybutyl Hydantoin	44728	Unclassified	Unclassified	Unclassified		1292.2	1612.6	1911.75	2054.71
0.54_174.0763m/z	174.076	0.53705	pos	N-Acetyl-L-glutamate 5-semialdehyde	3298	Organic acids and derivatives	Carboxylic acids and derivatives	Amino acids, peptides, and analogues	C01250	2735.73	3306.26	3062.77	3174.9
0.56_201.0759m/z	201.076	0.5555	pos	Laurencione diacetate	65391	Unclassified	Unclassified	Unclassified		6256.25	9514.03	6831.17	7078.03
0.63_243.1088m/z	243.109	0.62545	pos	Molsidomine	1332	Unclassified	Unclassified	Unclassified		1432.52	1579.03	997.117	2322.57
0.76_279.1913m/z	279.191	0.76225	pos	hydroxyisovaleroyl carnitine	LMFA07070073	Lipids and lipid-like molecules	Fatty Acyls	Fatty acid esters		405846	394991	521840	369090
1.01_190.0711m/z	190.071	1.00815	pos	3-Dehydroshikimic acid	3296	Unclassified	Unclassified	Unclassified		1784.71	1288.74	1242.76	1112.65
1.05_304.2482m/z	304.248	1.04713	pos	2,3-Dihydroxycyclopentaneundecanoic acid	70485	Unclassified	Unclassified	Unclassified		6772.28	4390.06	4315.21	3923.39
1.10_205.1005m/z	205.101	1.10098	pos	N-butyryl-L-Homocysteine thiolactone	45311	Unclassified	Unclassified	Unclassified		436389	350255	272975	125986
10.20_194.0817m/z	194.082	10.1991	neg	3,4-Dihydro-5-(5-methyl-2-furanyl)-2H-pyrrole	HMDB0040050	Organoheterocyclic compounds	Heteroaromatic compounds	Unclassified		14373.6	14656.3	16612.5	16895.3
10.36_382.2951m/z	382.295	10.365	pos	PGF2α dimethyl amide	36145	Unclassified	Unclassified	Unclassified		3247.21	2147.71	2364.29	1714.51
10.45_216.1231m/z	216.123	10.4487	pos	Propenoylcarnitine	LMFA07070104	Organic acids and derivatives	Hydroxy acids and derivatives	Beta hydroxy acids and derivatives		18238.8	14344.6	12277.4	12989.5
11.03_335.1502m/z	335.15	11.0278	neg	2,6-Dimethoxy-4-methylphenol	HMDB0029680	Benzenoids	Phenols	Methoxyphenols		647.024	647.63	666.105	543.684
11.33_482.3608m/z	482.361	11.3259	pos	Lyso-PAF C-16	24070	Unclassified	Unclassified	Unclassified		43208.1	28906.1	34979.6	35537.5
12.44_555.2729m/z	555.273	12.4397	neg	OKOHA-PA	LMGP20070025	Lipids and lipid-like molecules	Glycerophospholipids	Oxidized glycerophospholipids		104326	83920.1	117763	102000
13.16_280.2403n	279.233	13.1612	neg	Linoleic acid	LMFA01030120	Lipids and lipid-like molecules	Fatty Acyls	Lineolic acids and derivatives	C01595	16618.5	13065.6	7170.05	12147.5
13.16_311.1688m/z	311.169	13.1612	neg	N-Undecylbenzenesulfonic acid	HMDB0032549	Benzenoids	Benzene and substituted derivatives	Benzenesulfonic acids and derivatives		133495	119904	124455	95756.6
15.73_158.1540m/z	158.154	15.7328	pos	(E)-2-nonen-1-al	75320	Unclassified	Unclassified	Unclassified		39305.9	39113.9	37259.3	30768.6
2.34_587.1257m/z	587.126	2.34488	neg	6-{[3,7-dihydroxy-2-(1-hydroxy-3-methoxy-4-oxocyclohexyl)-6-methoxy-4-oxo-4H-chromen-5-yl]oxy}-3,4,5-trihydroxyoxane-2-carboxylic acid	HMDB0128859	Organic oxygen compounds	Organooxygen compounds	Carbohydrates and carbohydrate conjugates		51486.8	78778.5	33016.7	75195.4
2.37_275.0087m/z	275.009	2.36558	neg	Fosfomycin	2963	Organic acids and derivatives	Organic phosphonic acids and derivatives	Organic phosphonic acids	C06454	4863.15	3128.36	5174.12	1627.6
2.47_515.1630m/z	515.163	2.47128	neg	Imidazoleacetic acid riboside	HMDB0002331	Nucleosides, nucleotides, and analogues	Imidazole ribonucleosides and ribonucleotides	Unclassified	C05131	1403.72	1327.56	2143.22	1192.57
2.50_132.0657m/z	132.066	2.49993	pos	4-Hydroxyproline	HMDB0000725	Organic acids and derivatives	Carboxylic acids and derivatives	Amino acids, peptides, and analogues	C01157	3533.95	3817.12	3360.54	3736
2.73_231.0740m/z	231.074	2.72723	pos	N-Lactoyl ethanolamine phosphate	HMDB0032357	Organophosphorus compounds	Organic phosphoric acids and derivatives	Phosphate esters		2233.09	1659.75	1315.02	2960.28
3.28_263.1027m/z	263.103	3.27997	pos	Aspartylphenylalanine	HMDB0000706	Organic acids and derivatives	Carboxylic acids and derivatives	Amino acids, peptides, and analogues		325.325	815.927	1272.85	506.683
3.32_296.1140m/z	296.114	3.31533	neg	Ac-Tyr-OEt	44264	Unclassified	Unclassified	Unclassified		15215	15196.3	18387.2	8160.33
4.01_433.1400m/z	433.14	4.01108	neg	COTARNINE	43778	Unclassified	Unclassified	Unclassified		116.203	1280.77	99.9671	3188.94
4.03_261.1233m/z	261.123	4.02787	pos	L-phenylalanyl-L-hydroxyproline	HMDB0011176	Unclassified	Unclassified	Unclassified		8357.53	4637.73	3977.17	3711.96
4.07_249.0308n	250.038	4.06975	pos	Norepinephrine sulfate	HMDB0002062	Organic acids and derivatives	Organic sulfuric acids and derivatives	Arylsulfates		20224.3	8222.58	3241.63	25590.2
4.21_304.1753m/z	304.175	4.20915	pos	Arginyl-Phenylalanine	HMDB0028716	Organic acids and derivatives	Carboxylic acids and derivatives	Amino acids, peptides, and analogues		103229	132989	157351	109709
4.26_257.0779m/z	257.078	4.26322	neg	L-1-Pyrroline-3-hydroxy-5-carboxylate	63470	Organic acids and derivatives	Carboxylic acids and derivatives	Amino acids, peptides, and analogues	C04281	95.3583	286.102	144.175	173.876
4.52_327.1084n	326.101	4.51518	neg	PC(2:0/1:0)[U]	39729	Unclassified	Unclassified	Unclassified		51.6591	11751.1	32.8231	24107.5
5.01_236.1778n	237.185	5.00635	pos	3,7-EPOXYCARYOPHYLLAN-6-ONE	44494	Unclassified	Unclassified	Unclassified		1131.24	903.661	1257.34	707.577
5.15_231.0872m/z	231.087	5.14825	neg	5-oxo-pentanoic acid	LMFA01060161	Lipids and lipid-like molecules	Fatty Acyls	Fatty acids and conjugates	C03273	605.6	616.589	656.548	709.214
5.15_277.0331m/z	277.033	5.14825	neg	D-Ribitol 5-phosphate	63137	Unclassified	Unclassified	Unclassified		1747.78	1718.16	1543.07	1439.29
5.15_455.1422m/z	455.142	5.14825	neg	Zebularine	96475	Unclassified	Unclassified	Unclassified		35.5399	655.006	21.9308	476.185
5.20_299.0849m/z	299.085	5.19578	pos	Gamma Glutamylglutamic acid	62460	Unclassified	Unclassified	Unclassified		1335.19	363.061	532.659	340.666
5.22_281.1131m/z	281.113	5.21682	pos	Asp-Phe	64957	Unclassified	Unclassified	Unclassified		873.07	756.006	451.832	2358.39
5.27_223.0245m/z	223.025	5.2749	neg	2-Furoic acid	HMDB0000617	Organoheterocyclic compounds	Furans	Furoic acid and derivatives	C01546	1197.16	1287.77	1634.13	1492.76
5.28_277.1184m/z	277.118	5.27973	pos	8,9,10,11-Tetrafluoro-8E,10E-dodecadien-1-ol	46119	Lipids and lipid-like molecules	Fatty Acyls	Fatty alcohols		358.276	184.736	29.1609	717.714
5.34_231.0872m/z	231.087	5.33823	neg	α-ketoisovaleric acid	120	Organic acids and derivatives	Keto acids and derivatives	Short-chain keto acids and derivatives	C00141	606.758	655.761	706.406	733.902
5.44_291.1816m/z	291.182	5.44382	neg	δ-hydroxy enanthoic acid	35400	Unclassified	Unclassified	Unclassified		235.746	153.893	263.493	446.611
5.53_259.1188m/z	259.119	5.5283	neg	Adipate semialdehyde	66347	Lipids and lipid-like molecules	Fatty Acyls	Fatty acids and conjugates	C06102	1473.77	1411.64	1700.3	1675.42
5.59_283.1188m/z	283.119	5.59167	neg	4-Oxocyclohexanecarboxylate	66041	Unclassified	Unclassified	Unclassified		554.11	383.579	341.344	294.299
5.61_287.1502m/z	287.15	5.61282	neg	7-Oxoheptanoic acid	71248	Unclassified	Unclassified	Unclassified		990.22	1134.85	1327.06	1118.62
5.62_240.1495m/z	240.149	5.6162	pos	Anatalline	64434	Unclassified	Unclassified	Unclassified		818.182	356.813	70.0732	18.4522
6.14_331.2052m/z	331.205	6.14215	pos	N-(3-oxo-dodecanoyl)-homoserine thiolactone	LMFA08020241	Lipids and lipid-like molecules	Fatty Acyls	Fatty amides		15848.2	25901.3	15268.5	15612.9
6.25_603.2120m/z	603.212	6.24538	neg	Dibenzo[a,h]pyrene	72945	Unclassified	Unclassified	Unclassified		20816.8	4700.27	7040.16	14020.7
6.31_207.1743m/z	207.174	6.30973	pos	Longicamphenylone	265086	Unclassified	Unclassified	Unclassified		691.104	713.699	666.893	548.745
6.33_287.1502m/z	287.15	6.33	neg	trans-4-Hydroxycyclohexanecarboxylate	66175	Unclassified	Unclassified	Unclassified		3881.06	3593.52	4224.87	3918.6
6.63_319.1399m/z	319.14	6.62533	neg	Pimelic acid	LMFA01170051	Lipids and lipid-like molecules	Fatty Acyls	Fatty acids and conjugates	C02656	193.475	1111.16	53.0232	1295.5
6.84_259.1551m/z	259.155	6.8366	neg	3-oxo-dodecanoic acid	74729	Organic acids and derivatives	Keto acids and derivatives	Medium-chain keto acids and derivatives	C02367	4009.25	3709.91	4243.77	3956.25
6.92_259.1187m/z	259.119	6.92118	neg	Ketoleucine	121	Organic acids and derivatives	Keto acids and derivatives	Short-chain keto acids and derivatives	C00233	2197.49	2108.51	2045.27	1395.26
7.25_462.2673m/z	462.267	7.2478	pos	desmethylastemizole	HMDB0061013	Organoheterocyclic compounds	Benzimidazoles	Unclassified		1.76844e+06	2.02581e+06	1.72231e+06	2.10528e+06
7.47_232.1697m/z	232.17	7.46715	pos	7-Hydroxycadalene	265069	Unclassified	Unclassified	Unclassified		1430.32	1404.05	1349.07	1204.1
7.52_227.1286m/z	227.129	7.5241	neg	γ-hexenoic acid	34701	Unclassified	Unclassified	Unclassified		3015.02	2760.15	3240.68	2246.75
7.65_315.1813m/z	315.181	7.64845	neg	trans-4-Hydroxycyclohexylacetic acid	HMDB0000909	Organic oxygen compounds	Organooxygen compounds	Alcohols and polyols		6351.89	5944.6	6245.44	5846.43
8.22_302.2326m/z	302.233	8.22275	pos	2,6 dimethylheptanoyl carnitine	LMFA07070029	Lipids and lipid-like molecules	Fatty Acyls	Fatty acid esters		9573.33	9455.42	9523.11	9508.26
8.31_269.1286m/z	269.129	8.30692	pos	Lysergic acid	66676	Unclassified	Unclassified	Unclassified		2080.53	1546.37	2010.39	948.914
8.44_427.2338m/z	427.234	8.44348	neg	5-Hexyltetrahydro-2-oxo-3-furancarboxylic acid	HMDB0030984	Organoheterocyclic compounds	Lactones	Gamma butyrolactones		8187.15	10434.8	6328.75	3441.88
9.30_302.2326m/z	302.233	9.30255	pos	(10S)-Juvenile hormone III diol	64605	Unclassified	Unclassified	Unclassified		7826.94	8504.95	8389.38	7677.15
9.37_470.2757m/z	470.276	9.3745	neg	Prostaglandin D2 serinol amide	45398	Unclassified	Unclassified	Unclassified		2841.78	2539.08	15373.7	1461.56
9.50_343.2127m/z	343.213	9.49938	neg	4-hydroperoxy 2-Nonenal	44823	Unclassified	Unclassified	Unclassified		3348.59	2974.78	3196.74	2795.15
9.61_232.1697m/z	232.17	9.61358	pos	Farfugin A	53416	Lipids and lipid-like molecules	Prenol lipids	Isoprenoids		1375.67	1250.34	1174.87	1116.05
0.51_235.1701m/z	235.17	0.509867	neg	cis-Caryophyllene	44280	Unclassified	Unclassified	Unclassified		11530	14787.5	16214.6	8765.59
0.56_163.0503m/z	163.05	0.5555	pos	Diatretin 2	87342	Lipids and lipid-like molecules	Fatty Acyls	Fatty acids and conjugates		1645.94	1779.04	1924.3	1740.22
0.68_193.0253n	231.988	0.677133	pos	Phosphocreatinine	HMDB0041624	Organoheterocyclic compounds	Azolidines	Imidazolidines		76031.2	85720	64552.4	49732.2
0.69_141.0190n	179.982	0.694167	pos	O-Phosphoethanolamine	HMDB0000224	Organic acids and derivatives	Organic phosphoric acids and derivatives	Phosphate esters	C00346	21377.5	35854.6	31791.4	21949
0.88_299.0983m/z	299.098	0.878167	neg	D-(+)-Xylose	314	Organic oxygen compounds	Organooxygen compounds	Carbohydrates and carbohydrate conjugates	C00181	10763.4	14335	14937.6	17740.4
0.97_210.0972m/z	210.097	0.96965	pos	2D-5-O-Methyl-2,3,5/4,6-pentahydroxycyclohexanone	65578	Unclassified	Unclassified	Unclassified		7183.92	4721.47	3469.49	3458.92
1.07_194.0580n	212.092	1.06557	pos	trans-Ferulic acid	HMDB0000954	Phenylpropanoids and polyketides	Cinnamic acids and derivatives	Hydroxycinnamic acids and derivatives	C01494	11808.5	11213.4	9273.95	9061.95
1.12_154.0975m/z	154.097	1.11802	pos	Trigonellinamide	274	Organoheterocyclic compounds	Pyridines and derivatives	Pyridinecarboxylic acids and derivatives	C02918	897.932	1630.7	849.014	2517.04
1.53_304.2481m/z	304.248	1.53137	pos	16-Hydroxy-10-oxohexadecanoic acid	95701	Lipids and lipid-like molecules	Fatty Acyls	Fatty acids and conjugates		29902.1	22848.5	21339.6	19177.5
1.89_167.0339m/z	167.034	1.89043	pos	Phthalic acid	HMDB0002107	Benzenoids	Benzene and substituted derivatives	Benzoic acids and derivatives	C01606	2794.49	2653.88	2512.74	2352.98
10.14_311.2230m/z	311.223	10.1375	neg	(5R,7S)-7-Methyl-1,6-dioxaspiro[4.5]decane	102848	Unclassified	Unclassified	Unclassified		4292.74	2727.66	2770.01	1961.95
10.20_335.2231m/z	335.223	10.1991	neg	8-Hydroxycarvotanacetone	265099	Unclassified	Unclassified	Unclassified		1005.56	820.727	1370.21	582.877
10.24_414.2044n	432.238	10.2414	pos	Armillarin	HMDB0039380	Lipids and lipid-like molecules	Prenol lipids	Sesquiterpenoids		933104	789472	676268	571913
10.98_502.3893m/z	502.389	10.9805	pos	26-Methyl nigranoate	HMDB0033409	Lipids and lipid-like molecules	Prenol lipids	Triterpenoids		5032.13	1296.35	3989.94	21215.7
12.20_531.3186m/z	531.319	12.2036	neg	Trimetazidine	85225	Unclassified	Unclassified	Unclassified		456.852	355.775	320.554	335.076
12.48_433.2362m/z	433.236	12.4825	neg	N-Desmethylaminopyrine	HMDB0013839	Organoheterocyclic compounds	Azoles	Pyrazoles		1094.45	609.663	1248.16	880.171
12.65_326.2702m/z	326.27	12.6538	neg	N-palmitoyl alanine	LMFA08020123	Lipids and lipid-like molecules	Fatty Acyls	Fatty amides		2359.61	2303.99	2226.44	4172.47
12.93_531.2729m/z	531.273	12.9308	neg	1-(7Z,10Z,13Z,16Z-docosatetraenoyl)-glycero-3-phosphate	HMDB0062310	Lipids and lipid-like molecules	Glycerophospholipids	Glycerophosphates		33472.4	42246.5	57120.9	29923
15.75_301.1410m/z	301.141	15.7536	pos	Alpha-CEHC	58055	Organoheterocyclic compounds	Benzopyrans	1-benzopyrans		145194	161892	150213	110990
2.05_361.1064n	406.105	2.04615	neg	Bezafibrate	HMDB0015465	Benzenoids	Benzene and substituted derivatives	Phenoxyacetic acid derivatives		25969.3	19056.2	21333	24286.3
2.20_283.0684m/z	283.068	2.20202	neg	4-Imidazolone-5-acetate	63489	Unclassified	Unclassified	Unclassified		29040	54129.7	44376.1	25509.3
2.24_279.1198m/z	279.12	2.24117	neg	2,6-Diamino-7-hydroxy-azelaic acid	69262	Unclassified	Unclassified	Unclassified		355.668	172.672	877.144	419.941
2.37_385.1353m/z	385.135	2.36558	neg	Methyl-2-alpha-L-fucopyranosyl-beta-D-galactoside	66242	Unclassified	Unclassified	Unclassified		430.378	7921.63	874.577	10460.2
3.03_245.0767m/z	245.077	3.03148	pos	Stizolobate	63513	Unclassified	Unclassified	Unclassified		6778.02	9474.93	7114.01	6981.56
3.24_271.1652m/z	271.165	3.23803	pos	4-(2-hydroxy-3-isopropyl-aminopropyl)benzoic scid	1354	Unclassified	Unclassified	Unclassified		32833.3	56923.8	69651	19276.8
3.90_518.2649m/z	518.265	3.90152	pos	PC(15:1(9Z)/0:0)	LMGP01050125	Lipids and lipid-like molecules	Glycerophospholipids	Glycerophosphocholines		677.253	1104.5	319.515	9320.42
4.03_354.1197m/z	354.12	4.03217	neg	Tranylcypromine glucuronide	2897	Unclassified	Unclassified	Unclassified		10266.5	10444.3	10298.6	19639.6
4.26_229.0715m/z	229.072	4.26322	neg	3-keto-2-methylbutyrate	86063	Organic acids and derivatives	Keto acids and derivatives	Short-chain keto acids and derivatives		1751.64	1869.31	1823.01	1653.76
4.38_459.1117m/z	459.112	4.38468	pos	D-Manno-2-heptulose	86600	Organic oxygen compounds	Organooxygen compounds	Carbohydrates and carbohydrate conjugates		5901.79	19962.6	10809.3	1657.63
4.39_288.1455m/z	288.145	4.3884	neg	Tiglylcarnitine	HMDB0002366	Lipids and lipid-like molecules	Fatty Acyls	Fatty acid esters		333.779	194.576	825.126	307.092
4.45_301.0500m/z	301.05	4.45178	neg	N1,N4-Diacetylsulfanilamide	2528	Unclassified	Unclassified	Unclassified		4471.11	8211.75	32258.2	11493.7
4.51_302.1712m/z	302.171	4.50522	pos	(Ac)2-L-Lys-D-Ala	65775	Unclassified	Unclassified	Unclassified		119.191	574.776	87.5492	1712.8
4.75_285.0982m/z	285.098	4.74745	neg	1-radyl-2-acyl-sn-glycero-3-phosphocholine	HMDB0062192	Lipids and lipid-like molecules	Glycerophospholipids	Glycerophosphocholines		444.892	458.31	458.656	442.682
4.80_281.1165m/z	281.117	4.79572	pos	AMPROLIUM	43586	Unclassified	Unclassified	Unclassified		1734.77	1271	954.661	456.436
4.98_231.0872m/z	231.087	4.97955	neg	Methyl acetoacetate	4202	Organic acids and derivatives	Keto acids and derivatives	Beta-keto acids and derivatives		1522.16	1475.25	1803.39	1786.81
5.13_249.0880m/z	249.088	5.12717	neg	3,6-Dihydronicotinic acid	64432	Unclassified	Unclassified	Unclassified		1065.41	234.349	235.921	1456.07
5.46_283.1188m/z	283.119	5.46492	neg	5-Heptynoic acid, 7-hydroxy-; 7-Hydroxy-5-heptynoic acid	74626	Unclassified	Unclassified	Unclassified		501.122	616.015	424.521	393.066
5.60_218.1155n	236.149	5.59512	pos	3-hydroxy-sebacic acid	LMFA01170092	Organic acids and derivatives	Hydroxy acids and derivatives	Medium-chain hydroxy acids and derivatives		6239.63	7064.13	6183.28	5334.46
6.10_259.1185m/z	259.119	6.09808	neg	3S-methyl-2-oxo-pentanoic acid	LMFA01020275	Lipids and lipid-like molecules	Fatty Acyls	Fatty Acids and Conjugates	C00671	769.522	716.095	780.164	799.205
6.16_637.2265m/z	637.227	6.16113	neg	Aspartyl-Tryptophan	HMDB0028764	Organic acids and derivatives	Carboxylic acids and derivatives	Amino acids, peptides, and analogues		1109.83	805.204	758.993	1998.26
6.48_216.1959m/z	216.196	6.47812	pos	(6R,8S)-2,2,8-Trimethyl-1,7-dioxaspiro[5.5]undecane	LMPK09000019	Unclassified	Unclassified	Unclassified		220.196	126.313	201.704	399.345
6.63_287.1501m/z	287.15	6.62533	neg	Tetrahydrofurfuryl acetate	HMDB0031176	Organoheterocyclic compounds	Tetrahydrofurans	Unclassified		1365.37	1266.58	1514.24	1274.83
6.71_269.1749m/z	269.175	6.70955	pos	Corey PG-Lactone Diol	63037	Unclassified	Unclassified	Unclassified		2577.37	2750.37	2774.04	2393.55
6.73_290.1057m/z	290.106	6.73058	pos	DESMETHYL MIRTAZAPINE	85047	Unclassified	Unclassified	Unclassified		229.778	82.696	24.7624	625.213
6.75_424.1980m/z	424.198	6.75202	neg	O-Desmethyltramadol glucuronide	HMDB0060856	Unclassified	Unclassified	Unclassified		25390.3	23266.7	13386.9	14272.1
6.82_257.1395m/z	257.139	6.81547	neg	Traumatin	LMFA01060093	Lipids and lipid-like molecules	Fatty Acyls	Fatty acids and conjugates	C16309	9264.76	8805.01	10007.6	9231.83
7.09_287.1502m/z	287.15	7.09038	neg	Methyl (R)-3-methyl-2-oxopentanoate	LMFA07010933	Lipids and lipid-like molecules	Fatty Acyls	Fatty acid esters		1094.82	1076.98	1263.72	1030.96
7.56_287.1501m/z	287.15	7.56475	neg	4-Hydroxycyclohexylcarboxylic acid	HMDB0001988	Organic oxygen compounds	Organooxygen compounds	Alcohols and polyols		3913.45	3762.89	4000.04	3747.11
8.64_183.1743m/z	183.174	8.63903	pos	2-Dodecenal	HMDB0031020	Organic oxygen compounds	Organooxygen compounds	Carbonyl compounds		2550.03	2518.67	2508.41	2151.55
8.90_290.2689m/z	290.269	8.9037	pos	4-hydroxy palmitic acid	35426	Unclassified	Unclassified	Unclassified		21875.4	21209	20243	18193.1
8.92_599.2875m/z	599.288	8.91823	neg	Bifenazate	72390	Unclassified	Unclassified	Unclassified		290.005	776.043	645.073	713.559
9.37_408.2878n	453.286	9.3745	neg	Allocholic acid	LMST04010092	Lipids and lipid-like molecules	Steroids and steroid derivatives	Bile acids, alcohols and derivatives	C00695	53219.4	52724.3	340289	39436.3
9.39_454.3527m/z	454.353	9.38667	pos	Varanic acid	HMDB0002195	Lipids and lipid-like molecules	Steroids and steroid derivatives	Bile acids, alcohols and derivatives		1436.5	1514.14	20203.7	1376.57
9.50_227.1285m/z	227.128	9.49938	neg	δ-hexenoic acid	34702	Unclassified	Unclassified	Unclassified		866.892	749.447	813.869	792.524
9.64_331.1496m/z	331.15	9.6436	neg	Fluorene	66720	Unclassified	Unclassified	Unclassified		118.487	122.202	72.1068	91.1616
0.51_219.1750m/z	219.175	0.509867	neg	2-trans,6-trans-Farnesal	HMDB0060356	Lipids and lipid-like molecules	Prenol lipids	Sesquiterpenoids	C03461	68849.5	103010	125603	77408.2
0.56_151.0614m/z	151.061	0.5555	pos	7-Methylhypoxanthine	HMDB0003162	Organoheterocyclic compounds	Imidazopyrimidines	Purines and purine derivatives		64053.9	98710.1	111282	119667
0.68_218.0426m/z	218.043	0.677133	pos	Erythrulose 1-phosphate	65970	Unclassified	Unclassified	Unclassified		13124.5	9090.56	8284.07	4010.29
0.72_365.0489m/z	365.049	0.7243	neg	2,4-Dinitroaniline	70282	Unclassified	Unclassified	Unclassified		22746	17560.8	11183.9	50763
0.80_490.1768m/z	490.177	0.7963	pos	4-O-Methyl-a-D-glucosyl-(1->2)-b-D-xylosyl-(1->4)-D-xylose	HMDB0039742	Organic oxygen compounds	Organooxygen compounds	Carbohydrates and carbohydrate conjugates		365044	376560	260724	286226
0.81_515.1728m/z	515.173	0.809417	neg	Archangin	HMDB0030616	Phenylpropanoids and polyketides	Coumarins and derivatives	Furanocoumarins		129061	20919.6	72534.7	116743
0.86_383.1194m/z	383.119	0.86075	neg	Valiolone	69312	Unclassified	Unclassified	Unclassified		62309.8	44152.5	26024.6	41819.5
0.88_141.0658m/z	141.066	0.881433	pos	Nicotinic acid	HMDB0001488	Organoheterocyclic compounds	Pyridines and derivatives	Pyridinecarboxylic acids and derivatives	C00253	22549	28169.7	14903.3	13172.9
0.88_188.0917m/z	188.092	0.881433	pos	2-Keto-6-acetamidocaproate	62815	Organic acids and derivatives	Keto acids and derivatives	Medium-chain keto acids and derivatives	C05548	15022.8	11593.6	10462.2	13116.8
0.88_755.1816m/z	755.182	0.878167	neg	3-(4-hydroxy-3,5-dimethoxyphenyl)-1-(2,4,6-trihydroxy-3-methoxyphenyl)propane-1,2-dione	HMDB0128848	Phenylpropanoids and polyketides	Linear 1,3-diarylpropanoids	Chalcones and dihydrochalcones		1731.56	18718.9	813.182	100675
1.31_241.0119m/z	241.012	1.31008	neg	Galactose 1-phosphate	HMDB0000645	Organic oxygen compounds	Organooxygen compounds	Carbohydrates and carbohydrate conjugates	C00103	226.336	504.427	251.636	1417.72
1.87_142.0996n	143.107	1.87063	pos	(3Z)-2-Propylpent-3-enoic acid	HMDB0013903	Lipids and lipid-like molecules	Fatty Acyls	Fatty acids and conjugates	C16654	15133.4	15116	15452.1	13945.6
10.01_287.2230m/z	287.223	10.0141	neg	Caprylic acid	LMFA01010008	Lipids and lipid-like molecules	Fatty Acyls	Fatty acids and conjugates	C06423	10212.4	8395.54	7287.53	7239.92
10.12_441.3450n	464.337	10.1171	pos	Hydroxyvalerylcarnitine	HMDB0013132	Organic acids and derivatives	Hydroxy acids and derivatives	Beta hydroxy acids and derivatives		28411.1	4917.34	12774.8	7626.1
10.14_451.1612m/z	451.161	10.1375	neg	ETHYL SYRINGATE	84963	Unclassified	Unclassified	Unclassified		478.232	687.45	765.518	608.196
10.20_375.2025m/z	375.202	10.1991	neg	Nonate	62450	Lipids and lipid-like molecules	Fatty Acyls	Fatty acids and conjugates		613.682	137.302	26.4184	1522.97
10.22_250.2166m/z	250.217	10.2209	pos	1-(2,6,6-Trimethyl-2-cyclohexen-1-yl)-1,6-heptadien-3-one	86435	Lipids and lipid-like molecules	Prenol lipids	Sesquiterpenoids		16661	16489.9	15627.7	11569.7
10.57_256.1918m/z	256.192	10.5684	neg	Ethyl menthane carboxamide	HMDB0037834	Lipids and lipid-like molecules	Prenol lipids	Monoterpenoids		3374.76	2962.37	3094.92	3143.73
11.33_480.3469m/z	480.347	11.3259	pos	LysoPC(P-16:0)	HMDB0010407	Lipids and lipid-like molecules	Glycerophospholipids	Glycerophosphocholines		22728.1	17180.8	19636.3	24051.9
11.69_529.2573m/z	529.257	11.6913	neg	6-N,4-diphenyl-1,4-dihydro-1,3,5-triazine-2,6-diamine	96297	Unclassified	Unclassified	Unclassified		3654.94	1577.49	2982.51	1701.43
11.86_481.2808m/z	481.281	11.8627	neg	(-)-Salvisyriacolide	LMPR0105040002	Lipids and lipid-like molecules	Prenol lipids	Isoprenoids		3878.79	2669.12	1022.65	5983.77
13.50_367.2643m/z	367.264	13.5007	neg	Testosterone isocaproate	2784	Unclassified	Unclassified	Unclassified		6003.74	5472.01	4256.28	3818.72
14.20_461.2677m/z	461.268	14.1981	neg	Oleoyl 3-carbacyclic Phosphatidic Acid	44869	Unclassified	Unclassified	Unclassified		72157	141453	61964.2	151506
15.71_211.1693m/z	211.169	15.7121	pos	Linalyl propionate	86966	Lipids and lipid-like molecules	Prenol lipids	Monoterpenoids		9486.01	10160.9	10905.3	10724.7
2.15_357.0688m/z	357.069	2.14915	neg	Inosine-5'-carboxylate	65946	Unclassified	Unclassified	Unclassified		104231	127143	132311	119146
2.26_167.0561m/z	167.056	2.26468	pos	3-Methylxanthine	HMDB0001886	Organoheterocyclic compounds	Imidazopyrimidines	Purines and purine derivatives	C16357	846.588	1310.38	1442.34	1439.42
2.41_369.1305m/z	369.13	2.40792	neg	N-(3-oxo-butanoyl)-homoserine lactone	LMFA08030028	Lipids and lipid-like molecules	Fatty Acyls	Fatty amides		1824.81	1356.33	542.621	1760.91
2.49_419.1438m/z	419.144	2.49233	neg	1,3,7-Trimethyluric acid	58099	Organoheterocyclic compounds	Imidazopyrimidines	Purines and purine derivatives	C16361	640.289	279.889	568.037	477.379
2.60_251.1026m/z	251.103	2.60387	pos	2-Hydroxy-6-oxo-(2'-aminophenyl)-hexa-2,4-dienoate	66796	Unclassified	Unclassified	Unclassified		1348.49	629.824	1259.48	923.755
2.60_609.2273m/z	609.227	2.59763	neg	Desethyleneciprofloxacin	1776	Unclassified	Unclassified	Unclassified		210.398	602.354	386.495	920.728
2.68_308.1101m/z	308.11	2.68207	neg	Creatine riboside	HMDB0240254	Organic oxygen compounds	Organooxygen compounds	Carbohydrates and carbohydrate conjugates		5030.51	5142.61	1578.33	7346.35
3.19_288.1454m/z	288.145	3.18867	neg	N-(3-hydroxy-octanoyl)-homoserine lactone	LMFA08030036	Lipids and lipid-like molecules	Fatty Acyls	Fatty amides		5004.8	5740	5940.73	5171.77
3.62_280.1058n	281.113	3.61572	pos	Phenylalanyl-Aspartate	HMDB0028991	Organic acids and derivatives	Carboxylic acids and derivatives	Amino acids, peptides, and analogues		980.429	2437.77	986.942	677.796
3.84_304.1503m/z	304.15	3.84217	pos	N5-Acetyl-N2-gamma-L-glutamyl-L-ornithine	HMDB0039423	Organic acids and derivatives	Carboxylic acids and derivatives	Amino acids, peptides, and analogues		1591.07	325.523	368.168	216.284
3.86_271.0573m/z	271.057	3.86323	neg	Nitrotyrosine	6383	Organic acids and derivatives	Carboxylic acids and derivatives	Amino acids, peptides, and analogues		1108.23	1288.36	185.733	2510.25
4.07_252.9788m/z	252.979	4.07398	neg	Zoledronate	85373	Organic acids and derivatives	Organic phosphonic acids and derivatives	Bisphosphonates		1703.65	710.769	257.963	2579.43
4.07_508.0589m/z	508.059	4.07398	neg	3-Carboxy-1-hydroxypropylthiamine diphosphate	HMDB0006744	Organoheterocyclic compounds	Diazines	Pyrimidines and pyrimidine derivatives	C05381	6612.78	1326.97	75.1026	10209.5
4.15_289.0496m/z	289.05	4.15182	pos	3',4'-Methylenedioxyfurano[2'',3'':6,7]aurone	LMPK12130007	Unclassified	Unclassified	Unclassified		6187.45	5048.81	4236.49	3869.62
4.16_274.0393m/z	274.039	4.1584	neg	L-Tyrosine methyl ester 4-sulfate	66133	Unclassified	Unclassified	Unclassified		26366.1	52249.2	20318	36991
4.26_315.0658m/z	315.066	4.26322	neg	1,4-Naphthoquinone	65798	Unclassified	Unclassified	Unclassified		211.245	118.053	104.68	672.17
4.28_256.0383m/z	256.038	4.28415	neg	Paraoxon	HMDB0013035	Benzenoids	Benzene and substituted derivatives	Nitrobenzenes	C06606	324.682	363.338	461.482	446.961
4.30_231.1339m/z	231.134	4.30492	pos	Kainic acid	44252	Unclassified	Unclassified	Unclassified		114.23	286.546	55.8893	966.469
4.36_268.1544m/z	268.154	4.3648	pos	Ubiquinone-1	45118	Lipids and lipid-like molecules	Prenol lipids	Quinone and hydroquinone lipids	C00390	1505.73	1866.23	2676.82	942.942
4.43_371.1250m/z	371.125	4.4306	neg	Scriptaid	64766	Unclassified	Unclassified	Unclassified		14903.1	134.468	3736.68	2316.16
4.58_259.0138m/z	259.014	4.57857	neg	(E)-C-HDMAPP	64798	Unclassified	Unclassified	Unclassified		473.857	129.132	297.562	137.418
4.61_364.1868m/z	364.187	4.60798	pos	coumarin-SAHA	64949	Unclassified	Unclassified	Unclassified		262.454	650.34	329.744	4547.57
4.78_263.1028m/z	263.103	4.77503	pos	Haplopine	68502	Organoheterocyclic compounds	Quinolines and derivatives	Furanoquinolines	C10676	5260.93	2812.55	644.657	6665.73
4.81_340.0886m/z	340.089	4.81102	neg	(S)-malyl alpha-D-glucosaminide	LMFA13010058	Lipids and lipid-like molecules	Fatty Acyls	Fatty acyl glycosides		6.17199e-07	0.191147	6.17199e-07	866.51
4.87_281.0305m/z	281.03	4.87413	neg	5-hydroxymethyl-2-furanoate	86075	Organoheterocyclic compounds	Furans	Furoic acid and derivatives	C20448	2065.67	2223.68	3325.68	3184
4.88_289.1393m/z	289.139	4.87995	pos	Deidaclin	66908	Unclassified	Unclassified	Unclassified		1481.88	700.21	667.909	636.942
5.11_207.1744m/z	207.174	5.11162	pos	CARYLOPHYLLENE OXIDE	43972	Unclassified	Unclassified	Unclassified		711.1	660.088	618.157	536.257
5.23_277.1195m/z	277.119	5.23268	neg	Melatonin	HMDB0001389	Organoheterocyclic compounds	Indoles and derivatives	Indoles	C01598	69.1706	121.109	23.0509	562.663
5.87_725.2029m/z	725.203	5.86537	neg	Canaliculatol	68198	Unclassified	Unclassified	Unclassified		6.17199e-07	842.22	18400.2	6.17199e-07
6.08_215.0346m/z	215.035	6.07695	neg	Quinone	6905	Organic oxygen compounds	Organooxygen compounds	Carbonyl compounds	C00472	1067.59	1039.93	1409.11	1286.02
6.16_245.1393m/z	245.139	6.16113	neg	Clarycet	HMDB0036029	Organoheterocyclic compounds	Oxanes	Unclassified		3493.14	3079.51	3684.2	3475.49
6.31_202.2165m/z	202.217	6.30973	pos	α-Dodecene oxide	24075	Unclassified	Unclassified	Unclassified		2234.27	2593.25	2484.77	2126.62
6.81_199.1572n	200.165	6.81483	pos	11-nitro-1-undecene	HMDB0062669	Organic 1,3-dipolar compounds	Allyl-type 1,3-dipolar organic compounds	Organic nitro compounds		54548.2	52672.2	50481.7	44502
6.84_330.2274m/z	330.227	6.83588	pos	(7Z)-14-hydroxy-10,13-dioxoheptadec-7-enoic acid	LMFA01050450	Lipids and lipid-like molecules	Fatty Acyls	Fatty Acids and Conjugates		6627.06	7455.02	8356.74	7294.33
6.92_411.2390m/z	411.239	6.92118	neg	LysoPC(10:0)	HMDB0003752	Lipids and lipid-like molecules	Glycerophospholipids	Glycerophosphocholines		6849.45	4123.3	9138.92	4397.1
7.05_292.1885n	310.222	7.04618	pos	B-Octylglucoside	24055	Unclassified	Unclassified	Unclassified		23368	26276.8	24511.2	20424.7
7.11_517.0986m/z	517.099	7.11108	neg	Tetracenomycin C	63815	Unclassified	Unclassified	Unclassified		8805.22	11152.8	17231	15165.4
7.15_315.1814m/z	315.181	7.15217	neg	3-keto-n-caprylic acid	LMFA01060017	Organic acids and derivatives	Keto acids and derivatives	Medium-chain keto acids and derivatives		1424.14	1272.26	1627.43	1154.39
7.36_347.2439m/z	347.244	7.35785	neg	Nonanoic acid, 8-hydroxy-, (R)-; (-)-(R)-8-Hydroxynonanoic acid	74639	Unclassified	Unclassified	Unclassified		2707.9	469.881	323.386	1619.07
7.61_273.1709m/z	273.171	7.60638	neg	Menthone 1,2-glyceryl ketal	HMDB0036139	Lipids and lipid-like molecules	Prenol lipids	Monoterpenoids		5224.01	4705.72	5478.45	4811.19
7.78_283.1903m/z	283.19	7.78112	pos	12-trans-Hydroxy juvenile hormone III	64604	Unclassified	Unclassified	Unclassified		1262.62	1345.85	1411.45	1206.24
8.33_205.1587m/z	205.159	8.32795	pos	3-NOR-3-OXOPANASINSAN-6-OL	44489	Unclassified	Unclassified	Unclassified		518.586	507.916	383.388	420.477
8.44_367.2126m/z	367.213	8.44348	neg	4,5-Dihydro-5,5-dimethyl-4-(3-oxobutyl)furan-2(3H)-one	64050	Unclassified	Unclassified	Unclassified		1664.99	2189.26	2836.92	967.3
8.63_295.1164m/z	295.116	8.62812	neg	2-Methylaminoadenosine	65933	Unclassified	Unclassified	Unclassified		376.817	398.194	339.846	332.665
8.86_371.2439m/z	371.244	8.8561	neg	(3S)-6-Hydroxy-3-isopropenyl-heptanoate	64059	Unclassified	Unclassified	Unclassified		1345.06	1177.81	1058.11	1031.18
9.37_476.2751n	475.268	9.3745	neg	Lucidenic acid G	HMDB0035599	Lipids and lipid-like molecules	Prenol lipids	Triterpenoids		2249.84	1832.27	13805.8	1276.55
9.40_283.1916m/z	283.192	9.39532	neg	2-ene-Valproic acid	LMFA01030968	Lipids and lipid-like molecules	Fatty Acyls	Fatty acids and conjugates	C16653	592.118	542.212	406.328	355.698
9.41_348.2017m/z	348.202	9.40772	pos	Schizonepetoside A	71831	Unclassified	Unclassified	Unclassified		8312.83	10001.1	9517.64	7294.08
9.48_339.1815m/z	339.182	9.4786	neg	Furfural diethyl acetal	69937	Unclassified	Unclassified	Unclassified		865.653	849.426	822.082	794.484
9.57_214.2529m/z	214.253	9.5716	pos	1-Tetradecene	HMDB0061834	Hydrocarbons	Olefins	Acyclic olefins		9530.74	12844.2	9488.9	10782.3
9.81_759.2883m/z	759.288	9.80748	neg	Gibberellin A75	HMDB0036893	Lipids and lipid-like molecules	Prenol lipids	Diterpenoids		120.06	2167.11	1404.35	926.795
9.84_232.1179m/z	232.118	9.84485	pos	QUINAMIDE ISOPROPYLIDENE	43826	Unclassified	Unclassified	Unclassified		3253.51	3015.64	2581.34	2354.71
9.95_371.2440m/z	371.244	9.95227	neg	(5S)-6-Hydroxy-5-isopropenyl-2-methylhexanoate	64065	Unclassified	Unclassified	Unclassified		18066.5	16631.6	17251.9	15293.3
9.97_528.3178m/z	528.318	9.97297	neg	Tumonoic Acid H	65436	Unclassified	Unclassified	Unclassified		2718.26	2889.99	5388.86	1750.14
0.03_252.1723n	233.154	0.0255333	neg	Epioxylubimin	HMDB0035613	Lipids and lipid-like molecules	Prenol lipids	Sesquiterpenoids		61673.9	80866.1	95329.1	55228.3
0.54_205.0740n	206.081	0.53705	pos	5-Methoxyindoleacetate	HMDB0004096	Organoheterocyclic compounds	Indoles and derivatives	Indolyl carboxylic acids and derivatives	C05660	4437.5	5316.79	4753.32	4505.8
0.69_175.1189m/z	175.119	0.694167	pos	L-Arginine	HMDB0000517	Organic acids and derivatives	Carboxylic acids and derivatives	Amino acids, peptides, and analogues	C00062	4259.23	5626.1	1555.51	8217.3
0.81_729.2304m/z	729.23	0.809417	neg	Galabiose	86577	Organic oxygen compounds	Organooxygen compounds	Carbohydrates and carbohydrate conjugates	C00760	313572	265225	243103	404005
0.86_236.1128m/z	236.113	0.864417	pos	Triacetin	HMDB0029592	Lipids and lipid-like molecules	Glycerolipids	Triradylcglycerols		169477	138408	117211	63834
0.88_176.1281m/z	176.128	0.881433	pos	Alpha-Ketooctanoic acid	HMDB0013211	Organic acids and derivatives	Keto acids and derivatives	Medium-chain keto acids and derivatives		10239.1	25928.7	16392.3	15557.2
0.90_222.9774m/z	222.977	0.895783	neg	Hydroxymethylphosphonate	63590	Unclassified	Unclassified	Unclassified		6.17199e-07	1585.48	20.1023	4711.42
1.10_203.0418n	405.074	1.10183	neg	4-AMINOETHYLBENZENESULFONYL FLUORIDE	43987	Unclassified	Unclassified	Unclassified		24218.3	24845.1	31890.7	21344.8
1.10_515.1198m/z	515.12	1.10183	neg	2-Amino-3-hydroxy-5-nitrobenzophenone	1572	Unclassified	Unclassified	Unclassified		12023.9	22181.4	14032.5	4545.31
1.25_264.0281m/z	264.028	1.24795	neg	N2-Acetyl-L-aminoadipyl-δ-phosphate	63445	Unclassified	Unclassified	Unclassified		2082.49	3236.87	2570.47	2896.08
10.01_332.2431m/z	332.243	10.0125	pos	3-hydroxydecanoyl carnitine	HMDB0061636	Lipids and lipid-like molecules	Fatty Acyls	Fatty acid esters		3855.16	4297.57	4147.21	3412.5
10.03_335.2230m/z	335.223	10.0348	neg	Iridodial	41148	Unclassified	Unclassified	Unclassified		1712.02	2091.2	2228.92	1292.06
10.12_175.1118m/z	175.112	10.1171	pos	tert-butyl p-Toluate	45038	Unclassified	Unclassified	Unclassified		1314.18	1295.47	1237.14	1141.35
10.14_325.2372m/z	325.237	10.1373	pos	TOFA	34518	Unclassified	Unclassified	Unclassified		2162.87	2809.78	2320.21	1919.78
10.20_236.0926m/z	236.093	10.1991	neg	N-Isopropylterephthalaldehydamide	2109	Unclassified	Unclassified	Unclassified		4849.15	4676.06	4745.89	4781.51
10.24_473.2649m/z	473.265	10.2414	pos	Lacidipine	915	Unclassified	Unclassified	Unclassified		25719.9	22049.2	19018.3	15982.4
10.32_477.2259m/z	477.226	10.3217	neg	N-benzyl-1-methyl-1H-pyrazolo[3,4-d]pyrimidin-4-amine	96288	Unclassified	Unclassified	Unclassified		1468	3242.97	3013.35	1029.41
10.57_281.2474m/z	281.247	10.571	pos	Bovinic acid	HMDB0003797	Lipids and lipid-like molecules	Fatty Acyls	Lineolic acids and derivatives	C04056	2688.71	2610.83	2180.13	1873.3
10.65_399.2754m/z	399.275	10.651	neg	3-Nonanon-1-yl acetate	HMDB0037179	Lipids and lipid-like molecules	Fatty Acyls	Fatty alcohol esters		4376.8	4199.56	4200.71	3552.87
10.81_300.1230m/z	300.123	10.8086	pos	N-[(diphenylmethoxy)acetyl]-Glycine	2320	Unclassified	Unclassified	Unclassified		2112.92	1987.38	2792.37	1073.42
11.23_243.1964m/z	243.196	11.2266	neg	tridecanal	75351	Lipids and lipid-like molecules	Fatty Acyls	Fatty aldehydes		6233.97	5548.64	3319.33	3532.31
11.27_247.1702m/z	247.17	11.2681	neg	2,3-Dimethyl-2-cyclohexen-1-one	87665	Organooxygen compounds	Carbonyl compounds	Ketones		4830.91	4787.81	4479.83	4230.24
12.93_253.2172m/z	253.217	12.9308	neg	Cadinene	88249	Lipids and lipid-like molecules	Prenol lipids	Sesquiterpenoids		572.423	424.956	169.696	248.879
13.16_322.2741m/z	322.274	13.1608	pos	Taxa-4(20),11(12)-dien-5alpha,13alpha-diol	LMPR0104390005	Lipids and lipid-like molecules	Prenol lipids	Isoprenoids	C11897	1643.35	1215.28	817.669	1155.28
15.72_491.3595m/z	491.359	15.717	neg	MG(0:0/10:0/0:0)	HMDB0072874	Lipids and lipid-like molecules	Glycerolipids	Monoradylglycerols		3783.54	3461.56	7275.7	6643.52
2.05_491.1937m/z	491.194	2.04615	neg	N-Acetyl-DL-tryptophan	34535	Unclassified	Unclassified	Unclassified		8007.59	3693.72	2522.22	3239.3
2.07_151.0251m/z	151.025	2.0673	neg	Glycolic acid	HMDB0000115	Organic acids and derivatives	Hydroxy acids and derivatives	Alpha hydroxy acids and derivatives	C03547	3444.59	2783.88	3275.54	1995.45
2.09_290.0634m/z	290.063	2.08808	neg	5-azauridine	686	Unclassified	Unclassified	Unclassified		11490.5	5321.47	6171.66	5073.88
2.13_613.1605m/z	613.16	2.13028	neg	Stealthin C	63770	Unclassified	Unclassified	Unclassified		264551	304323	236888	152419
2.25_250.1284m/z	250.128	2.24633	pos	Glycerol 1-propanoate diacetate	87831	Lipids and lipid-like molecules	Glycerolipids	Triradylcglycerols		242.379	3066.76	143.001	2518.97
2.43_350.8382m/z	350.838	2.4291	neg	Ethyl 3,3-diiodoacrylate	LMFA01090139	Lipids and lipid-like molecules	Fatty Acyls	Fatty Acids and Conjugates		582.214	539.462	853.185	648.054
2.52_133.0496m/z	133.05	2.52068	pos	D-Ribose	HMDB0000283	Organic oxygen compounds	Organooxygen compounds	Carbohydrates and carbohydrate conjugates	C00121	1372.11	1689.99	1284.54	1520.1
2.64_269.0669m/z	269.067	2.63985	neg	Sinapic acid	HMDB0032616	Phenylpropanoids and polyketides	Cinnamic acids and derivatives	Hydroxycinnamic acids and derivatives	C00482	2.0761	1268.59	6.17199e-07	1.05244
2.87_350.9890m/z	350.989	2.87197	neg	Sedoheptulose 1,7-bisphosphate	156	Organooxygen compounds	Carbohydrates and carbohydrate conjugates	Monosaccharides	C00447	625.158	596.157	752.226	621.749
3.13_453.0779m/z	453.078	3.12533	neg	5-(2'-Carboxyethyl)-4,6-Dihydroxypicolinate	HMDB0006794	Organoheterocyclic compounds	Pyridines and derivatives	Hydropyridines	C05655	204.039	2874.36	6.17199e-07	4333.6
3.46_225.0877m/z	225.088	3.46303	neg	1-Pyrroline-2-carboxylic acid	58576	Organoheterocyclic compounds	Pyrrolines	Unclassified	C03564	2951.07	2212.2	2596.55	1540.17
3.63_308.0988m/z	308.099	3.63158	neg	9-O-Acetylneuraminic acid	3320	Unclassified	Unclassified	Unclassified		14244.1	14277.5	20760.2	15935.9
3.72_192.0868m/z	192.087	3.71838	pos	Pyridoxaminium(1+)	HMDB0062696	Organoheterocyclic compounds	Pyridines and derivatives	Pyridoxamines		611.769	901.285	532.257	413.039
3.78_311.0999m/z	311.1	3.77905	neg	4-Imidazolone-5-propionic acid	319	Organoheterocyclic compounds	Azoles	Imidazoles	C03680	244.995	248.108	410.79	427.436
3.86_284.0811m/z	284.081	3.86167	pos	5-Hydroxysulfadiazine	2441	Unclassified	Unclassified	Unclassified		282780	552370	256511	86309.5
4.13_223.1077m/z	223.108	4.13177	pos	Gentianamine	68048	Unclassified	Unclassified	Unclassified		3695.37	3501.29	2164.52	2717.22
4.32_363.1916m/z	363.192	4.32435	pos	2- (2,6-DIMETHOXYPHENOXYETHYL)AMINOMETHYL-1,4-BENZODIOXANE (WB 4101)	44361	Unclassified	Unclassified	Unclassified		762.185	119.411	757.585	244.272
4.46_223.1077m/z	223.108	4.4643	pos	Swietenidin B	68541	Unclassified	Unclassified	Unclassified		1312.64	2134.48	6403.78	2093.41
4.47_239.1036m/z	239.104	4.47293	neg	3-Hydroxy-N-glycyl-2,6-xylidine (3-Hydroxyglycinexylidide)	1003	Unclassified	Unclassified	Unclassified		76.3968	81.6865	46.0215	116.682
4.49_215.0323m/z	215.032	4.49405	neg	2-C-Methyl-D-erythritol 4-phosphate	64013	Unclassified	Unclassified	Unclassified		2953.23	3914.39	2090.3	4376.5
4.75_485.2372m/z	485.237	4.74745	neg	Gamma-glutamyl-Proline	86049	Unclassified	Unclassified	Unclassified		325.443	294.187	157.091	293.564
4.77_263.1038m/z	263.104	4.7686	neg	N-Acetylserotonin	HMDB0001238	Organoheterocyclic compounds	Indoles and derivatives	Hydroxyindoles	C00978	792.051	1534.31	1614.08	285.891
4.78_265.1183m/z	265.118	4.77503	pos	Acetyl-N-formyl-5-methoxykynurenamine	HMDB0004259	Organic oxygen compounds	Organooxygen compounds	Carbonyl compounds	C05642	3142.91	6054.78	5939.19	941.439
4.79_279.1021m/z	279.102	4.7898	neg	Cysteinyl-Isoleucine	85692	Organic acids and derivatives	Carboxylic acids and derivatives	Amino acids, peptides, and analogues		4220.09	2852.95	2515.74	1208.56
4.86_257.1629n	280.155	4.8589	pos	2-Hexenoylcarnitine	LMFA07070031	Organic acids and derivatives	Hydroxy acids and derivatives	Beta hydroxy acids and derivatives		12723.7	4633.16	7867.6	14021.6
4.92_419.1204m/z	419.12	4.91627	neg	5-aminosalicyluric acid	1147	Unclassified	Unclassified	Unclassified		769.01	1239.97	1314.83	1504.62
5.04_601.1975m/z	601.198	5.04283	neg	Flutriafol	72509	Unclassified	Unclassified	Unclassified		1005.53	1190.43	693.027	409.755
5.17_319.1400m/z	319.14	5.16933	neg	(1S,3R,4S)-3,4-Dihydroxycyclohexane-1-carboxylate	66240	Unclassified	Unclassified	Unclassified		693.309	2742.76	390.802	773.331
5.42_218.0820m/z	218.082	5.4227	neg	N17-Dimethylindole-3-carboxaldehyde	65422	Unclassified	Unclassified	Unclassified		188.638	193.592	246.134	139.429
5.43_193.1588m/z	193.159	5.42713	pos	4-n-Heptylphenol	70270	Unclassified	Unclassified	Unclassified		2451	2460.21	2131.17	1932.71
5.46_267.0512m/z	267.051	5.46492	neg	2-Succinylbenzoate	63982	Unclassified	Unclassified	Unclassified		3647.52	3790.55	4419.75	3928.36
5.53_439.1316m/z	439.132	5.5283	neg	L-beta-aspartyl-L-serine	HMDB0011168	Unclassified	Unclassified	Unclassified		578.244	549.745	375.726	301.943
5.55_372.2382m/z	372.238	5.55302	pos	Idebenone Metabolite (Benzenedecanoic acid, 2,5-dihydroxy-3,4-dimethoxy-6-methyl-)	771	Unclassified	Unclassified	Unclassified		225.448	107.089	323.314	715.966
5.59_231.1236m/z	231.124	5.59167	neg	(5R)-6-Hydroxy-5-isopropenyl-2-methylhexanoate	64072	Unclassified	Unclassified	Unclassified		2459.49	2281.46	2773.26	2472.57
5.74_350.2106m/z	350.211	5.74238	pos	PGDM-d4	96496	Unclassified	Unclassified	Unclassified		1178.6	9263.65	1924.96	26529.9
5.91_254.0578m/z	254.058	5.91073	pos	2-Naphthylalanine	1387	Unclassified	Unclassified	Unclassified		4380.45	4376.91	4723.19	1846.16
6.01_250.1085m/z	250.108	6.01352	neg	Normeperidinic acid	1133	Unclassified	Unclassified	Unclassified		479.76	162.745	194.841	1164.81
6.14_220.1676n	221.175	6.14215	pos	1,2-Bis(1-ethoxyethoxy)propane	HMDB0037163	Organooxygen compounds	Ethers	Acetals		2759.58	2995.98	1945.34	1549.42
6.37_447.2061m/z	447.206	6.37228	neg	2-Amino-1-methyl-6-phenylimidazo[4,5-b]pyridine	71126	Organoheterocyclic compounds	Pyridines and derivatives	Phenylpyridines	C16038	548.215	389.211	642.895	2569.15
6.44_257.1394m/z	257.139	6.43585	neg	Putaminoxin	67030	Unclassified	Unclassified	Unclassified		3518.56	3195.81	3733.39	3448.12
6.50_277.0795m/z	277.079	6.49917	pos	p-Hydroxyfelbamate	HMDB0060669	Benzenoids	Phenols	1-hydroxy-2-unsubstituted benzenoids	C16584	2649.4	2473.91	2613.6	2199.56
6.60_405.2049m/z	405.205	6.60473	neg	Aminoantipyrine	24054	Unclassified	Unclassified	Unclassified		381.79	260.38	672.697	105.731
6.77_228.1602m/z	228.16	6.77318	neg	Tecostanine	68068	Unclassified	Unclassified	Unclassified		5141.51	4552.62	3991.14	3606.71
6.77_315.1340m/z	315.134	6.7727	pos	Longifolonine	67811	Unclassified	Unclassified	Unclassified		14645.9	10804.5	12922.8	6164.47
6.81_195.1745m/z	195.174	6.81483	pos	(3S,6E)-Nerolidol	HMDB0041629	Lipids and lipid-like molecules	Prenol lipids	Monoterpenoids	C09704	908.736	903.85	830.359	694.722
6.90_415.0938m/z	415.094	6.90005	neg	1-Naphthaleneacetic acid sodium salt	72340	Unclassified	Unclassified	Unclassified		1944.68	1532.95	1497.95	1363.07
7.44_223.0973m/z	223.097	7.44118	neg	PPHP	64860	Unclassified	Unclassified	Unclassified		3398.07	3516.54	4069.18	3957.99
7.45_283.1902m/z	283.19	7.44615	pos	Gelcohol	85094	Unclassified	Unclassified	Unclassified		1203.42	1415.31	1331.74	1197.66
7.54_305.1719m/z	305.172	7.54443	neg	carisoprodol	3947	Organic acids and derivatives	Carboxylic acids and derivatives	Amino acids, peptides, and analogues	C07927	5077.09	4495.43	4154.81	3917.63
7.74_216.1958m/z	216.196	7.739	pos	(2S,4R,6R,8S)-2,4,8-Trimethyl-1,7-dioxaspiro-[5.5]undecane	LMPK09000015	Unclassified	Unclassified	Unclassified		7569.2	7227.84	7189.38	6455.41
7.84_391.2129m/z	391.213	7.83773	neg	11-deoxycortisol	LMST02030086	Lipids and lipid-like molecules	Steroids and steroid derivatives	Hydroxysteroids	C05488	10895.3	7239.57	2256.46	2086.47
8.01_267.1955m/z	267.196	8.0123	pos	Tetranor-12(R)-HETE	35513	Unclassified	Unclassified	Unclassified		1022.33	1162.77	1021.35	958.404
8.09_257.1395m/z	257.139	8.08938	neg	12-oxo-9(Z)-dodecenoic acid	35852	Unclassified	Unclassified	Unclassified		4885.87	4326.58	4936.31	4555.5
8.18_210.1852m/z	210.185	8.18067	pos	2,6-Diisopropyl-3-methylphenol	86525	Lipids and lipid-like molecules	Prenol lipids	Monoterpenoids		6820.44	6971.39	6797.21	6202.38
8.44_285.1708m/z	285.171	8.44348	neg	7-oxo-11E-Tetradecenoic acid	LMFA01060186	Lipids and lipid-like molecules	Fatty Acyls	Fatty Acids and Conjugates		12687.8	11063.9	12481.2	11180.3
9.08_253.1445m/z	253.145	9.0837	neg	4-Heptyloxyphenol	69898	Unclassified	Unclassified	Unclassified		4190.52	4215.62	4238.56	3741.78
9.48_279.1603m/z	279.16	9.4786	neg	2-Propyl-2,4-pentadienoic acid	71281	Lipids and lipid-like molecules	Fatty Acyls	Fatty acids and conjugates	C16656	392.116	488.18	474.409	194.458
9.75_497.3486m/z	497.349	9.74528	neg	5β-Cholestane-3α,6β,7α,25,26-pentol	43018	Unclassified	Unclassified	Unclassified		10038.7	6659.64	9246.25	9281.27
9.78_218.1387m/z	218.139	9.78165	pos	(±)-Propionylcarnitine	85176	Unclassified	Unclassified	Unclassified		11071.5	7728.35	7548.52	7800.34
9.87_317.2111m/z	317.211	9.8659	pos	PGJ2	LMFA03010019	Lipids and lipid-like molecules	Fatty Acyls	Eicosanoids	C05957	1222.48	796.081	1235.89	549.879
0.17_139.0747n	277.145	0.17295	neg	(Morpholinoimino)acetonitrile	1340	Unclassified	Unclassified	Unclassified		3294.92	3822.62	4555.42	2539.29
0.43_199.1697m/z	199.17	0.425633	neg	4-Methylpentanal	6155	Organic oxygen compounds	Organooxygen compounds	Carbonyl compounds	C02373	3077.14	3438.07	3090.59	1764.51
0.56_145.1105n	146.118	0.5555	pos	4-Trimethylammoniobutanoic acid	966	Lipids and lipid-like molecules	Fatty Acyls	Fatty acids and conjugates	C01181	3406.85	2876.42	3079.11	3195.59
0.65_704.8065m/z	704.806	0.653517	neg	Bisdiphosphoinositol tetrakisphosphate	58370	Organic oxygen compounds	Organooxygen compounds	Alcohols and polyols		19881.3	17136.7	19556.4	28151.2
0.71_261.0018m/z	261.002	0.707267	neg	4-Phospho-D-erythronate	63867	Unclassified	Unclassified	Unclassified		4836.1	4936.12	5033.32	8986.08
0.81_282.0951n	281.088	0.809417	neg	Xylobiose	HMDB0029894	Organic oxygen compounds	Organooxygen compounds	Carbohydrates and carbohydrate conjugates	C01630	40957.8	36920.7	28092.5	31126.8
0.83_138.0549m/z	138.055	0.83035	pos	Trigonelline	HMDB0000875	Alkaloids and derivatives	Unclassified	Unclassified	C01004	31538.9	39749.7	34157.9	29221.5
0.86_171.0053m/z	171.005	0.864417	pos	Dihydroxyacetone phosphate	148	Organic oxygen compounds	Organooxygen compounds	Carbohydrates and carbohydrate conjugates	C00111	228.395	3300.09	360.065	836.975
0.86_539.1385m/z	539.139	0.86075	neg	7,8,4'-Trihydroxy-3',5'-dimethoxyflavanone 4'-O-glucoside	LMPK12140098	Unclassified	Unclassified	Unclassified		1.47878e+06	1.05175e+06	820483	869587
0.90_154.0974m/z	154.097	0.898517	pos	3-AMINOBENZAMIDE	44363	Unclassified	Unclassified	Unclassified		1586.25	1968.95	1109.93	3292.06
0.95_253.1182m/z	253.118	0.950767	pos	3-Oxo-carbofuran	HMDB0032776	Organoheterocyclic compounds	Benzofurans	Unclassified		6459.79	2985.66	4965.81	3624.51
1.01_161.0445m/z	161.044	1.00815	pos	Galactonolactone	HMDB0002541	Organoheterocyclic compounds	Lactones	Unclassified	C03383	26435.1	24006	17565.6	19284.7
1.10_173.0800n	156.077	1.10098	pos	2-Oxoarginine	HMDB0004225	Organic acids and derivatives	Keto acids and derivatives	Short-chain keto acids and derivatives	C03771	33517.2	27192.2	23001.6	52849.9
1.10_187.1077m/z	187.108	1.10098	pos	Pyridoxine	HMDB0000239	Organoheterocyclic compounds	Pyridines and derivatives	Pyridoxines	C00314	41704	26793	27722.7	22833.9
1.10_231.0976m/z	231.098	1.10098	pos	2-Acetyl-5-tetrahydroxybutyl Imidazole	45499	Unclassified	Unclassified	Unclassified		59539.5	41521.7	45372.6	33029.4
1.14_487.1683m/z	487.168	1.13592	neg	CGP 57380	45535	Unclassified	Unclassified	Unclassified		2000.44	1665.26	2013.45	921.162
1.19_260.1372n	305.136	1.18932	neg	Glu Leu	44684	Unclassified	Unclassified	Unclassified		6281.46	5832.96	10632.8	9594.24
1.25_279.0722m/z	279.072	1.24795	neg	6-(1-carboxy-1-methylethoxy)-3,4,5-trihydroxyoxane-2-carboxylic acid	HMDB0126113	Organic oxygen compounds	Organooxygen compounds	Carbohydrates and carbohydrate conjugates		818.165	2121.76	611.968	5593.06
1.35_324.2169m/z	324.217	1.35205	pos	Betaxolol(hydroxylation)	1322	Unclassified	Unclassified	Unclassified		850292	731330	717129	593433
1.37_253.0929m/z	253.093	1.37187	neg	Dambonitol	89632	Organooxygen compounds	Alcohols and polyols	Cyclic alcohols and derivatives		3.78992	940.137	6.17199e-07	3279.28
1.48_257.0279m/z	257.028	1.47673	neg	Cyanuric acid	66429	Organoheterocyclic compounds	Triazines	1,3,5-triazines	C06554	6658.23	10413.6	7405.63	2553.47
1.49_202.1074m/z	202.107	1.49113	pos	cis-3-(Carboxy-ethyl)-3,5-cyclo-hexadiene-1,2-diol	63531	Unclassified	Unclassified	Unclassified		7254.91	7515.87	6300.05	7046.86
10.12_415.1620m/z	415.162	10.1171	neg	Formyl-5-hydroxykynurenamine	HMDB0012948	Organic oxygen compounds	Organooxygen compounds	Carbonyl compounds	C05647	1127.8	115.242	320.491	921.271
10.18_495.2964m/z	495.296	10.1785	neg	2-Piperidinecarboxamide, N-(3-hydroxy-2,6-dimethylphenyl)-, (S)-	2384	Unclassified	Unclassified	Unclassified		1027.72	984.718	1653.71	1342.15
10.24_283.1916m/z	283.192	10.2401	neg	2-HYDROXY-5 (6)EPOXY-TETRAHYDROCARYOPHYLLENE	44493	Unclassified	Unclassified	Unclassified		14062.8	11513.1	9957.85	8534.37
10.32_340.2250n	358.259	10.3231	pos	Idebenone Metabolite (1,4-Benzenediol, 2-(10-hydroxydecyl)-5,6-dimethoxy-3-methyl-)	763	Unclassified	Unclassified	Unclassified		11647.1	12640.5	12026.4	10578.7
10.36_159.0288m/z	159.029	10.365	pos	Glucuronolactone	44759	Organoheterocyclic compounds	Furofurans	Isosorbides	C02670	2349.16	2614.96	2073.1	1787.42
10.49_397.2596m/z	397.26	10.4864	neg	9,11-methane-epoxy PGF1α	45093	Unclassified	Unclassified	Unclassified		10830.8	8935.31	9208.48	8736.8
10.55_415.3068m/z	415.307	10.5478	neg	Ammodendrine	68134	Unclassified	Unclassified	Unclassified		1303.54	1197.16	1181.4	1320.2
10.63_335.2230m/z	335.223	10.6306	neg	(3S,6R)-6-Isopropenyl-3-methyl-2-oxo-oxepanone	64055	Unclassified	Unclassified	Unclassified		3713.85	4580.82	1277.63	4360.77
10.90_332.1832n	333.191	10.9017	pos	Unshuoside A	HMDB0029784	Lipids and lipid-like molecules	Prenol lipids	Terpene glycosides		575.501	1130.29	1324.62	15486.9
10.93_481.2364m/z	481.236	10.9271	neg	4-(dimethylamino)azobenzene n-oxide	4085	Unclassified	Unclassified	Unclassified		1508.33	2916.31	4203.43	4018.32
10.98_276.1595m/z	276.16	10.9805	pos	4-Hydroxypropranolol	2171	Unclassified	Unclassified	Unclassified		671.389	533.038	537.621	528.897
11.07_255.2323m/z	255.232	11.0689	neg	6-Methylheptan-2-one	98101	Unclassified	Unclassified	Unclassified		771.257	694.428	399.732	422.075
11.07_403.2336m/z	403.234	11.0689	neg	Diethyl adipate	70161	Unclassified	Unclassified	Unclassified		953.768	88.1509	24.5149	1001.42
11.07_640.3469m/z	640.347	11.0689	neg	PS-PC	LMGP20010022	Lipids and lipid-like molecules	Glycerophospholipids	Oxidized glycerophospholipids		128124	85939.8	45684.5	52412.5
11.50_293.2124m/z	293.212	11.5	neg	(all-Z)-8,11,14-Heptadecatrienal	HMDB0041333	Lipids and lipid-like molecules	Fatty Acyls	Fatty aldehydes	C16343	13995.6	8589.42	6285.78	5321.62
11.69_150.1026m/z	150.103	11.6857	pos	Indoleamine	65657	Unclassified	Unclassified	Unclassified		46011.2	40369.2	37594.9	28424.4
11.91_384.2546m/z	384.255	11.9052	neg	Evocarpine	71459	Unclassified	Unclassified	Unclassified		3443.67	2812.49	3724.35	6771.74
12.12_398.2702m/z	398.27	12.118	neg	Latanoprost ethyl amide	45716	Unclassified	Unclassified	Unclassified		2083.98	1364.74	2024.07	4117.6
12.23_350.2701m/z	350.27	12.225	neg	Clavepictine B	53953	Lipids and lipid-like molecules	Sphingolipids	Sphingoid bases		3983.62	4267.04	3686.19	6463.13
13.12_213.1128m/z	213.113	13.1199	neg	3,7-Dimethyl-2E,6-octadienoic acid	45790	Unclassified	Unclassified	Unclassified		203.278	56.2107	53.2884	701.127
13.16_140.0681m/z	140.068	13.1608	pos	L-Valine	HMDB0000883	Organic acids and derivatives	Carboxylic acids and derivatives	Amino acids, peptides, and analogues	C00183	203638	196760	213710	170851
2.05_227.0323m/z	227.032	2.04615	neg	Mevalonate-P	LMFA01050415	Organic acids and derivatives	Organic phosphoric acids and derivatives	Phosphate esters	C01107	5.19375	54.7284	24.4158	2139.59
2.11_439.1317m/z	439.132	2.10922	neg	Bis(p-fluorophenyl)methanol	2734	Unclassified	Unclassified	Unclassified		1149.85	10.6102	121.661	258.996
2.11_515.1198m/z	515.12	2.10922	neg	Thalidomide	HMDB0015175	Organoheterocyclic compounds	Isoindoles and derivatives	Isoindolines	C07910	4720.24	12690.6	904.789	8705.24
2.11_651.0961m/z	651.096	2.10922	neg	2,4-Dioxotetrahydropyrimidine D-ribonucleotide	66231	Unclassified	Unclassified	Unclassified		18690.9	8726.1	6128.72	28872.6
2.12_429.0211m/z	429.021	2.12462	pos	IDP	HMDB0003335	Nucleosides, nucleotides, and analogues	Purine nucleotides	Purine ribonucleotides	C00104	3241	2550.85	2345.66	1026.38
2.13_318.0608m/z	318.061	2.13028	neg	Adefovir	68958	Organoheterocyclic compounds	Imidazopyrimidines	Purines and purine derivatives		29109.5	35172.7	26140	17382.3
2.26_308.1339m/z	308.134	2.26468	pos	Osmundalin	HMDB0031304	Organooxygen compounds	Carbohydrates and carbohydrate conjugates	Glycosyl compounds		940.257	3278.34	810.187	3990.57
2.46_226.1074m/z	226.107	2.45837	pos	L-4-Hydroxy-3-methoxy-a-methylphenylalanine	1219	Unclassified	Unclassified	Unclassified		5523.06	5634.99	5562.62	5900.54
2.60_311.1238m/z	311.124	2.60387	pos	(+)-2,7-Dideoxypancratistatin	69398	Unclassified	Unclassified	Unclassified		579.595	550.226	262.285	812.113
2.62_217.1547m/z	217.155	2.62475	pos	Ecgonine methyl ester	HMDB0006406	Alkaloids and derivatives	Tropane alkaloids	Unclassified	C12448	3867.49	3166.78	3579.06	5350.78
2.81_310.2012m/z	310.201	2.80872	pos	Trichodermin	67916	Unclassified	Unclassified	Unclassified		177446	173661	169404	142835
3.00_326.1246m/z	326.125	2.99867	neg	4,5-DIDEMETHYLSIMMONDSIN	84952	Unclassified	Unclassified	Unclassified		58400.1	49871.5	51915	33291.9
3.08_533.1148m/z	533.115	3.08315	neg	2-Amino-4-oxo-6-(1,2-dioxoprolyl)-7,8-dihydroxypteridine	6226	Unclassified	Unclassified	Unclassified		924.058	923.981	117.288	475.018
3.18_286.1033m/z	286.103	3.1763	pos	Portulacaxanthin III	67069	Unclassified	Unclassified	Unclassified		11175.2	13274.8	10075	3591.45
3.70_398.1414m/z	398.141	3.6978	pos	Simmondsin	HMDB0030394	Organic oxygen compounds	Organooxygen compounds	Carbohydrates and carbohydrate conjugates		6401.78	9176.06	3750.6	5050.85
4.01_261.0075m/z	261.008	4.01108	neg	(5-ethenyl-2-hydroxyphenyl)oxidanesulfonic acid	HMDB0124978	Organic acids and derivatives	Organic sulfuric acids and derivatives	Arylsulfates		4745.92	3446.55	2256.72	2315.22
4.20_603.2789m/z	603.279	4.2004	neg	PI(15:0/0:0)	LMGP06050030	Lipids and lipid-like molecules	Glycerophospholipids	Glycerophosphoinositols		1143.66	1178.03	1956.59	4782.51
4.26_300.1567m/z	300.157	4.26322	neg	L-Pyrrolysine	71131	Unclassified	Unclassified	Unclassified		132.245	257.712	62.3289	703.357
4.30_236.1282m/z	236.128	4.30492	pos	EUPATORIOCHROMENE	43992	Unclassified	Unclassified	Unclassified		3543.41	1858.58	2270.93	1930.07
4.32_276.1807m/z	276.181	4.32435	pos	N-(3S-hydroxydecanoyl)-L-serine	45741	Unclassified	Unclassified	Unclassified		1170.71	3858.93	1232.68	1073.69
4.60_231.0809m/z	231.081	4.59968	neg	Flindersiachromone	67346	Unclassified	Unclassified	Unclassified		492.784	444.033	166.413	882.311
4.64_277.0866m/z	277.087	4.64188	neg	1-Methoxypyrene	72103	Benzenoids	Pyrenes	Unclassified	C18259	176.854	201.486	210.931	214.196
4.66_246.1711m/z	246.171	4.66297	neg	11-amino-undecanoic acid	LMFA01100004	Lipids and lipid-like molecules	Steroids and steroid derivatives	Ergostane steroids		691.213	748.603	809.871	557.104
4.71_601.1835m/z	601.184	4.70517	neg	Citpressine I	86187	Organoheterocyclic compounds	Quinolines and derivatives	Benzoquinolines		299.552	148.426	443.291	259.578
4.77_261.0882m/z	261.088	4.7686	neg	desethyletomidate	2645	Unclassified	Unclassified	Unclassified		1472.03	770.333	151.751	2248.81
4.83_197.0424m/z	197.042	4.83213	neg	Cystamine	55	Unclassified	Unclassified	Unclassified		1394.87	564.095	924.393	640.692
4.94_304.1152m/z	304.115	4.93735	neg	Linatine	63468	Organic acids and derivatives	Carboxylic acids and derivatives	Amino acids, peptides, and analogues	C05939	1280.59	344.671	368.127	470.771
5.05_233.1860m/z	233.186	5.04842	pos	Ethyl 3-(N-butylacetamido)propionate	72595	Unclassified	Unclassified	Unclassified		3457.99	2524.02	2914.53	2261.16
5.11_331.2228m/z	331.223	5.11162	pos	Heliotrine	68246	Unclassified	Unclassified	Unclassified		5822.55	171.527	4307.15	813.516
5.17_174.1126m/z	174.113	5.17473	pos	8-hydroxy-5,6-Octadienoic acid	LMFA01031076	Organic acids and derivatives	Hydroxy acids and derivatives	Medium-chain hydroxy acids and derivatives		3829.16	3237.06	2994.13	5606.32
5.19_421.1869m/z	421.187	5.19047	neg	16a-Hydroxyprednisolone	1392	Unclassified	Unclassified	Unclassified		859.577	428.04	1628.48	2860.24
5.30_250.1085m/z	250.108	5.29602	neg	Bellendine	68626	Unclassified	Unclassified	Unclassified		449.9	248.389	381.753	762.073
5.46_423.2028m/z	423.203	5.46492	neg	6alpha-Hydroxycortisol	3170	Unclassified	Unclassified	Unclassified		1380.04	1463.95	3706.92	2888.63
5.49_547.2739m/z	547.274	5.48602	neg	Glutamyl-Lysine	85738	Organic acids and derivatives	Carboxylic acids and derivatives	Amino acids, peptides, and analogues	C04700	354.91	627.283	1077.07	631.646
5.51_261.1345m/z	261.134	5.50718	neg	Undecanedioic acid	HMDB0000888	Lipids and lipid-like molecules	Fatty Acyls	Fatty acids and conjugates		2026.1	1734.88	1997.46	1917.84
5.84_603.2114m/z	603.211	5.84418	neg	Dibenzo[a,i]pyrene	72946	Unclassified	Unclassified	Unclassified		502.951	518.428	816.386	1642.17
5.87_203.0637m/z	203.064	5.86862	pos	4-Hydroxylevamisole	727	Unclassified	Unclassified	Unclassified		22744.7	22491.8	21814.1	19463.2
6.03_415.2339m/z	415.234	6.03467	neg	Aminocarb	68814	Unclassified	Unclassified	Unclassified		920.992	1530.47	1158.29	489.669
6.18_186.2216m/z	186.222	6.18372	pos	(+/-)-N,N-Dimethyl menthyl succinamide	HMDB0032236	Hydrocarbons	Unsaturated hydrocarbons	Branched unsaturated hydrocarbons		82150.6	89824	87127.2	75672.2
6.25_203.0637m/z	203.064	6.24658	pos	Brassitin	HMDB0040977	Organoheterocyclic compounds	Indoles and derivatives	Indoles		26659.7	26201	25732	23012.3
6.27_308.2199n	309.227	6.26767	pos	1,2,3-Tris(1-ethoxyethoxy)propane	HMDB0037162	Lipids and lipid-like molecules	Glycerolipids	Unclassified		39710.1	45045.2	44031	36259.5
6.37_219.0659m/z	219.066	6.37228	neg	Catechol	HMDB0000957	Benzenoids	Phenols	Benzenediols	C15571	1499.36	1462.27	1718.47	1618.2
6.60_369.2283m/z	369.228	6.60473	neg	Decylubiquinol	70946	Unclassified	Unclassified	Unclassified		10384.8	9673.66	17434.3	4053.57
6.65_415.2340m/z	415.234	6.6463	neg	4-Dimethylamino-L-phenylalanine	72414	Unclassified	Unclassified	Unclassified		1091.31	1197.28	3059.92	584.396
6.98_261.2537m/z	261.254	6.98317	pos	2-amino-tetradecanoic acid	LMFA01100007	Lipids and lipid-like molecules	Fatty Acyls	Fatty Acids and Conjugates		4235.2	4337.79	4730.64	4577.99
7.03_223.0973m/z	223.097	7.02692	neg	Parasorbic acid	67024	Unclassified	Unclassified	Unclassified		81.28	432.633	579.058	156.246
7.11_305.1607m/z	305.161	7.11108	neg	1-(beta-D-Glucopyranosyloxy)-3-octanone	HMDB0031315	Lipids and lipid-like molecules	Fatty Acyls	Fatty acyl glycosides		3273.87	5080.12	6376.33	5104.17
7.17_271.1553m/z	271.155	7.17282	neg	Methyl dihydrojasmonate	HMDB0031740	Lipids and lipid-like molecules	Fatty Acyls	Lineolic acids and derivatives		3014.56	2698.99	3319.76	2531.97
7.56_313.1196m/z	313.12	7.56475	neg	N-Butyl-beta-carboline-3-carboxylate	69712	Unclassified	Unclassified	Unclassified		11488.2	7703.37	11089.4	6168.96
7.57_315.1339m/z	315.134	7.57093	pos	(S)-Annocherine A	93378	Unclassified	Unclassified	Unclassified		18804.5	12995.6	16431.3	8912.07
7.69_413.1002m/z	413.1	7.69052	neg	1-Nitro-5,6-dihydroxy-dihydronaphthalene	70333	Benzenoids	Naphthalenes	Nitronaphthalenes	C14801	487.958	406.522	647.873	6.17199e-07
7.95_233.0630m/z	233.063	7.94923	pos	Sedoheptulose	3344	Organic oxygen compounds	Organooxygen compounds	Carbohydrates and carbohydrate conjugates	C02076	503.883	643.147	612.726	523.187
8.26_367.2126m/z	367.213	8.25667	neg	5-exo-Hydroxy-1,2-campholide	66059	Unclassified	Unclassified	Unclassified		5080.31	5421.89	5944.96	2497.73
8.30_299.1865m/z	299.186	8.29847	neg	Kikkanol A	71808	Unclassified	Unclassified	Unclassified		7114.12	5894.32	6533.89	6070.93
8.38_463.2340m/z	463.234	8.38198	neg	Aminoglutethimide	HMDB0014501	Benzenoids	Benzene and substituted derivatives	Aniline and substituted anilines	C07617	94.2969	684.343	1080.11	20.667
8.82_229.0682m/z	229.068	8.82257	pos	Diethyl tartrate	89393	Organic acids and derivatives	Hydroxy acids and derivatives	Beta hydroxy acids and derivatives		1631.4	1891.4	1649.78	1497.25
8.88_495.2968m/z	495.297	8.87682	neg	Pindolol	HMDB0015095	Organoheterocyclic compounds	Indoles and derivatives	Indoles	C07445	76.4278	145.802	666.332	575.685
9.13_495.3329m/z	495.333	9.1251	neg	2-Palmitoylglycerophosphocholine	HMDB0061702	Lipids and lipid-like molecules	Glycerophospholipids	Glycerophosphocholines		3711.22	277.399	955.4	2190.69
9.32_159.0288m/z	159.029	9.32353	pos	2-Maleylacetate	HMDB0060348	Organic acids and derivatives	Keto acids and derivatives	Medium-chain keto acids and derivatives	C02222	939.327	1089.49	827.002	750.441
9.43_325.2371m/z	325.237	9.42873	pos	AVOCADYNONE ACETATE	43724	Unclassified	Unclassified	Unclassified		747.571	883.468	720.604	544.286
9.57_269.1286m/z	269.129	9.5716	pos	N,N'-Diacetylbenzidine	72940	Unclassified	Unclassified	Unclassified		1705.32	1112.91	1427.76	740.838
9.64_356.1716m/z	356.172	9.6436	neg	Uplandicine	68316	Unclassified	Unclassified	Unclassified		1496.07	1452.42	1119.92	826.413
9.66_262.1439m/z	262.144	9.6556	pos	OSTHOL	44022	Unclassified	Unclassified	Unclassified		61.698	136.998	163.122	90.9808
9.79_267.1141m/z	267.114	9.7867	neg	Schradan	72766	Unclassified	Unclassified	Unclassified		556.931	340.387	574.751	427.384
0.34_313.0786m/z	313.079	0.341417	neg	Butamifos	68779	Unclassified	Unclassified	Unclassified		8642.91	12182.4	13199.8	6783.41
0.56_159.0896n	182.081	0.5555	pos	N-isovalerylglycine	4128	Unclassified	Unclassified	Unclassified		15619.2	16057.9	16023.1	15390.1
0.56_445.1202m/z	445.12	0.5555	pos	3-(3-hydroxyphenyl)-2-phenyl-4-[(E)-2-phenylethenyl]-2,3-dihydro-1-benzofuran-6-ol	HMDB0129161	Phenylpropanoids and polyketides	2-arylbenzofuran flavonoids	Unclassified		17465.2	19226.7	19124.2	16247.5
0.61_340.0667m/z	340.067	0.60775	pos	Digallate	65616	Unclassified	Unclassified	Unclassified		1080.78	950.073	831.761	687.435
0.68_194.0326m/z	194.033	0.677133	pos	L-2-Amino-3-(1-pyrazolyl)propanoic acid	HMDB0034267	Organic acids and derivatives	Carboxylic acids and derivatives	Amino acids, peptides, and analogues		56097.6	80139	44470.4	42522
0.75_172.0137n	210.977	0.745233	pos	Beta-Glycerophosphoric acid	HMDB0002520	Lipids and lipid-like molecules	Glycerophospholipids	Glycerophosphates	C02979	16120.3	15965.7	17644.2	22832.8
0.81_274.0920m/z	274.092	0.813333	pos	PISCIDIC ACID	43637	Unclassified	Unclassified	Unclassified		67935.3	65939.2	69822.3	57760.7
0.81_416.1190m/z	416.119	0.813333	pos	3,4,5-trihydroxy-6-{[4-methoxy-6-(3-oxoprop-1-en-1-yl)-2H-1,3-benzodioxol-5-yl]oxy}oxane-2-carboxylic acid	HMDB0128691	Organic oxygen compounds	Organooxygen compounds	Carbohydrates and carbohydrate conjugates		30210.4	19630.6	17740	17633.9
0.84_274.1046m/z	274.105	0.84355	neg	Asparaginyl-Proline	HMDB0028739	Organic acids and derivatives	Carboxylic acids and derivatives	Amino acids, peptides, and analogues		1209.46	6399.33	2462.97	3503.49
0.84_846.2852n	845.278	0.84355	neg	3-O-alpha-L-Arabinopyranosyl-L-arabinose	93484	Unclassified	Unclassified	Unclassified		410693	312498	210160	332212
0.85_144.0656m/z	144.066	0.847383	pos	5-Hydroxymethyl-2-furancarboxaldehyde	HMDB0034355	Organooxygen compounds	Carbonyl compounds	Aldehydes	C11101	88369	71561.9	62187.6	59354.4
0.85_231.1339m/z	231.134	0.847383	pos	N-(β-ketocaproyl)-L-Homoserine lactone	45312	Unclassified	Unclassified	Unclassified		8237.21	3082.33	4256.19	4791.76
0.88_226.9960m/z	226.996	0.878167	neg	2-Oxo-4-phosphonobutanoate	63606	Unclassified	Unclassified	Unclassified		7993.13	13151.6	11040.1	5532.11
0.88_318.0351n	317.028	0.878167	neg	3-Deoxy-D-manno-octulosonate 8-phosphate	63652	Unclassified	Unclassified	Unclassified		1399.66	36711.3	65.2592	67874
0.90_187.0478m/z	187.048	0.898517	pos	2-Amino-3-phosphonopropionic acid	HMDB0000370	Organic acids and derivatives	Carboxylic acids and derivatives	Amino acids, peptides, and analogues	C05672	6.17199e-07	1675.54	6.17199e-07	8324.3
0.93_194.9458m/z	194.946	0.931033	neg	Phosphate	HMDB0001429	Homogeneous non-metal compounds	Non-metal oxoanionic compounds	Non-metal phosphates	C00009	580.248	1021.55	1659.62	669.56
1.03_186.1256n	204.159	1.02745	pos	Epomediol	71823	Unclassified	Unclassified	Unclassified		2444.98	2232.02	2478.21	2264.79
1.05_128.1071m/z	128.107	1.04713	pos	3-Carboxypropyl trimethylammonium	34501	Unclassified	Unclassified	Unclassified		2546.49	1773.97	1952.12	1967.21
1.08_569.1435m/z	569.143	1.08478	neg	3,5,7-trihydroxy-2-(3-methoxyphenyl)-1λ⁴-chromen-1-ylium	HMDB0125118	Phenylpropanoids and polyketides	Flavonoids	O-methylated flavonoids		3833.04	53075.5	989.42	27968.7
1.10_231.0621m/z	231.062	1.10183	neg	Kifunensine	45180	Unclassified	Unclassified	Unclassified		1670.06	1467.67	1753.18	1393.56
1.10_272.0647n	271.057	1.10183	neg	5-Carboxy-2'-deoxyuridine	HMDB0060774	Nucleosides, nucleotides, and analogues	Pyrimidine nucleosides	Pyrimidine 2'-deoxyribonucleosides		6957.34	4015.54	6307.12	3209.22
1.10_381.1301m/z	381.13	1.10183	neg	Hexadecanoic acid, 2-iodo-; 2-Iodohexadecanoic acid	74846	Unclassified	Unclassified	Unclassified		9757.89	139.333	8626.19	1630.93
1.27_276.0878m/z	276.088	1.2684	neg	Nitrothal-isopropyl	72634	Unclassified	Unclassified	Unclassified		1251.89	6.17199e-07	753.523	605.526
1.37_224.0765m/z	224.076	1.37143	pos	Homocitric acid	HMDB0003518	Organic acids and derivatives	Carboxylic acids and derivatives	Tricarboxylic acids and derivatives	C01251	1447.35	3426.27	2305.19	2990.08
1.41_310.2012m/z	310.201	1.41112	pos	9-Acetoxyfukinanolide	90114	Lipids and lipid-like molecules	Prenol lipids	Terpene lactones		238714	243953	248421	187196
1.62_491.1938m/z	491.194	1.62425	neg	N-acetyltryptophan	HMDB0013713	Organic acids and derivatives	Carboxylic acids and derivatives	Amino acids, peptides, and analogues		1256.82	55.8283	177.77	331.743
10.03_443.2655m/z	443.265	10.0348	neg	3-Hydroxymonoethylglycinexylidide	HMDB0060678	Organic acids and derivatives	Carboxylic acids and derivatives	Amino acids, peptides, and analogues	C16572	2348.77	2315.69	2425.85	2072.62
10.10_330.3003m/z	330.3	10.0962	pos	Ricinoleic Acid methyl ester	45190	Unclassified	Unclassified	Unclassified		13857.2	13541.7	13038.6	11959.5
10.10_343.2127m/z	343.213	10.0966	neg	Tetrahydrofurfuryl butyrate	91337	Lipids and lipid-like molecules	Fatty Acyls	Fatty acid esters		10236.3	9477.02	9358.83	8856.09
10.10_426.2616m/z	426.262	10.0962	pos	Palmitoylglycerone phosphate	65568	Unclassified	Unclassified	Unclassified		864.648	755.394	538.792	926.538
10.10_450.2617m/z	450.262	10.0962	pos	17-trifluoromethylphenyl trinor PGF2α ethyl amide	64686	Unclassified	Unclassified	Unclassified		3421.65	3393.43	4084.68	3499.26
10.32_341.2334m/z	341.233	10.3217	neg	9-hydroxy-10,12-Octadecadienoic acid	LMFA02000318	Lipids and lipid-like molecules	Fatty Acyls	Lineolic acids and derivatives	C14767	35995.2	31602.5	32559.7	30267.3
10.34_400.3058m/z	400.306	10.3441	pos	20-ethyl PGF2α	36175	Unclassified	Unclassified	Unclassified		66146.8	73269	70450.8	62123.2
10.42_463.3066m/z	463.307	10.4246	neg	(20S)-1α,20,25-trihydroxy-24-norvitamin D3/(20S)-1α,20,25-trihydroxy-24-norcholecalciferol	42004	Unclassified	Unclassified	Unclassified		1795.24	294.511	456.092	501.713
10.47_520.2674m/z	520.267	10.4697	pos	PS(18:3(9Z,12Z,15Z)/0:0)	78856	Lipids and lipid-like molecules	Glycerophospholipids	Glycerophosphoserines		17956	18642.8	19366.4	25325.7
10.53_440.2773m/z	440.277	10.5306	pos	3-hydroxypentadecanoyl carnitine	HMDB0061641	Lipids and lipid-like molecules	Fatty Acyls	Fatty acid esters		564.618	371.321	459.283	636.783
10.67_279.2327m/z	279.233	10.6715	neg	(2Z)-non-2-en	87541	Unclassified	Unclassified	Unclassified		4619.81	4747.53	5483.85	7188
10.94_340.2614n	358.295	10.9412	pos	15(S)-HpEDE	35361	Unclassified	Unclassified	Unclassified		26578	28322.8	27874.6	23845.7
10.95_552.3307m/z	552.331	10.9476	neg	PC(17:1(10Z)/0:0)	LMGP01050002	Lipids and lipid-like molecules	Glycerophospholipids	Glycerophosphocholines		23151	26013.9	18312.3	22846.8
11.11_481.2363m/z	481.236	11.1083	neg	4-(Dimethylamino)phenylazoxybenzene	66156	Unclassified	Unclassified	Unclassified		1431.53	2071.16	4939.55	4257.5
11.39_599.2863m/z	599.286	11.3939	neg	KHAYASIN	43805	Unclassified	Unclassified	Unclassified		42069.1	41298	37508.7	31798.6
11.54_496.2684m/z	496.268	11.5418	neg	LysoPE(0:0/16:1(9Z))	HMDB0011474	Lipids and lipid-like molecules	Glycerophospholipids	Glycerophosphoethanolamines		12103.9	8867.4	9076.24	11560.3
11.61_366.2650m/z	366.265	11.6059	neg	α-Linolenoyl Ethanolamide	36742	Organic nitrogen compounds	Organonitrogen compounds	Amines	C13828	197.389	136.812	104.769	834.827
11.91_276.1605m/z	276.161	11.9052	neg	Metazocine	69220	Unclassified	Unclassified	Unclassified		5463.19	5681.51	5203.62	5148.37
11.99_399.2502m/z	399.25	11.9894	neg	Ecgoninium Methyl Ester(1+)	HMDB0062751	Organic acids and derivatives	Carboxylic acids and derivatives	Amino acids, peptides, and analogues		869.837	766.157	276.398	530.002
12.31_481.2366m/z	481.237	12.3109	neg	Ampalex	69628	Unclassified	Unclassified	Unclassified		2507.28	2258.04	4922.43	3278.32
12.65_388.2861m/z	388.286	12.6538	neg	Arachidonoyl Cyclopropylamide	64928	Unclassified	Unclassified	Unclassified		28.8358	168.389	140.159	502.544
13.39_647.3203m/z	647.32	13.3938	neg	Citalopram	1781	Benzenoids	Benzene and substituted derivatives	Phenylbutylamines		4195.62	7110.31	6857.13	5311.1
13.92_426.1718m/z	426.172	13.9243	neg	5-Hydroxyfluvastatin	HMDB0014039	Organoheterocyclic compounds	Pyrroles	Substituted pyrroles		8220.5	11742.2	8369.8	10575.3
15.73_138.0774m/z	138.077	15.7328	pos	Purine	HMDB0001366	Organoheterocyclic compounds	Imidazopyrimidines	Purines and purine derivatives	C15587	103770	110953	104814	86544.2
15.75_180.0635n	198.097	15.7536	pos	D-Mannose	HMDB0000169	Organic oxygen compounds	Organooxygen compounds	Carbohydrates and carbohydrate conjugates	C00159	33527	33270.3	21557.1	18942.7
15.77_282.2791m/z	282.279	15.7742	pos	(±)-(Z)-2-(5-Tetradecenyl)cyclobutanone	HMDB0037543	Organic oxygen compounds	Organooxygen compounds	Carbonyl compounds		78571.3	82381.6	77706.6	61751.4
15.83_203.0526m/z	203.053	15.8347	pos	myo-Inositol	144	Organic oxygen compounds	Organooxygen compounds	Alcohols and polyols	C00137	2580.24	2474.18	1790.9	1268.47
15.91_312.3260m/z	312.326	15.9146	pos	Phytal	90919	Lipids and lipid-like molecules	Prenol lipids	Diterpenoids		34200.9	39075.2	37262.2	45449.9
2.03_268.1403m/z	268.14	2.0296	pos	3-Deaza-2'-deoxyadenosine	96553	Unclassified	Unclassified	Unclassified		29651.2	25129.1	24769.5	16878.9
2.22_201.0875m/z	201.087	2.22072	neg	1-Aminocyclopropanecarboxylic acid	HMDB0036458	Organic acids and derivatives	Carboxylic acids and derivatives	Amino acids, peptides, and analogues	C01234	117.379	668.113	94.5034	3901.14
2.23_388.1812m/z	388.181	2.22822	pos	Cellulose, microcrystalline	HMDB0032197	Organooxygen compounds	Carbohydrates and carbohydrate conjugates	Glycosyl compounds		47.2683	7002.56	32.6774	16197.9
2.26_376.0664m/z	376.066	2.26207	neg	Deoxyadenosine monophosphate	3461	Nucleosides, nucleotides, and analogues	Purine nucleotides	Purine deoxyribonucleotides	C00360	11276	6464.6	6426.98	6064.7
2.38_161.0444m/z	161.044	2.3783	pos	L-Gulonolactone	HMDB0003466	Organoheterocyclic compounds	Lactones	Gamma butyrolactones	C01040	2224.77	2249.62	1423.2	1858.19
2.40_287.0762m/z	287.076	2.39758	pos	Diphenol glucuronide	HMDB0059998	Organic oxygen compounds	Organooxygen compounds	Carbohydrates and carbohydrate conjugates		56898.2	66486.2	33694.9	86431.5
2.65_293.1133m/z	293.113	2.6457	pos	HDBA	44870	Unclassified	Unclassified	Unclassified		1187.61	226.888	667.695	523.884
2.73_136.0757m/z	136.076	2.72723	pos	(Z)-Phenylacetaldehyde oxime	63615	Unclassified	Unclassified	Unclassified		4961.47	4423.03	3909.69	5891.64
2.83_226.1074m/z	226.107	2.82975	pos	(2S)-2-amino-3-(4-hydroxy-3-methoxyphenyl)-2-methylpropanoic acid	HMDB0142154	Phenylpropanoids and polyketides	Phenylpropanoic acids	Unclassified		1079.53	1040.98	1101.88	1086.84
3.02_341.1603n	340.153	3.01978	neg	PC(0:0/5:0)[U]	40358	Unclassified	Unclassified	Unclassified		5879.85	3644.11	6452.21	7337.91
3.03_221.0920m/z	221.092	3.03148	pos	Jasminine	68064	Unclassified	Unclassified	Unclassified		12918.6	8934.78	5090.52	15112.5
3.47_227.1026m/z	227.103	3.46905	pos	Felbamate monocarboxylate	2658	Unclassified	Unclassified	Unclassified		8416.03	5851.14	6566.3	4068.44
3.57_271.2631m/z	271.263	3.57413	pos	14-methyl palmitic acid	4290	Unclassified	Unclassified	Unclassified		2928.8	2423.46	2507.12	2130.56
3.78_276.1453m/z	276.145	3.77905	neg	Isobutyryl carnitine	34492	Unclassified	Unclassified	Unclassified		1453.51	1200.89	2799.66	1851.05
3.97_323.0886m/z	323.089	3.96885	neg	Portulacaxanthin I	67068	Unclassified	Unclassified	Unclassified		1886.06	2566.5	1660.17	2792.62
4.03_258.1348m/z	258.135	4.03217	neg	2-nonenoylglycine	HMDB0094807	Organic acids and derivatives	Carboxylic acids and derivatives	Amino acids, peptides, and analogues		580.171	560.568	1129.67	284.076
4.03_272.0778m/z	272.078	4.03217	neg	L-Arogenate	63566	Unclassified	Unclassified	Unclassified		270.587	101.734	563.514	160.026
4.03_286.1763m/z	286.176	4.02787	pos	Dihydroxymelphalan	1126	Unclassified	Unclassified	Unclassified		455.231	879.715	292.962	2532.19
4.10_365.1355m/z	365.136	4.09507	neg	Formylfusarochromanone	93578	Organoheterocyclic compounds	Benzopyrans	1-benzopyrans		5676.91	4965.19	3278.71	1820.23
4.14_221.0929m/z	221.093	4.13733	neg	Serotonin	74	Organoheterocyclic compounds	Indoles and derivatives	Tryptamines and derivatives	C00780	792.479	792.142	472.953	673.572
4.15_298.0968m/z	298.097	4.15182	pos	Sulfametopyrazine	HMDB0014802	Benzenoids	Benzene and substituted derivatives	Benzenesulfonamides	C12616	15217	13690.4	13709.6	26795.4
4.16_379.1474m/z	379.147	4.1584	neg	13-dimethylarsinoyl-tridecanoic acid	LMFA00000034	Lipids and lipid-like molecules	Fatty Acyls	Other Fatty Acyls		804.609	371.884	355.383	955.351
4.20_265.1195m/z	265.12	4.2004	neg	Phenylacetylglycine dimethylamide	69515	Unclassified	Unclassified	Unclassified		163.843	155.059	142.276	834.811
4.37_251.0310m/z	251.031	4.36807	neg	Orellanine	73453	Unclassified	Unclassified	Unclassified		1474.79	688.038	1580.96	979.858
4.40_281.0987m/z	281.099	4.40413	pos	1,1'-(Tetrahydro-6a-hydroxy-2,3a,5-trimethylfuro[2,3-d]-1,3-dioxole-2,5-diyl)bis-ethanone	HMDB0032527	Organoheterocyclic compounds	Dioxolanes	1,3-dioxolanes		1589.09	2037.73	1008.75	1136.35
4.42_237.1234m/z	237.123	4.42338	pos	Aniracetam	69562	Unclassified	Unclassified	Unclassified		1548.61	1695.95	2171.44	3588.42
4.51_328.1156m/z	328.116	4.50522	pos	Zanthodioline	HMDB0031929	Organoheterocyclic compounds	Quinolines and derivatives	Quinolones and derivatives		46.8831	13024	6.17199e-07	21249.9
4.52_249.0979m/z	249.098	4.51518	neg	Diethyl (2R,3R)-2-methyl-3-hydroxysuccinate	66216	Unclassified	Unclassified	Unclassified		656.291	107.981	117.222	1561.59
4.62_345.0254m/z	345.025	4.6208	neg	EMODIC ACID	43825	Unclassified	Unclassified	Unclassified		10233.1	8652.3	9072.24	7070.35
4.66_348.1301m/z	348.13	4.66297	neg	Acarbose (component 1)	769	Unclassified	Unclassified	Unclassified		634.484	313.056	76.87	5396.99
4.79_229.0715m/z	229.071	4.7898	neg	7-Methyl-2-hydroxy-6-oxoocta-2,4-dienoate	66201	Unclassified	Unclassified	Unclassified		9070.13	9462.9	10906.7	11602.9
5.08_359.1251m/z	359.125	5.08497	neg	Nitrendipine	HMDB0015187	Organoheterocyclic compounds	Pyridines and derivatives	Hydropyridines	C07713	8931.37	6734.03	8749.55	4822.63
5.09_506.2436m/z	506.244	5.09055	pos	BECANAMYCIN	43975	Unclassified	Unclassified	Unclassified		3017.58	2559.29	5662.08	4685.69
5.17_313.1549m/z	313.155	5.17473	pos	3-Pyrrolidineacetic acid, 5-oxo-4,4-diphenyl- (9CI)	2449	Unclassified	Unclassified	Unclassified		1173.77	508.488	659.183	887.918
5.19_208.0610m/z	208.061	5.19047	neg	3-Methyldioxyindole	7024	Organoheterocyclic compounds	Indoles and derivatives	Indolines	C05834	1757.69	1019.54	1644.79	911.452
5.25_229.1079m/z	229.108	5.25378	neg	(4R)-7-Hydroxy-4-isopropenyl-7-methyl-2-oxo-oxepanone	72826	Unclassified	Unclassified	Unclassified		4012.23	4494.89	5609.48	4296.54
5.25_292.1041m/z	292.104	5.25378	neg	Linamarin	HMDB0033699	Organoheterocyclic compounds	Benzimidazoles	Sulfinylbenzimidazoles	C01594	662.87	985.555	1279.84	1621.83
5.26_295.1653m/z	295.165	5.25888	pos	Leucyl-Tyrosine	85843	Organic acids and derivatives	Carboxylic acids and derivatives	Amino acids, peptides, and analogues		491.672	83.9233	321.179	198.945
5.30_264.0879m/z	264.088	5.29602	neg	deschlorobenzoyl Indomethacin	829	Unclassified	Unclassified	Unclassified		1043.56	776.255	406.531	1820.07
5.46_299.0885m/z	299.089	5.46492	neg	Nicotinamide riboside	5818	Organic oxygen compounds	Organooxygen compounds	Carbohydrates and carbohydrate conjugates	C03150	1228.6	733.217	945.281	1428.07
5.51_248.1316m/z	248.132	5.51128	pos	S-methylcaptopril	1475	Unclassified	Unclassified	Unclassified		4640.17	4747.55	3704.64	3219.09
5.57_291.1816m/z	291.182	5.57053	neg	3-Hydroxyisoheptanoic acid	HMDB0002207	Organic acids and derivatives	Hydroxy acids and derivatives	Medium-chain hydroxy acids and derivatives		141.805	87.2061	165.658	269.532
5.62_186.1489m/z	186.149	5.6162	pos	(3S,6S)-6-Isopropenyl-3-methyl-2-oxo-oxepanone	64060	Unclassified	Unclassified	Unclassified		3324.95	2995.75	3389.6	2907.06
5.95_238.0720m/z	238.072	5.94992	neg	4-Hydroxy-5-phenyltetrahydro-1,3-oxazin-2-one	71252	Benzenoids	Benzene and substituted derivatives	Unclassified	C16595	305.681	172.221	247.205	82.8053
6.08_214.1444m/z	214.144	6.07695	neg	Lupinine	43880	Unclassified	Unclassified	Unclassified		3667.16	3378.78	3154.04	2799.22
6.14_681.2103m/z	681.21	6.14215	pos	(E,E)-4,4''-Bi(N-4-hydroxycinnamoylserotonin)	HMDB0041431	Organoheterocyclic compounds	Indoles and derivatives	Tryptamines and derivatives		7.04582	349.927	12391.8	31.4786
6.35_319.1400m/z	319.14	6.35113	neg	2-Propylsuccinic acid	71282	Unclassified	Unclassified	Unclassified		2566.51	138.301	88.8251	4292.16
6.37_275.1504m/z	275.15	6.37228	neg	4-Hydroxymethylphenylhydrazine	66095	Unclassified	Unclassified	Unclassified		596.053	479.176	623.289	585.024
6.50_522.2468n	523.254	6.49917	pos	Trilobolide	67805	Unclassified	Unclassified	Unclassified		25688.3	6800.59	7672.06	14099
6.58_312.2379m/z	312.238	6.58318	pos	Margaric acid(d3)	96757	Unclassified	Unclassified	Unclassified		1167.64	1733.52	1519.75	1273.07
6.63_420.1666m/z	420.167	6.62533	neg	3-(3,4-dimethoxyphenyl)-N-[2-(1-hydroxy-3-methoxy-4-oxocyclohexa-2,5-dien-1-yl)ethyl]propanimidic acid	HMDB0135484	Benzenoids	Benzene and substituted derivatives	Methoxybenzenes		1135.51	203.658	1388.59	4035.21
6.67_287.2327m/z	287.233	6.66745	pos	N-undecanoyl-L-Homoserine lactone	45719	Unclassified	Unclassified	Unclassified		11028.4	11374.1	13237.8	12950.1
6.67_296.2069m/z	296.207	6.66745	pos	(x)-2-Heptanol glucoside	HMDB0035028	Lipids and lipid-like molecules	Fatty Acyls	Fatty acyl glycosides		997.188	1128.18	1068.14	986.428
7.05_325.2484m/z	325.248	7.04618	pos	4-Hydroxypenbutolol	1721	Unclassified	Unclassified	Unclassified		4504.81	2317.7	2361.65	1448.97
7.11_346.2223m/z	346.222	7.10923	pos	O-sebacoylcarnitine	LMFA07070100	Lipids and lipid-like molecules	Fatty Acyls	Fatty esters		5238.28	4914.34	5117.92	4001.02
7.38_379.2127m/z	379.213	7.37868	neg	5-Methoxytryptamine	7015	Organoheterocyclic compounds	Indoles and derivatives	Tryptamines and derivatives	C05659	1412.89	897.41	2140.77	649.884
7.40_330.2791m/z	330.279	7.4041	pos	Anandamide	HMDB0004080	Organic nitrogen compounds	Organonitrogen compounds	Amines	C11695	2382.57	3016.14	3545.94	1173.74
7.43_314.2325m/z	314.232	7.42513	pos	10-Deoxymethynolide	LMPK04000034	Lipids and lipid-like molecules	Polyketides	Macrolides and lactone polyketides	C11993	2228.1	2253.66	2742.55	1826.21
7.47_420.2128m/z	420.213	7.46715	pos	PC(9:0/0:0)[U]	40335	Unclassified	Unclassified	Unclassified		4041.65	5170.52	4199.94	3694.94
7.50_285.1708m/z	285.171	7.50387	neg	7-oxo-11Z-Tetradecenoic acid	LMFA01060187	Lipids and lipid-like molecules	Fatty Acyls	Fatty Acids and Conjugates		4381.14	3734.46	4290.48	3933.45
7.54_311.1711n	310.164	7.54443	neg	Arginyl-Histidine	85626	Organic acids and derivatives	Carboxylic acids and derivatives	Amino acids, peptides, and analogues		6423.33	5651.35	3929.14	3629.79
7.61_271.1553m/z	271.155	7.60638	neg	Riesling acetal	92419	Organoheterocyclic compounds	Tetrahydrofurans	Unclassified		15598.1	14120.2	15573.2	14553.2
7.61_479.1724m/z	479.172	7.60638	neg	5-ethyl-2-nitro-9h-carbazole	96370	Unclassified	Unclassified	Unclassified		1329.59	253.93	369.424	1591.48
7.67_285.1709m/z	285.171	7.66947	neg	(1S,2S)-3-oxo-2-pentyl-cyclopentanebutanoic acid	LMFA02010016	Lipids and lipid-like molecules	Fatty Acyls	Octadecanoids		3546.9	3313.21	3593.28	3317.53
7.68_923.3525m/z	923.352	7.67583	pos	Helminthosporoside A	67881	Unclassified	Unclassified	Unclassified		3230.21	23356.6	14640.2	6622.11
8.01_259.1916m/z	259.192	8.00545	neg	α-ethyl valeric acid	4484	Unclassified	Unclassified	Unclassified		1533.23	1209.66	1085.95	1030.55
8.03_237.1850m/z	237.185	8.03333	pos	Farnesoic acid	64600	Unclassified	Unclassified	Unclassified		1176.96	1221.85	1129.77	988.996
8.07_301.1657m/z	301.166	8.06842	neg	5-Nonyltetrahydro-2-oxo-3-furancarboxylic acid	87337	Organoheterocyclic compounds	Lactones	Gamma butyrolactones		5333.29	4792.63	5234.79	4740.7
8.19_657.3855m/z	657.386	8.19387	neg	Cholestane-3,7,12,25-tetrol-3-glucuronide	LMST05010042	Lipids and lipid-like molecules	Steroids and steroid derivatives	Steroidal glycosides	C03033	7011.98	529.866	495.194	2126.54
8.31_288.2170m/z	288.217	8.30692	pos	(10S)-Juvenile hormone III acid diol	64602	Unclassified	Unclassified	Unclassified		1792.94	3237.79	2080.44	4126.19
8.31_318.2275m/z	318.227	8.30692	pos	3-hydroxynonanoyl carnitine	HMDB0061635	Lipids and lipid-like molecules	Fatty Acyls	Fatty acid esters		8044.47	8901.24	8734.42	7265.38
8.38_235.0973m/z	235.097	8.38198	neg	Prenyl benzoate	HMDB0032488	Benzenoids	Benzene and substituted derivatives	Benzoic acids and derivatives	C03885	3235.87	2980.05	3730.39	3411.64
8.47_400.3058m/z	400.306	8.47293	pos	16,16-dimethyl PGF2β	36153	Unclassified	Unclassified	Unclassified		3457	5083.86	4831.1	3204.29
8.53_206.0668m/z	206.067	8.53485	pos	Furfuryl propyl disulfide	88333	Organoheterocyclic compounds	Heteroaromatic compounds	Unclassified		8822.26	9666.48	7837.43	8727.81
9.13_225.1485m/z	225.149	9.13457	pos	Methyl jasmonate	LMFA02020010	Lipids and lipid-like molecules	Fatty Acyls	Lineolic acids and derivatives	C11512	10390.9	9996.35	9796.88	8690.07
9.20_317.2798m/z	317.28	9.19763	pos	Pentadecanoylglycine	HMDB0013300	Organic acids and derivatives	Carboxylic acids and derivatives	Amino acids, peptides, and analogues		6139.94	6657.08	6730.14	6211.03
9.42_309.1709m/z	309.171	9.41618	neg	5-Hydroxy-1-(4-hydroxyphenyl)-3-decanone	64192	Unclassified	Unclassified	Unclassified		2316.89	1919.85	2190.49	2228.95
9.46_381.1921m/z	381.192	9.45783	neg	12-Oxo-20-trihydroxy-leukotriene B4	LMFA03020050	Lipids and lipid-like molecules	Fatty Acyls	Eicosanoids		814.942	210.362	212.802	115.588
9.51_445.2332m/z	445.233	9.51038	pos	Dimetacrine tartrate	69516	Unclassified	Unclassified	Unclassified		26138.1	24412.9	19077.7	18214.9
9.59_242.2115m/z	242.211	9.5926	pos	5Z,8Z-tetradecadienoic acid	73932	Unclassified	Unclassified	Unclassified		13490	12917.7	12340	11010.6
9.68_249.1132m/z	249.113	9.68383	neg	Plastoquinone-1	71287	Unclassified	Unclassified	Unclassified		405.701	397.12	358.468	352.154
9.76_299.3057m/z	299.306	9.76055	pos	Dodemorph	72556	Unclassified	Unclassified	Unclassified		57.2077	72.3397	10.6133	346.7
9.78_269.1286m/z	269.129	9.78165	pos	Levcromakalim	69162	Unclassified	Unclassified	Unclassified		1211.7	778.044	1105.75	855.494
9.87_506.3335m/z	506.333	9.86972	neg	Psychosine	427	Unclassified	Unclassified	Unclassified	C01747	298.608	253.629	245.507	379.64
0.00_240.0994n	221.082	0.00251667	neg	3-Carboxy-4-methyl-5-propyl-2-furanpropionic acid	HMDB0061112	Lipids and lipid-like molecules	Fatty Acyls	Fatty acids and conjugates		16935.9	18256.5	18174.4	9795.92
0.54_129.0548m/z	129.055	0.53705	pos	Adipic acid	LMFA01170048	Lipids and lipid-like molecules	Fatty Acyls	Fatty acids and conjugates	C06104	6758.92	7627.69	8430.31	9019.37
0.54_153.0791n	154.086	0.53705	pos	Dopamine	HMDB0000073	Benzenoids	Phenols	Benzenediols	C03758	15577.6	15431.9	16699.4	15962.9
0.54_170.0580n	188.092	0.53705	pos	3,4-Dihydroxyphenylglycol	HMDB0000318	Benzenoids	Phenols	Benzenediols	C05576	4865.5	6173.24	6088.2	6407.14
0.56_324.2170m/z	324.217	0.5555	pos	Latanoprost Lactol	63040	Unclassified	Unclassified	Unclassified		122535	134926	132811	127949
0.57_146.1652m/z	146.165	0.572917	pos	Spermidine	HMDB0001257	Organic nitrogen compounds	Organonitrogen compounds	Amines	C00315	4163.62	5573.78	7555.84	6385.81
0.57_223.0966m/z	223.097	0.572917	pos	2-Hydroxy-3-(4-methoxyethylphenoxy)-propanoic acid	1255	Unclassified	Unclassified	Unclassified		12343.8	9765.08	8828.72	8577.27
0.61_191.1391m/z	191.139	0.60775	pos	ACEXAMIC ACID	44105	Unclassified	Unclassified	Unclassified		10006.6	6357.07	13824	1808.34
0.66_164.9351m/z	164.935	0.6601	pos	Foscarnet	2957	Organic acids and derivatives	Organic phosphonic acids and derivatives	Organic phosphonic acids	C06456	1989.79	1890.14	1642.63	1423.81
0.72_275.0175m/z	275.018	0.7243	neg	Xylulose 5-phosphate	HMDB0000868	Organic oxygen compounds	Organooxygen compounds	Carbohydrates and carbohydrate conjugates	C00231	45213.8	33236.7	41170.1	33959.1
0.73_249.0634m/z	249.063	0.7282	pos	Pyridoxamine 5'-phosphate	HMDB0001555	Organoheterocyclic compounds	Pyridines and derivatives	Pyridoxamines	C00647	32927.5	35593.4	43001.4	42623.4
0.73_304.0791m/z	304.079	0.7282	pos	4-Hydroxyphenylacetylglutamine	58355	Unclassified	Unclassified	Unclassified		6025.6	8385.61	7962.63	3835.62
0.75_320.0740m/z	320.074	0.745233	pos	N-Gluconyl ethanolamine phosphate	HMDB0032294	Organophosphorus compounds	Organic phosphoric acids and derivatives	Phosphate esters		88077.5	97931.3	78851.1	116752
0.81_432.1713m/z	432.171	0.813333	pos	beta-D-Xylopyranosyl-(1->5)-alpha-L-arabinofuranosyl-(1->3)-L-arabinose	93488	Organooxygen compounds	Carbohydrates and carbohydrate conjugates	Glycosyl compounds		195240	169638	136450	176481
0.83_157.0608m/z	157.061	0.83035	pos	6-Hydroxynicotinic acid	HMDB0002658	Organoheterocyclic compounds	Pyridines and derivatives	Pyridinecarboxylic acids and derivatives	C01020	11097.7	5662.85	7752.84	10849.9
0.85_504.1692n	543.132	0.847383	pos	Raffinose	HMDB0003213	Organic oxygen compounds	Organooxygen compounds	Carbohydrates and carbohydrate conjugates	C00492	325326	272784	213290	279738
0.86_285.0730m/z	285.073	0.86075	neg	Dinoseb	69953	Benzenoids	Phenols	Nitrophenols	C14302	3636.02	335.295	1542.65	1460.16
0.95_230.9908m/z	230.991	0.949317	neg	D-Glycerate 2-phosphate	151	Organic oxygen compounds	Organooxygen compounds	Carbohydrates and carbohydrate conjugates	C00631	15997.9	13832.5	24619.6	20290.8
1.03_195.0744n	196.082	1.02745	pos	Glucosaminic acid	3334	Unclassified	Unclassified	Unclassified		14067.1	10752.3	7353.76	7409.84
1.08_179.0244n	224.023	1.08478	neg	S-Carboxymethyl-L-cysteine	HMDB0029415	Organic acids and derivatives	Carboxylic acids and derivatives	Amino acids, peptides, and analogues		59021.6	60394.4	46772.5	35102.4
1.08_211.0009m/z	211.001	1.08478	neg	D-Ribulose 5-phosphate	371	Organooxygen compounds	Carbohydrates and carbohydrate conjugates	Monosaccharides	C00199	563.424	521.946	704.604	1111.49
1.10_248.1139m/z	248.114	1.10183	neg	DL-Acetylcarnitine	LMFA07070060	Lipids and lipid-like molecules	Fatty Acyls	Fatty esters	C02571	5561.69	4250.24	7045.01	4099.02
1.10_256.0940m/z	256.094	1.10183	neg	Zalcitabine	3061	Nucleosides, nucleotides, and analogues	Pyrimidine nucleosides	Pyrimidine 2',3'-dideoxyribonucleosides	C07207	1320.64	480.016	674.673	377.378
1.10_292.0798n	337.078	1.10183	neg	6-[(3-carboxy-2-methylprop-2-en-1-yl)oxy]-3,4,5-trihydroxyoxane-2-carboxylic acid	HMDB0128928	Lipids and lipid-like molecules	Saccharolipids	Unclassified		20543.1	32319.3	24775.8	26999.7
1.10_383.1143m/z	383.114	1.10183	neg	2-(Methylthiomethyl)-3-phenyl-2-propenal	92134	Phenylpropanoids and polyketides	Cinnamaldehydes	Unclassified		24644.5	36372.6	32013.8	46169.8
1.19_238.0934m/z	238.093	1.18717	pos	Sepiapterin	62978	Organoheterocyclic compounds	Pteridines and derivatives	Pterins and derivatives	C00835	17638.4	13890.3	16256.7	12763.5
1.33_619.1727m/z	619.173	1.33092	neg	6-[2-carboxy-2-(hydroxymethyl)-2-methylethoxy]-3,4,5-trihydroxyoxane-2-carboxylic acid	HMDB0127649	Organic oxygen compounds	Organooxygen compounds	Carbohydrates and carbohydrate conjugates		6487.63	3382.94	761.667	5286.65
1.85_251.1641m/z	251.164	1.85092	pos	Octisalate	43283	Unclassified	Unclassified	Unclassified		3826.69	4233.32	3857.38	3370.37
1.91_159.0288m/z	159.029	1.91027	pos	2-Ketogulonolactone	341	Unclassified	Unclassified	Unclassified		24469.3	24577.8	19489.7	19514.6
1.94_350.8384m/z	350.838	1.94067	neg	Ethyl (Z) 2,3-diiodoacrylate	96869	Lipids and lipid-like molecules	Fatty Acyls	Fatty Acids and Conjugates		5278.08	4816.63	6890.21	4900.94
10.08_327.2179m/z	327.218	10.076	neg	12(S)-hydroxy-16-Heptadecynoic Acid	35515	Unclassified	Unclassified	Unclassified		46940	38536.1	40552	37675
10.10_386.2900m/z	386.29	10.0962	pos	Cortol	HMDB0003180	Lipids and lipid-like molecules	Steroids and steroid derivatives	Hydroxysteroids	C05482	36288.2	41888.5	38993.8	36685.1
10.12_286.2740m/z	286.274	10.1171	pos	10Z-Heptadecenoic acid	HMDB0060038	Lipids and lipid-like molecules	Fatty Acyls	Fatty acids and conjugates		6824.08	6087.05	5852.76	5219.15
10.12_493.3171m/z	493.317	10.1171	neg	1α,23R,25S,26-Tetrahydroxyvitamin D3	42600	Unclassified	Unclassified	Unclassified		903.044	234.822	926.551	328.809
10.30_218.1387m/z	218.139	10.3024	pos	3,7-Dimethyl-2E-octene-1,8-dioic acid	96876	Unclassified	Unclassified	Unclassified		6689.16	4886.13	5009.33	4930.82
10.39_251.1278m/z	251.128	10.3857	pos	δ-CEHC	44826	Unclassified	Unclassified	Unclassified		15960.9	14880.1	13985	12284.8
10.45_248.1411n	271.133	10.4487	pos	2-(4-(((1R,2S)-2-hydroxycyclopentyl)methyl)phenyl)propanoic acid	1040	Unclassified	Unclassified	Unclassified		5934.74	5521.88	5606.82	4880.57
10.45_328.3211m/z	328.321	10.4487	pos	cis-gondoic acid	3554	Lipids and lipid-like molecules	Fatty Acyls	Fatty acids and conjugates	C16526	54.2277	124.19	231.201	175.592
10.45_464.2774m/z	464.277	10.4487	pos	PE(17:2(9Z,12Z)/0:0)	77682	Lipids and lipid-like molecules	Glycerophospholipids	Glycerophosphoethanolamines		2998.19	2923.16	3691.85	3058.21
10.47_409.2595m/z	409.259	10.4658	neg	Phenformin	HMDB0015050	Organic nitrogen compounds	Organonitrogen compounds	Guanidines	C07673	2888.6	2286.14	1695.18	1757.93
10.49_496.2674m/z	496.267	10.4908	pos	PS(16:1(9Z)/0:0)	78837	Lipids and lipid-like molecules	Glycerophospholipids	Glycerophosphoserines		8815.54	11670.1	14102.2	9068.38
10.53_346.3316m/z	346.332	10.5306	pos	Polyoxyethylene 40 monostearate	HMDB0032477	Lipids and lipid-like molecules	Fatty Acyls	Fatty acid esters		21047.1	19884.2	18382	16712.4
10.53_374.3628m/z	374.363	10.5306	pos	omega-hydroxy behenic	35456	Unclassified	Unclassified	Unclassified		11882	11800.2	11735.2	10855.2
10.61_326.2458n	344.28	10.6125	pos	1-Acetoxy-2-hydroxy-16-heptadecen-4-one	LMFA05000594	Lipids and lipid-like molecules	Fatty Acyls	Fatty alcohols		20228	21931.4	21396.8	18889.6
10.63_309.2072m/z	309.207	10.6306	neg	Methyl 7,10,13-hexadecatrienoate	265059	Unclassified	Unclassified	Unclassified		3592.53	2252.84	3164.3	1922.8
10.65_544.2657m/z	544.266	10.651	neg	PE(0:0/20:5(5Z,8Z,11Z,14Z,17Z))	LMGP02050053	Lipids and lipid-like molecules	Glycerophospholipids	Glycerophosphoethanolamines		96016.3	96809.5	90356	89167.5
10.73_656.3191m/z	656.319	10.7304	neg	OKOOA-PS	LMGP20040029	Lipids and lipid-like molecules	Glycerophospholipids	Oxidized glycerophospholipids		273260	295501	312535	251381
10.77_312.1230m/z	312.123	10.77	pos	6-Methoxy-[2'',3'':7,8]furanoflavanone	52572	Unclassified	Unclassified	Unclassified		574.843	997.953	1529.9	1060.33
10.79_955.5742m/z	955.574	10.7896	pos	PIM1(16:0/16:0)	LMGP15010003	Lipids and lipid-like molecules	Glycerophospholipids	Glycerophosphoinositolglycans		134905	139502	148858	157562
10.88_428.3371m/z	428.337	10.8827	pos	15(S)-15-methyl PGF2α isopropyl ester	64688	Unclassified	Unclassified	Unclassified		47817.6	53658.2	56617.1	47761.2
10.89_291.1603m/z	291.16	10.8873	neg	12-METHOXY-4,4-BISNOR-5α-8,11,13-PODOCARPATRIEN-3-OL	44255	Unclassified	Unclassified	Unclassified		11628.4	10953	12383.6	12425.8
10.89_337.2385m/z	337.239	10.8873	neg	(+/-)14,15-DiHETrE	LMFA03050010	Lipids and lipid-like molecules	Fatty Acyls	Eicosanoids	C14775	1161.34	477.792	889.476	439.61
10.90_466.2931m/z	466.293	10.9017	pos	LysoPC(14:1(9Z))	HMDB0010380	Lipids and lipid-like molecules	Glycerophospholipids	Glycerophosphocholines	C04230	12531.2	12138.5	12221.2	16774.2
10.93_317.2122m/z	317.212	10.9271	neg	5a-Androst-3-en-17-one	LMST02020094	Unclassified	Unclassified	Unclassified		2234.26	2713.44	1554.68	1440.79
10.99_451.2341m/z	451.234	10.9869	neg	Butopyronoxyl	72883	Unclassified	Unclassified	Unclassified		2645.32	3105.61	2483.38	2585.74
11.00_396.2877n	414.321	11	pos	PGF2α isopropyl ester	36147	Unclassified	Unclassified	Unclassified		38888	41509.1	41477.3	34714
11.06_327.0781m/z	327.078	11.0613	pos	Triphenyl phosphate	69897	Unclassified	Unclassified	Unclassified		879.882	799.396	1039.45	893.48
11.19_311.2229m/z	311.223	11.1855	neg	(5S,7S)-7-Methyl-1,6-dioxaspiro[4.5]decane	LMPK09000010	Unclassified	Unclassified	Unclassified		1188.44	1011.09	505.124	718.985
11.21_260.2008m/z	260.201	11.2083	pos	Dehydrofalcarinol	71874	Unclassified	Unclassified	Unclassified		9348.1	9684.38	9976.65	9597.37
11.25_313.2386m/z	313.239	11.2478	neg	9Z-Heptadecenoic acid	HMDB0062437	Lipids and lipid-like molecules	Fatty Acyls	Fatty acids and conjugates		13295	12852	12785.2	11331.7
11.33_526.3516m/z	526.352	11.3306	neg	PC(O-15:0/O-1:0)[U]	40201	Unclassified	Unclassified	Unclassified		12489.5	7215.15	9217.52	10318.2
11.54_432.2757m/z	432.276	11.5418	neg	Myxalamid C	69331	Unclassified	Unclassified	Unclassified		691.543	713.145	742.227	896.251
11.63_529.3029m/z	529.303	11.6272	neg	Ceanothine D	HMDB0029341	Organic acids and derivatives	Carboxylic acids and derivatives	Amino acids, peptides, and analogues		273.069	276.934	90.9557	284.396
11.77_195.1744m/z	195.174	11.765	pos	Geranylacetone	HMDB0031846	Lipids and lipid-like molecules	Prenol lipids	Monoterpenoids	C13297	1080.71	919.528	1042.7	813.666
12.08_481.2571m/z	481.257	12.0751	neg	1,2-Propanediol, 3-[[2-(2-methoxyphenoxy)ethyl]amino]	1573	Unclassified	Unclassified	Unclassified		8902.92	6429.52	4562.7	4973.3
12.18_271.2280m/z	271.228	12.1822	neg	7-Ethyltridecan-6-one	98246	Unclassified	Unclassified	Unclassified		1949.43	1431.85	809.953	912.527
13.61_299.2592m/z	299.259	13.6077	neg	Heptadecan-2-one	LMFA12000046	Organic oxygen compounds	Organooxygen compounds	Carbonyl compounds		1787.16	1058.56	1241.58	1364.13
13.74_400.1558m/z	400.156	13.7355	neg	JWH 018 N-(4,5-epoxypentyl) analog	96601	Unclassified	Unclassified	Unclassified		7317.27	8215.63	7748.25	8875.89
13.92_662.4220m/z	662.422	13.9243	neg	Zucchini factor B	90073	Lipids and lipid-like molecules	Prenol lipids	Triterpenoids		8704.26	10975.2	5566.36	8623.24
15.63_196.1464n	197.154	15.6266	pos	β-Terpinyl acetate	41144	Unclassified	Unclassified	Unclassified		9134.4	9689.62	12158.4	14357.5
2.07_245.1143m/z	245.114	2.0673	neg	2,4-Bis(acetamido)-2,4,6-trideoxy-beta-L-altropyranose	73461	Unclassified	Unclassified	Unclassified		545.508	580.558	97.2844	900.506
2.07_355.1359m/z	355.136	2.0673	neg	Mannopine	71286	Unclassified	Unclassified	Unclassified		22277.8	18315.4	13986.2	14440.1
2.09_216.0332m/z	216.033	2.08808	neg	o-Toluenesulfamide	3056	Unclassified	Unclassified	Unclassified		7623.47	2141.89	617.578	25075.4
2.09_341.0601m/z	341.06	2.08808	neg	Trifluridine	HMDB0014576	Nucleosides, nucleotides, and analogues	Pyrimidine nucleosides	Pyrimidine 2'-deoxyribonucleosides		3499.47	1751.8	1586.43	1011.69
2.13_603.1497m/z	603.15	2.13028	neg	Hesperetin	HMDB0005782	Phenylpropanoids and polyketides	Flavonoids	O-methylated flavonoids	C01709	15361.5	18887.6	11372.9	6330.33
2.23_221.0920m/z	221.092	2.22822	pos	N-Hydroxy-L-tryptophan	73314	Unclassified	Unclassified	Unclassified		9938.63	7033.29	6134.89	10521.7
2.47_351.1310m/z	351.131	2.47128	neg	N-Benzooxazol-2-yl-guanidine	96363	Unclassified	Unclassified	Unclassified		507.949	402.982	337.62	807.201
2.60_233.1131m/z	233.113	2.60387	pos	N2-Succinyl-L-ornithine	63478	Organic acids and derivatives	Carboxylic acids and derivatives	Amino acids, peptides, and analogues	C03415	368.734	315.176	431.479	759.446
2.72_279.0987m/z	279.099	2.72428	neg	5-Methoxy-DL-tryptophan	103475	Unclassified	Unclassified	Unclassified		280.184	199.928	225.681	489.521
2.77_286.1298m/z	286.13	2.76647	neg	N-(3-oxo-octanoyl)-homoserine lactone	LMFA08030004	Lipids and lipid-like molecules	Fatty Acyls	Fatty amides	C11841	128.197	135.413	330.986	208.342
2.87_427.0802m/z	427.08	2.87197	neg	fluorobenzoylpropionic acid	HMDB0060951	Organic oxygen compounds	Organooxygen compounds	Carbonyl compounds		1225.04	734.537	787.665	639.275
2.87_445.1200m/z	445.12	2.87197	neg	Trisphaeridine	69349	Unclassified	Unclassified	Unclassified		753.745	446.291	490.142	364.197
2.94_235.0722m/z	235.072	2.93538	neg	Indole-3-acetaldoxime N-oxide	71605	Unclassified	Unclassified	Unclassified		881.863	681.32	822.386	2049.91
3.02_231.0872m/z	231.087	3.01978	neg	Levulinic acid	2195	Organic acids and derivatives	Keto acids and derivatives	Gamma-keto acids and derivatives		288.351	64.3595	32.5523	790.768
3.03_132.0656m/z	132.066	3.03148	pos	5-Aminolevulinic acid	HMDB0001149	Organic acids and derivatives	Carboxylic acids and derivatives	Amino acids, peptides, and analogues	C00430	5468.59	5838.12	5538.81	5489.37
3.05_293.1493m/z	293.149	3.05205	pos	Dubinidine	68474	Unclassified	Unclassified	Unclassified		811.184	908.402	856.801	572.561
3.48_357.0797m/z	357.08	3.48413	neg	2-Amino-3,4-dihydroxypentanedioic acid	86952	Lipids and lipid-like molecules	Fatty Acyls	Fatty acids and conjugates		62.3856	17.3534	8.05494	1727.21
3.68_133.0608m/z	133.061	3.67723	pos	Ureidopropionic acid	HMDB0000026	Organic acids and derivatives	Organic carbonic acids and derivatives	Ureas	C02642	6.17199e-07	283.664	6.17199e-07	1408.6
3.70_295.0784m/z	295.078	3.6978	pos	Arbutin	HMDB0029943	Organic oxygen compounds	Organooxygen compounds	Carbohydrates and carbohydrate conjugates	C06186	23968.7	19133.4	3195.54	1510.7
3.76_160.1332m/z	160.133	3.75972	pos	1,6-Dioxaspiro[4.5]decane	102842	Unclassified	Unclassified	Unclassified		1972.31	1846.96	2622.88	1429.81
3.82_259.1300m/z	259.13	3.82127	neg	d-Dethiobiotin	3351	Lipids and lipid-like molecules	Fatty Acyls	Fatty acids and conjugates	C01909	939.541	720.688	631.198	974.984
3.82_400.2487m/z	400.249	3.82197	pos	Ammoresinol	67390	Unclassified	Unclassified	Unclassified		679.914	608.526	634.101	511.115
3.94_217.1183m/z	217.118	3.94367	pos	2-Acetyl-1,5,6,7-tetrahydro-6-hydroxy-7-(hydroxymethyl)-4H-azepine-4-one	90504	Organoheterocyclic compounds	Azepines	Unclassified		1556.37	1643.5	2322.66	2708.35
3.96_380.1819m/z	380.182	3.9647	pos	DIAZIQUONE	44225	Unclassified	Unclassified	Unclassified		41.9342	319.998	26.1185	1441.52
3.99_381.1088m/z	381.109	3.98997	neg	5-Phenyl-1,3-oxazinane-2,4-dione	HMDB0060400	Benzenoids	Benzene and substituted derivatives	Unclassified	C16596	654.278	2212.24	387.049	7513.26
4.01_185.1286m/z	185.129	4.0068	pos	3-Methoxytyramine	HMDB0000022	Benzenoids	Phenols	Methoxyphenols	C05587	1484.86	1618.39	2481.09	510.123
4.03_293.1244m/z	293.124	4.03217	neg	Prenyl glucoside	HMDB0031876	Lipids and lipid-like molecules	Fatty Acyls	Fatty acyl glycosides	C09808	643.219	6.17199e-07	6.17199e-07	925.095
4.05_251.1037m/z	251.104	4.05328	neg	Phenylethylmalonamide (PEMA)	2084	Unclassified	Unclassified	Unclassified		261.115	437.952	349.633	1353.87
4.05_253.1184m/z	253.118	4.04898	pos	3-Hydroxyhexobarbital	65899	Unclassified	Unclassified	Unclassified		1826.36	2317.39	2008.64	5283.56
4.10_245.1142m/z	245.114	4.09507	neg	L-beta-aspartyl-L-leucine	62015	Unclassified	Unclassified	Unclassified		188.495	108.159	112.573	186.599
4.12_204.1024m/z	204.102	4.11622	neg	1-(2,3-Dihydro-1H-pyrrolizin-5-yl)-1,4-pentanedione	HMDB0040046	Organoheterocyclic compounds	Pyrrolizines	Unclassified		843.544	129.636	523.566	366.279
4.14_339.0784m/z	339.078	4.13733	neg	Cyanthoate	72733	Unclassified	Unclassified	Unclassified		1225.06	1328.01	2242.93	2452.79
4.15_130.0651m/z	130.065	4.15182	pos	Isoquinoline	HMDB0034244	Organoheterocyclic compounds	Isoquinolines and derivatives	Unclassified	C06323	2024.41	1780.95	1600.03	1261.15
4.16_429.1544m/z	429.154	4.1584	neg	Kinetin	HMDB0012245	Organoheterocyclic compounds	Imidazopyrimidines	Purines and purine derivatives	C08272	904.528	755.653	298.376	253.387
4.16_477.0774m/z	477.077	4.1584	neg	2-{[hydroxy(6-hydroxy-2H-1,3-benzodioxol-5-yl)methylidene]amino}acetic acid	HMDB0129401	Organic acids and derivatives	Carboxylic acids and derivatives	Amino acids, peptides, and analogues		2423.86	4579.03	1062.32	488.941
4.16_613.3314m/z	613.331	4.1584	neg	Zolpidem	3071	Organoheterocyclic compounds	Azoles	Imidazoles	C07219	1077.42	407.956	581.856	1343.5
4.20_235.1087m/z	235.109	4.2004	neg	CYTISINE	43861	Unclassified	Unclassified	Unclassified		401.766	236.377	224.501	436.196
4.24_300.1090m/z	300.109	4.24212	neg	N-D-Glucosylarylamine	65913	Unclassified	Unclassified	Unclassified		1671.84	114.836	1665.02	189.29
4.26_411.1272m/z	411.127	4.26322	neg	N6-Carbamoyl-L-threonyladenosine	95993	Nucleosides, nucleotides, and analogues	Purine nucleosides	Unclassified		10630.9	12869.8	13306.7	5713.94
4.28_246.0982m/z	246.098	4.28415	neg	N-(3-hydroxy-pentanoyl)-homoserine lactone	LMFA08030032	Lipids and lipid-like molecules	Fatty Acyls	Fatty amides		804.683	1095.38	458.462	578.857
4.28_393.0709m/z	393.071	4.28415	neg	5'-Butyrylphosphouridine	66401	Unclassified	Unclassified	Unclassified		24668	26061.9	28215	13177.8
4.34_216.0868m/z	216.087	4.34437	pos	Syringic acid	HMDB0002085	Benzenoids	Benzene and substituted derivatives	Benzoic acids and derivatives	C10833	2312.27	2036.88	3037.77	1500.64
4.39_387.1147m/z	387.115	4.3884	neg	D-Maltose	HMDB0000163	Organic oxygen compounds	Organooxygen compounds	Carbohydrates and carbohydrate conjugates	C00208	4097	6590.38	1912.46	11653.9
4.39_457.0972m/z	457.097	4.3884	neg	Lamivudine	43224	Nucleosides, nucleotides, and analogues	Nucleoside and nucleotide analogues	3'-thia pyrimidine nucleosides	C07065	1099.57	3997.88	2175.35	349.861
4.48_128.1072m/z	128.107	4.48492	pos	L-Alanine n-butyl ester	3541	Unclassified	Unclassified	Unclassified		736.811	642.804	659.646	549.071
4.56_269.0668m/z	269.067	4.55745	neg	HAEMATOMMIC ACID, ETHYL ESTER	43967	Unclassified	Unclassified	Unclassified		57.3776	177.592	111.771	350.574
4.58_328.0462m/z	328.046	4.57857	neg	Zidovudine monophosphate	3068	Unclassified	Unclassified	Unclassified		1889.46	1429.04	1323.45	1055.55
4.66_316.1767m/z	316.177	4.66297	neg	N-(3-hydroxy-decanoyl)-homoserine lactone	LMFA08030037	Lipids and lipid-like molecules	Fatty Acyls	Fatty amides		1883.06	1879.53	2867.74	1112.08
4.66_639.2506m/z	639.251	4.66297	neg	Enoxacin	HMDB0014610	Organoheterocyclic compounds	Diazanaphthalenes	Naphthyridines	C06979	704.926	380.07	409.343	927.708
4.68_397.2102n	396.203	4.68405	neg	Echimidine	68228	Unclassified	Unclassified	Unclassified		486.421	632.691	256.435	775.666
4.78_329.1496m/z	329.15	4.77503	pos	Actinodaphnine	67600	Unclassified	Unclassified	Unclassified		465.17	498.464	370.362	1115.67
4.80_188.1646m/z	188.165	4.79572	pos	1,7-Dioxaspiro[5.6]dodecane	102856	Unclassified	Unclassified	Unclassified		1283.47	1111.97	1188.04	550.03
4.83_243.1713m/z	243.171	4.83213	neg	Cycluron	72851	Unclassified	Unclassified	Unclassified		512.94	368.596	253.319	693.286
4.87_907.9427m/z	907.943	4.87413	neg	1,11-Triacontanediol	LMFA05000575	Lipids and lipid-like molecules	Fatty Acyls	Fatty alcohols		798.367	1314.79	494.663	2265.01
4.90_329.0145m/z	329.015	4.8952	neg	Dehydro-L-(+)-ascorbic acid dimer	45119	Unclassified	Unclassified	Unclassified		467.305	644.149	970.764	893.418
4.96_345.0253m/z	345.025	4.95845	neg	Polyvidone	89566	Organoheterocyclic compounds	Pyrrolidines	N-alkylpyrrolidines		21845.2	18253.7	18965.5	15394.5
5.00_306.1309m/z	306.131	5.00065	neg	Alpha-Aspartyl-lysine	58283	Unclassified	Unclassified	Unclassified		152.104	56.9429	44.3084	995.239
5.00_397.0412m/z	397.041	5.00065	neg	O-Phosphohomoserine	HMDB0003484	Organic acids and derivatives	Carboxylic acids and derivatives	Amino acids, peptides, and analogues	C01102	1272.52	1425.76	1644.45	1441.15
5.02_259.1188m/z	259.119	5.02173	neg	(±)-Mevalonolactone	44780	Unclassified	Unclassified	Unclassified		1136.7	1230.82	1433.22	1318.78
5.06_255.0622m/z	255.062	5.06392	neg	N-Carbamoyl-2-amino-2-(4-hydroxyphenyl)acetic acid	87941	Organic acids and derivatives	Carboxylic acids and derivatives	Amino acids, peptides, and analogues		820.259	758.063	772.311	1259.51
5.08_695.2663m/z	695.266	5.08497	neg	Erybraedin E	48099	Lipids and lipid-like molecules	Polyketides	Flavonoids		1901.24	1061.21	1606.78	6785.74
5.11_230.1032m/z	230.103	5.10608	neg	PRIMA-1	64852	Unclassified	Unclassified	Unclassified		1387.09	731.152	442.295	2235.71
5.11_286.0842m/z	286.084	5.11162	pos	Oxomethylphenidate	1229	Unclassified	Unclassified	Unclassified		458.9	804.669	1017.86	153.311
5.22_330.1912m/z	330.191	5.21682	pos	Artelinic acid	1116	Unclassified	Unclassified	Unclassified		6776.47	7960.95	6529.89	5786.21
5.24_212.1645m/z	212.165	5.23785	pos	4-Hexyloxyphenol	69955	Unclassified	Unclassified	Unclassified		3311.64	3697.25	3216.33	2667.47
5.25_538.2659m/z	538.266	5.25378	neg	1-Pyrrolidinepropanol, a-(4-hydroxycyclohexyl)-a-phenyl-, cis- glucuronide	2123	Unclassified	Unclassified	Unclassified		1393.92	1006.43	1751.69	3362.47
5.26_264.1343m/z	264.134	5.25888	pos	Mephobarbital	43243	Organoheterocyclic compounds	Diazines	Pyrimidines and pyrimidine derivatives	C07829	892.294	988.076	415.674	353.672
5.28_286.0842m/z	286.084	5.27973	pos	S-4-benzyl-3-isobutyryloxazolidin-2-one	65457	Unclassified	Unclassified	Unclassified		275.315	603.419	850.624	288.662
5.30_855.4343m/z	855.434	5.29602	neg	CAY10594	45492	Unclassified	Unclassified	Unclassified		1216.69	1866.29	1692.41	987.95
5.36_312.1652m/z	312.165	5.36397	pos	Ethyl (S)-3-hydroxybutyrate glucoside	87869	Lipids and lipid-like molecules	Fatty Acyls	Fatty acyl glycosides		6344.52	6062.34	5397.29	4697.58
5.44_285.0407m/z	285.041	5.44382	neg	ALIZARIN	43807	Unclassified	Unclassified	Unclassified		9339.67	8277.73	9790.36	8244.12
5.46_239.0536m/z	239.054	5.46492	neg	Temozolomide	85179	Organoheterocyclic compounds	Imidazotetrazines	Unclassified		624.91	573.816	737.5	605.694
5.49_245.0931m/z	245.093	5.48602	neg	4,4'-Diaminodiphenyl ether	70313	Unclassified	Unclassified	Unclassified		489.744	167.506	180.475	565.483
5.51_162.0292m/z	162.029	5.51128	pos	N-Monomethyl-2-aminoethylphosphonate	63593	Unclassified	Unclassified	Unclassified		187.12	269.359	330.166	141.521
5.55_277.1184m/z	277.118	5.55302	pos	Maculosidine	68522	Unclassified	Unclassified	Unclassified		1451.26	1562.33	761.868	1885.84
5.60_264.1806m/z	264.181	5.59512	pos	3-Hydroxydodecanedioic acid	5402	Organic acids and derivatives	Hydroxy acids and derivatives	Medium-chain hydroxy acids and derivatives		2045.05	2590.15	2429.32	2134.88
5.61_298.1416n	343.14	5.61282	neg	Sesamex	72887	Unclassified	Unclassified	Unclassified		8443.51	8145.33	6726.23	5852.1
5.68_260.0321m/z	260.032	5.67928	pos	5-Carboxymethoxy-3,4-dihydrocarbostyril	1549	Unclassified	Unclassified	Unclassified		2102.61	3227.43	2006.61	1873.46
5.68_293.1859m/z	293.186	5.67928	pos	N-Decanoyl p-Nitroaniline	44914	Unclassified	Unclassified	Unclassified		582.907	505.725	908.424	1605.85
5.72_204.0661m/z	204.066	5.71855	neg	N-Hydroxy-1-aminonaphthalene	HMDB0062503	Benzenoids	Naphthalenes	Unclassified	C14789	42.9132	48.2159	195.87	102.535
5.72_419.1578m/z	419.158	5.72135	pos	Benazeprilat	1259	Organic acids and derivatives	Carboxylic acids and derivatives	Amino acids, peptides, and analogues		1304.26	1233.92	1392.54	1296.97
5.74_238.1914m/z	238.191	5.74238	pos	Prilocaine	2073	Organic acids and derivatives	Carboxylic acids and derivatives	Amino acids, peptides, and analogues	C07531	181.109	16.5958	18.575	197.719
5.83_313.2162m/z	313.216	5.82647	pos	17alpha-hydroxyprogesterone	LMST02030161	Lipids and lipid-like molecules	Steroids and steroid derivatives	Pregnane steroids	C01176	2688.35	2048.56	2425.92	2381.77
5.89_231.1236m/z	231.124	5.88653	neg	2-Decenoic acid, 9-hydroxy-, [R-(E)]-; (R,E)-(-)-9-Hydroxy-2-dodecenoic acid; (R,E)-9-Hydroxy-2-decenoic acid	74614	Unclassified	Unclassified	Unclassified		2129.28	1914.96	2160.05	1931.26
5.89_268.1182m/z	268.118	5.88968	pos	Samin	HMDB0038926	Organoheterocyclic compounds	Benzodioxoles	Unclassified		157.098	91.1154	154.404	190.031
5.93_390.2022m/z	390.202	5.93177	pos	Cilazprilat	1749	Unclassified	Unclassified	Unclassified		1588.25	119.151	250.921	303.642
5.97_375.1814m/z	375.181	5.97112	neg	Peganine	68535	Unclassified	Unclassified	Unclassified		216.376	148.002	280.073	438.224
5.99_330.2274m/z	330.227	5.99492	pos	6-Keto-decanoylcarnitine	LMFA07070047	Organic acids and derivatives	Hydroxy acids and derivatives	Beta hydroxy acids and derivatives		9989.43	7663.58	11126.8	10899.6
6.06_232.1697m/z	232.17	6.05798	pos	UNDEC-2-ENE-8,10-DIYNOIC ACID ISOBUTYLAMIDE	84995	Unclassified	Unclassified	Unclassified		2035.3	2013.87	1621.43	1781.58
6.12_243.1236m/z	243.124	6.11925	neg	Phaseolic acid	LMFA01060200	Lipids and lipid-like molecules	Fatty Acyls	Fatty acids and conjugates		8197.83	7562.87	9012.28	8298.54
6.16_602.2454m/z	602.245	6.16113	neg	DMG-MINO	LMPK07000009	Lipids and lipid-like molecules	Polyketides	Linear tetracyclines	C12011	18965.4	11331	11899.7	34655.8
6.33_479.1415m/z	479.142	6.33	neg	Dinoterb	72454	Unclassified	Unclassified	Unclassified		3709.47	380.159	1289.53	5081.19
6.50_375.1813m/z	375.181	6.49943	neg	16-Hydroxy-4-oxoretinoic acid	2284	Unclassified	Unclassified	Unclassified		2318.82	2478.48	3528.24	3534.57
6.50_377.1958m/z	377.196	6.49917	pos	6β-Hydroxyprednisolone	2071	Unclassified	Unclassified	Unclassified		819.478	881.149	1160.77	1115.11
6.50_591.2428m/z	591.243	6.49943	neg	6,6'-(1,2-phenylene)bis(1,3,5-triazine-2,4-diamine)	96304	Unclassified	Unclassified	Unclassified		1285.31	157.113	487.308	1372.11
6.77_275.2330m/z	275.233	6.7727	pos	N-Lauroylglycine	HMDB0013272	Organic acids and derivatives	Carboxylic acids and derivatives	Amino acids, peptides, and analogues		4417.66	4835.47	5396.51	5320.2
6.86_217.1077m/z	217.108	6.85775	neg	cis-3-Hexenyl lactate	91361	Organic acids and derivatives	Carboxylic acids and derivatives	Carboxylic acid derivatives		7431.33	7005.15	8087.85	7436.66
6.90_435.2236m/z	435.224	6.90005	neg	5-Hydroxysebacate	HMDB0029189	Organic acids and derivatives	Hydroxy acids and derivatives	Medium-chain hydroxy acids and derivatives		196.74	479.096	2384.58	398.713
6.94_262.2014m/z	262.201	6.94107	pos	Menthyl ethylene glycol carbonate	HMDB0036141	Lipids and lipid-like molecules	Prenol lipids	Monoterpenoids		6537.83	7114.18	5652.42	2055.93
6.94_314.2325m/z	314.233	6.94107	pos	Tanacetol B	90425	Lipids and lipid-like molecules	Prenol lipids	Sesquiterpenoids		1215.14	1092.41	1904.65	2548.69
7.01_245.1393m/z	245.139	7.00573	neg	2-hydroxy-10-undecenoic acid	LMFA01050164	Lipids and lipid-like molecules	Fatty Acyls	Fatty Acids and Conjugates		2194.28	2002.96	2425.44	2187.19
7.01_371.1898m/z	371.19	7.00573	neg	4-Dodecylbenzenesulfonic Acid	HMDB0059915	Benzenoids	Benzene and substituted derivatives	Benzenesulfonic acids and derivatives		1988.57	6927.79	9009.48	341.153
7.01_473.0726m/z	473.073	7.00573	neg	Theaflavic acid	HMDB0040609	Phenylpropanoids and polyketides	Flavonoids	Flavans		5076.57	6015.26	8000.01	7835.07
7.03_369.2283m/z	369.228	7.02692	neg	1-Acetoxy-2-hydroxy-16-heptadecyn-4-one	LMFA05000595	Lipids and lipid-like molecules	Fatty Acyls	Fatty alcohols		10392.3	7660.76	13110.5	3894.14
7.36_367.2125m/z	367.213	7.35785	neg	(4S)-7-Hydroxy-4-isopropenyl-7-methyl-2-oxo-oxepanone	72827	Unclassified	Unclassified	Unclassified		1226.77	809.251	1136.01	247.224
7.46_313.2023m/z	313.202	7.46207	neg	10,11-Epoxy-7Z-hexadecenoic acid	LMFA01070026	Lipids and lipid-like molecules	Fatty Acyls	Fatty Acids and Conjugates		2480.35	1276.83	3443.76	720.336
7.55_275.2330m/z	275.233	7.55062	pos	N-lauroyl glycine	LMFA08020261	Lipids and lipid-like molecules	Fatty Acyls	Fatty amides		8039.47	7477.78	6604.39	5445.37
7.86_499.3279m/z	499.328	7.85877	neg	3-Hydroxylidocaine	HMDB0060655	Organic acids and derivatives	Carboxylic acids and derivatives	Amino acids, peptides, and analogues	C16560	687.568	183.895	506.251	104.76
7.86_508.1096m/z	508.11	7.85877	neg	Carboxyltolmetin Glucuronide	2875	Unclassified	Unclassified	Unclassified		7300.69	8332.99	8479.91	8145.89
8.05_351.2178m/z	351.218	8.04742	neg	11β-Hydroxyisoandrosterone	41834	Unclassified	Unclassified	Unclassified		3773.36	3205.43	3800.06	1265.47
8.09_507.2237m/z	507.224	8.08938	neg	Methyl 3-(2,3-dihydroxy-3-methylbutyl)-4-hydroxybenzoate	88719	Benzenoids	Benzene and substituted derivatives	Benzoic acids and derivatives		787.162	769.403	636.804	155.048
8.14_349.2372m/z	349.237	8.13858	pos	Cortolone	HMDB0003128	Lipids and lipid-like molecules	Steroids and steroid derivatives	Hydroxysteroids	C05481	17378.1	21355.9	27095.3	14016.8
8.34_307.1189m/z	307.119	8.34018	neg	EPOXY (4,5α)-4,5-DIHYDROSANTONIN	43595	Unclassified	Unclassified	Unclassified		1337.49	1599.96	3113.95	1609.34
8.34_528.2453m/z	528.245	8.34018	neg	4-Hydroxypenbutolol glucuronide	1723	Unclassified	Unclassified	Unclassified		2714.33	5622.42	7535.84	1133.41
8.35_195.1745m/z	195.174	8.34898	pos	7-Butyl-2-methyl-1,6-dioxaspiro[4.5]decane	LMPK09000034	Unclassified	Unclassified	Unclassified		1169.29	1143.59	994.864	891.783
8.38_301.1657m/z	301.166	8.38198	neg	(6R,8Z)-6-Hydroxy-3-oxotetradecenoic acid	HMDB0062363	Unclassified	Unclassified	Unclassified		4476.98	3911.34	4265.87	3998.4
8.44_327.1814m/z	327.181	8.44348	neg	Isonicotinamide, 2-propyl-	2182	Unclassified	Unclassified	Unclassified		3945.63	3423.8	3858.29	3638.52
8.51_364.2249n	365.232	8.51387	pos	3a,11b,21-Trihydroxy-20-oxo-5b-pregnan-18-al	57884	Lipids and lipid-like molecules	Steroids and steroid derivatives	Hydroxysteroids	C05474	19932.9	24649.2	28055	15943.6
8.52_253.1446m/z	253.145	8.52462	neg	Eremopetasinorol	HMDB0029668	Organooxygen compounds	Alcohols and polyols	Cyclic alcohols and derivatives		820.93	783.666	902.848	628.587
8.61_325.1657m/z	325.166	8.60745	neg	6-Dimethylaminopurine	5460	Organoheterocyclic compounds	Imidazopyrimidines	Purines and purine derivatives		722.038	605.244	647.113	653.419
8.68_192.1514n	193.159	8.68005	pos	2,5-Diisopropyl-4-methylphenol	HMDB0029821	Lipids and lipid-like molecules	Prenol lipids	Monoterpenoids		47774.4	46783.9	45421	40764.2
9.09_244.2635m/z	244.263	9.09255	pos	2-Pentadecanone	87393	Organic oxygen compounds	Organooxygen compounds	Carbonyl compounds		2562.35	2045.58	2505.92	2277.56
9.24_398.2303m/z	398.23	9.23968	pos	1-(9Z-tetradecenoyl)-glycero-3-phosphate	HMDB0062311	Lipids and lipid-like molecules	Glycerophospholipids	Glycerophosphates		348.602	113.128	66.5186	512.392
9.31_395.2438m/z	395.244	9.31198	neg	Tetrahydrocorticosterone	HMDB0000268	Lipids and lipid-like molecules	Steroids and steroid derivatives	Hydroxysteroids	C05476	2132.06	168.327	169.145	389.919
9.40_359.2442m/z	359.244	9.39532	neg	Rilmenidine	68861	Phenylpropanoids and polyketides	Linear 1,3-diarylpropanoids	Chalcones and dihydrochalcones		1373.79	1133.21	1362.95	1257.7
9.47_589.3015m/z	589.301	9.47023	pos	D-Urobilin	HMDB0004161	Organoheterocyclic compounds	Tetrapyrroles and derivatives	Bilirubins	C05795	104.177	1603.26	5140.06	261.267
9.48_396.1784n	441.177	9.4786	neg	4,5-Dihydroniveusin A	88764	Lipids and lipid-like molecules	Prenol lipids	Terpene lactones		8167.41	8166.72	9132.84	8660.62
9.53_244.2634m/z	244.263	9.53048	pos	pentadecanal	75359	Lipids and lipid-like molecules	Fatty Acyls	Fatty aldehydes	C01948	2488.5	2243.86	2513.17	2357.2
9.56_313.2023m/z	313.202	9.5613	neg	Methoprene acid	43446	Unclassified	Unclassified	Unclassified		13560.6	11932.8	12464.6	11675.5
9.57_302.2689m/z	302.269	9.5716	pos	Tanikolide	65441	Unclassified	Unclassified	Unclassified		22921	22339.6	21694.7	19372.9
9.78_494.2881m/z	494.288	9.78165	pos	O-[(9Z)-17-carboxyheptadec-9-enoyl]carnitine	LMFA07070086	Lipids and lipid-like molecules	Fatty Acyls	Fatty esters		1011.9	925.648	864.474	1017.79
9.82_574.3404m/z	574.34	9.8238	pos	Amphibine A	68076	Unclassified	Unclassified	Unclassified		4655.74	1930.68	1630.34	4249.96
9.83_355.2126m/z	355.213	9.82828	neg	Pseudooxynicotine	HMDB0001240	Organic oxygen compounds	Organooxygen compounds	Carbonyl compounds	C20361	10944.4	9141.65	9661.02	8838.56
9.83_479.3379m/z	479.338	9.82828	neg	(1R,2R)-3-oxo-2-pentyl-cyclopentanebutanoic acid	LMFA02010017	Lipids and lipid-like molecules	Fatty Acyls	Octadecanoids		2134.34	1388.14	1023.29	1203.56
9.85_311.2230m/z	311.223	9.8491	neg	2-Methyl-1,6-dioxaspiro[4.5]decane	102850	Unclassified	Unclassified	Unclassified		12007.4	6858.85	7473.02	4353.21
9.95_448.2470m/z	448.247	9.95227	neg	PC(6:0/7:0)[U]	39966	Unclassified	Unclassified	Unclassified		474.209	596.729	778.775	600.141
9.97_403.0466m/z	403.047	9.97297	neg	Demethylmethoxsalen	1201	Unclassified	Unclassified	Unclassified		590.583	450.648	397.788	867.305
0.03_227.1285m/z	227.129	0.0255333	neg	4-hydroxy Hexenal	36538	Unclassified	Unclassified	Unclassified		3320.1	3465.12	3901.29	2518.58
0.05_221.0299m/z	221.03	0.0466	neg	5-Dehydro-4-deoxy-D-glucuronate	63149	Unclassified	Unclassified	Unclassified		6286.64	9657.39	6234.7	5252.92
0.56_153.1274m/z	153.127	0.5555	pos	3,4-DIHYDROXYCARANE	44438	Unclassified	Unclassified	Unclassified		7545.39	8044.38	6530.27	5886.73
0.56_247.9495n	230.946	0.5555	pos	Cyclic 2,3-bisphospho-D-glycerate	66351	Unclassified	Unclassified	Unclassified		12550.3	12858.9	11810.7	9858.99
0.63_234.1448m/z	234.145	0.62545	pos	γ-Glutamyl-γ-aminobutyraldehyde	63481	Unclassified	Unclassified	Unclassified		2423.43	2222.08	1372.01	5245.27
0.69_224.0772m/z	224.077	0.6879	neg	D-Galactosamine	63181	Unclassified	Unclassified	Unclassified		4771.13	2781	3300.63	1581
0.69_260.0297n	298.993	0.694167	pos	Glucose 6-phosphate	HMDB0001401	Organic oxygen compounds	Organooxygen compounds	Carbohydrates and carbohydrate conjugates	C00092	51236.9	76033	26093	103585
0.72_268.9833m/z	268.983	0.7243	neg	4-thiodimethylarsenobutanoic acid	LMFA00000041	Lipids and lipid-like molecules	Fatty Acyls	Other Fatty Acyls		266976	255828	368699	371384
0.72_304.0439m/z	304.044	0.7243	neg	D-Galactosamine 6-phosphate	63180	Unclassified	Unclassified	Unclassified		16692	15434.7	16647	27923.5
0.79_533.1056m/z	533.106	0.7924	neg	Cytidine diphosphate choline (CDPcholine)	3581	Unclassified	Unclassified	Unclassified		158095	123331	188678	97494.4
0.80_132.0657m/z	132.066	0.7963	pos	L-Glutamic gamma-semialdehyde	HMDB0002104	Organic acids and derivatives	Carboxylic acids and derivatives	Amino acids, peptides, and analogues	C01165	18216.4	17214.3	17043.3	22220.7
0.83_302.0998m/z	302.1	0.83035	pos	Niazirin	HMDB0032807	Organooxygen compounds	Carbohydrates and carbohydrate conjugates	Glycosyl compounds		3836.01	4837.48	3019.1	8083.66
0.90_293.2069m/z	293.207	0.898517	pos	Serratamic acid	LMFA00000002	Lipids and lipid-like molecules	Fatty Acyls	Other Fatty Acyls		1657.17	10493.5	11134.2	1227.88
0.91_275.0887m/z	275.089	0.913433	neg	Aspartyl-L-proline	HMDB0002335	Organic acids and derivatives	Carboxylic acids and derivatives	Amino acids, peptides, and analogues		33576.4	45632	10295.8	20601.3
0.95_333.0230m/z	333.023	0.949317	neg	2-Dehydro-3-deoxy-D-arabino-heptonate 7-phosphate (DAHP)	3414	Unclassified	Unclassified	Unclassified		1982.78	3322.2	6470.51	7982.94
0.99_168.0421n	169.05	0.9888	pos	Vanillic acid	HMDB0000484	Benzenoids	Benzene and substituted derivatives	Benzoic acids and derivatives	C06672	3624.63	2949.52	2458.93	2307.87
1.01_321.9618m/z	321.962	1.00815	pos	[Nitrilotris(methylene)]trisphosphonic acid	HMDB0029807	Organic acids and derivatives	Organic phosphonic acids and derivatives	Organic phosphonic acids		116500	86589.8	116494	96215.9
1.10_187.0412m/z	187.041	1.10183	neg	F-Honaucin A	65489	Unclassified	Unclassified	Unclassified		11993.6	11479.6	5416.6	5708.42
1.10_219.0975m/z	219.098	1.10098	pos	gamma-Glutamylalanine	HMDB0006248	Organic acids and derivatives	Carboxylic acids and derivatives	Amino acids, peptides, and analogues	C03740	67151.7	82572.9	23225.8	60288.7
1.10_229.1547m/z	229.155	1.10098	pos	Isoproterenol	852	Benzenoids	Phenols	Benzenediols	C07056	42938.4	50719.1	42050.1	36910.3
1.10_246.0172m/z	246.017	1.10183	neg	Pyridoxal Phosphate	235	Organoheterocyclic compounds	Pyridines and derivatives	Pyridine carboxaldehydes	C00018	10242.1	7374.31	14859.1	9581.92
1.10_247.0935m/z	247.093	1.10183	neg	Proclavaminic acid	64565	Unclassified	Unclassified	Unclassified		2665.67	3213.59	855.716	3640.42
1.10_331.1265n	314.123	1.10098	pos	5'-O-beta-D-Glucosylpyridoxine	66097	Unclassified	Unclassified	Unclassified		75188.1	64172.6	4714.32	31980.7
1.10_563.1827m/z	563.183	1.10183	neg	Arabinopyranobiose	86380	Organic oxygen compounds	Organooxygen compounds	Carbohydrates and carbohydrate conjugates		5388.73	3852.19	1762.56	5010.71
1.17_241.1546m/z	241.155	1.16925	pos	Rimiterol	2335	Unclassified	Unclassified	Unclassified		41888.3	31804	50017.5	45414.8
1.21_211.1083m/z	211.108	1.20883	neg	3-Isopropyl-2-methoxy-5-methylpyrazine	HMDB0029742	Organoheterocyclic compounds	Diazines	Pyrazines		4090.34	2433.24	2177.11	1391.07
1.27_245.0777m/z	245.078	1.2684	neg	Barbituric acid, 5-ethyl-5-(2-hydroxyethyl)-	493	Unclassified	Unclassified	Unclassified		149.187	633.856	100.106	1011.59
1.35_217.0826m/z	217.083	1.35117	neg	L-prolyl-L-glycine	62025	Unclassified	Unclassified	Unclassified		923.299	1425.07	740.75	3451.45
1.48_214.9959m/z	214.996	1.47673	neg	DL-Glyceraldehyde 2-Phosphate	103468	Unclassified	Unclassified	Unclassified		2816.01	3673.92	3593.23	2002.04
1.85_178.0712m/z	178.071	1.85092	pos	N-(2-Hydroxyethyl)iminodiacetic acid	44781	Unclassified	Unclassified	Unclassified		7461.86	6513.98	4833.41	6117.21
1.91_246.0974m/z	246.097	1.91027	pos	2-Hydroxy-3-carboxy-6-oxo-7-methylocta-2,4-dienoate	66438	Unclassified	Unclassified	Unclassified		5022.18	4457.22	4083.42	4687.07
1.93_180.0423n	181.05	1.93017	pos	4-Hydroxyphenylpyruvic acid	3315	Benzenoids	Benzene and substituted derivatives	Phenylpyruvic acid derivatives	C01179	5600.24	6146.21	6537.83	6879.9
10.12_411.2890m/z	411.289	10.1171	pos	Homostypolhydroperoxide	65403	Unclassified	Unclassified	Unclassified		8523.77	2483.09	2326.69	2337.42
10.30_313.2849m/z	313.285	10.3024	pos	Linoleyl hydroxamic acid	LMFA08020211	Lipids and lipid-like molecules	Fatty Acyls	Fatty amides		11459.7	11458.6	11667	10794.5
10.36_172.1695m/z	172.17	10.365	pos	eucalyptol	4020	Organoheterocyclic compounds	Oxanes	Unclassified	C09844	3368.33	3307.96	3186.03	2780.79
10.36_269.1651m/z	269.165	10.365	pos	Didesmethyl doxepin	HMDB0060816	Organoheterocyclic compounds	Benzoxepines	Dibenzoxepines		620.887	494.841	521.497	417.881
10.36_454.3893m/z	454.389	10.365	pos	3alpha,7alpha,12alpha,26-tetrahydroxy-5beta-cholestane	84762	Lipids and lipid-like molecules	Steroids and steroid derivatives	Bile acids, alcohols and derivatives	C05446	221.754	29.7093	64.9786	135.239
10.38_383.2441m/z	383.244	10.3832	neg	4H-Pyrido[1,2-a]pyrimidin-4-one, 3-ethyl-6,7,8,9-tetrahydro-2-methyl-	2352	Unclassified	Unclassified	Unclassified		34632.3	29895.9	30874.1	28452.8
10.41_358.2951m/z	358.295	10.4067	pos	11-deoxy-PGF1α	36139	Unclassified	Unclassified	Unclassified		41787.7	41332.3	39631.2	35648.9
10.45_269.1748m/z	269.175	10.4487	pos	Capryloylcholine	85238	Organic nitrogen compounds	Organonitrogen compounds	Quaternary ammonium salts		8282.96	8269.8	8097.51	7119.75
10.45_462.2629m/z	462.263	10.445	neg	PC(7:0/7:0)[S]	39973	Unclassified	Unclassified	Unclassified		1292.26	1204.63	1668.43	1995.27
10.45_486.2628m/z	486.263	10.445	neg	R-1 Methanandamide Phosphate	44887	Unclassified	Unclassified	Unclassified		14695.2	23433.5	23841.3	21456.1
10.57_821.3968m/z	821.397	10.5684	neg	Licoricesaponin K2	HMDB0039250	Lipids and lipid-like molecules	Prenol lipids	Terpene glycosides		1027.6	257.605	255.321	465.384
10.59_506.2888m/z	506.289	10.5891	neg	PS(18:0/0:0)[U]	40831	Unclassified	Unclassified	Unclassified		3529.12	6436.62	7449.6	3987.08
10.63_501.2468m/z	501.247	10.6306	neg	PG(14:0/0:0)[U]	40873	Unclassified	Unclassified	Unclassified		460.535	662.508	139.559	141.692
10.67_438.2632m/z	438.263	10.6715	neg	PC(O-10:0/2:0)[U]	40036	Unclassified	Unclassified	Unclassified		1849.1	893.977	1011.47	1740.48
10.77_554.2516m/z	554.252	10.77	pos	Atracurium (Quaternary alcohol)	1155	Unclassified	Unclassified	Unclassified		2591.86	2450.95	3119.13	2826.97
10.94_253.1797m/z	253.18	10.9412	pos	Juvenile hormone III acid	64601	Unclassified	Unclassified	Unclassified		16914.2	16539	16584.9	14795.3
11.06_981.5900m/z	981.59	11.0613	pos	PIM1(16:0/18:1(9Z))	LMGP15010007	Lipids and lipid-like molecules	Glycerophospholipids	Glycerophosphoinositolglycans		13838.4	31688.8	55418.7	21088.4
11.10_991.6682m/z	991.668	11.0993	pos	NeuAcalpha2-3Galbeta-Cer(d18:1/16:0)	56047	Unclassified	Unclassified	Unclassified		698711	1.20261e+06	1.11445e+06	794186
11.23_496.2683m/z	496.268	11.2266	neg	PC(O-11:1(10E)/2:0)	4078	Lipids and lipid-like molecules	Glycerophospholipids	Glycerophosphocholines		5322.08	5133.86	7171.72	7575.66
11.25_343.2279m/z	343.228	11.2478	neg	3-Methyl-19-nor-17alpha-pregna-1,3,5(10)-trien-17-ol	70609	Unclassified	Unclassified	Unclassified		11963.8	12464.1	10126.3	9630.37
11.31_223.1692m/z	223.169	11.3068	pos	Kobusone	HMDB0036790	Organooxygen compounds	Carbonyl compounds	Ketones		22823.3	23003.4	22441.3	19384.5
11.31_253.1797m/z	253.18	11.3068	pos	PUNCTAPORIN B	44528	Unclassified	Unclassified	Unclassified		26238.6	23751.3	23713.5	20310.1
11.37_317.2122m/z	317.212	11.3728	neg	3-Oxo-delta5-steroid	65554	Unclassified	Unclassified	Unclassified		3915.8	2452.18	908.562	583.981
11.49_399.2507m/z	399.251	11.4853	pos	Tris(butoxyethyl)phosphate	70068	Unclassified	Unclassified	Unclassified		14939.2	17938.5	15651.4	13284.9
11.58_327.2542m/z	327.254	11.5846	neg	TMPD (hydrochloride)	63057	Unclassified	Unclassified	Unclassified		2281.51	2193.01	1945.93	1565.84
11.60_275.2007m/z	275.201	11.6046	pos	13E-octadecene-9,11-diynoic acid	35210	Unclassified	Unclassified	Unclassified		7489.47	4904.54	7485.6	4008.05
11.69_155.1291m/z	155.129	11.6857	pos	2,4,6-Triaminotoluene	71188	Unclassified	Unclassified	Unclassified		15037.6	14465.1	13960.6	11464.7
11.69_317.2123m/z	317.212	11.6913	neg	3-Oxo-delta4-steroid	65524	Unclassified	Unclassified	Unclassified		985.035	395.978	420.873	107.347
11.73_289.1798m/z	289.18	11.7261	pos	Estriol	HMDB0000153	Lipids and lipid-like molecules	Steroids and steroid derivatives	Estrane steroids	C05141	3416.3	3543.12	5452.67	1509.26
11.77_228.2322m/z	228.232	11.765	pos	Tetradec-2-enal	HMDB0032525	Lipids and lipid-like molecules	Fatty Acyls	Fatty aldehydes		7177.49	6591.75	7680.47	7854.75
12.10_150.1026m/z	150.103	12.1007	pos	4-Methylpyrrolo[1,2-a]pyrazine	89050	Organoheterocyclic compounds	Pyrrolopyrazines	Unclassified		23614.9	20963.1	18894.1	14742
12.20_374.2702m/z	374.27	12.2036	neg	N-Arachidonoyl-L-Alanine	64920	Unclassified	Unclassified	Unclassified		3429.58	3328.74	4247.4	4783.22
12.31_577.3745m/z	577.375	12.3109	neg	1,25-Dihydroxyvitamin D3 3-glycoside	LMST03020611	Lipids and lipid-like molecules	Sterol Lipids	Secosteroids		7885.81	3424.14	8261.66	4262.5
12.52_223.2056m/z	223.206	12.5195	pos	Farnesol	HMDB0004305	Lipids and lipid-like molecules	Prenol lipids	Sesquiterpenoids	C06081	9141.66	8743.37	8587.44	7021.47
12.76_621.3045m/z	621.305	12.761	neg	OHOHA-PA	LMGP20070027	Lipids and lipid-like molecules	Glycerophospholipids	Oxidized glycerophospholipids		30139.7	34332.5	19241	15054.7
13.35_269.2124m/z	269.212	13.351	neg	(+/-)-Dihydrofarnesol	HMDB0032218	Lipids and lipid-like molecules	Prenol lipids	Sesquiterpenoids		470.039	364.552	361.023	491.405
15.56_265.0811n	248.078	15.5626	pos	5'-Dehydroadenosine	69075	Unclassified	Unclassified	Unclassified		61538.5	81190.7	70227.6	58163.7
2.05_363.1073m/z	363.107	2.04615	neg	Homovanillic acid	HMDB0000118	Benzenoids	Phenols	Methoxyphenols	C05582	4608.52	3255.22	3504.77	4215.66
2.05_377.1509m/z	377.151	2.04615	neg	Indole-3-propionic acid	HMDB0002302	Organoheterocyclic compounds	Indoles and derivatives	Indolyl carboxylic acids and derivatives		1387.54	803.52	839.407	768.031
2.11_161.0112m/z	161.011	2.10542	pos	Niacinamide	HMDB0001406	Organoheterocyclic compounds	Pyridines and derivatives	Pyridinecarboxylic acids and derivatives	C00153	1675.35	3195.95	3973.41	1185.79
2.11_288.1203m/z	288.12	2.10922	neg	Glutaminyl-Proline	85719	Organic acids and derivatives	Carboxylic acids and derivatives	Amino acids, peptides, and analogues		92.186	381.019	41.8277	1060.34
2.12_136.0523n	154.086	2.12462	pos	Phenylacetic acid	HMDB0000209	Benzenoids	Benzene and substituted derivatives	Unclassified	C07086	9300.32	12536.6	4776.93	17140.9
[truncated: 5,215 more rows]
