# Supplementary material for: Comparative Analysis of the Daily Liver Metabolomics of Asian Particolored Bat
Source: Ecol Evol. 2025 Jun 27;15(7):e71666. doi: 10.1002/ece3.71666 (PMC12203122; doi:10.1002/ece3.71666)
Supplement: Supplementary file 3 — Table S2. DAMs detected from six pairwise comparisons. [file ECE3-15-e71666-s002.xlsx]

## Sheet: Table S2
Comparative analysis of the daily liver metabolomics of Asian particolored bat
Yujia Chu1, 2, Hui Wang1, 2*, Tianhui Wang1, 2, Jingjing Li1, 2, Lei Feng3, Hui Wu1, 2, Tinglei Jiang3, and Jiang Feng1, 2, 3*
Table S2. DAMs detected from six pairwise comparisons.
Satiation vs. Sleep
Metabolites	VIP	P-value	adj.P-value	Up/Down	Mean_Satiation	Mean_Sleep
Diacetone alcohol	7.62147	0.00356351	0.0295262	up	698867	320926
Miglustat	5.17755	0.0313034	0.0465538	up	401953	185078
2-Methylpropyl glucosinolate	4.33634	0.0428754	0.0487603	up	653979	500171
Mannitol 1-phosphate	3.63202	0.00232354	0.134765	up	195196	119922
3-hydroxyisovalerylcarnitine	3.29106	0.0189983	0.0459126	up	240505	161149
4-(2-Aminophenyl)-2,4-dioxobutanoic acid	2.60092	0.0404389	0.0499033	up	165738	113175
Entecavir	2.40702	0.00409544	0.0215941	up	74759.9	34993
N-(5-Methyl-3-oxohexyl)alanine	1.98581	0.0167284	0.0421846	up	66739.4	37045.3
3-Hydroxy-6,8-dimethoxy-7(11)-eremophilen-12,8-olide	1.9026	0.0153903	0.0425064	up	28967.1	7681.71
beta-D-Glucopyranosyl anthranilate	1.74029	0.00395257	0.0229249	up	40617.9	20272.6
Calystegine B5	1.73679	0.0220586	0.0456928	up	79397.5	59307.6
N-Acetyl-N6,O-didemethylpuromycin-5'-phosphate	1.59027	0.0225643	0.0451286	up	41889.6	24993.3
(9S,10S)-9,10-dihydroxyoctadecanoate	1.48712	0.0227629	0.0440082	up	66385.9	51481.4
(Z)-3-(1-Formyl-1-propenyl)pentanedioic acid	1.45204	0.0135163	0.0412603	up	41651.4	27118.8
Valganciclovir	1.27215	0.0286588	0.0449246	up	47290.8	34961.7
4-Heptenoic acid	1.27098	0.0115954	0.0395607	up	27137.1	16600.8
(1S,2S,4S,5S)-2,4-Thujanediol 4-O-beta-D-Glucopyranoside	1.15054	0.015082	0.0437378	up	10103.8	2292.1
Anthranilic acid	1.14933	0.0470546	0.0496213	up	35909.3	24296.2
PPM-18	1.13401	0.0230567	0.0431383	up	33432.7	23891.2
9,10-dihydroxy-hexadecanoic acid	1.09593	0.0383632	0.048371	up	35479.7	26336.4
1-(O-alpha-D-glucopyranosyl)-3-keto-(1,25R,27R)-octacosanetriol	1.02045	0.00410669	0.019849	up	12317.8	5126.15
Inosine	17.4493	0.0241822	0.0425021	down	8.2236e+06	1.03806e+07
Saphenamycin	10.1836	0.0191333	0.0443892	down	2.3627e+06	3.11141e+06
FAD	7.99724	0.0328026	0.0475638	down	1.77748e+06	2.22116e+06
Melatonin glucuronide	7.55721	0.0127455	0.0410689	down	942512	1.30481e+06
LysoPC(22:5(7Z,10Z,13Z,16Z,19Z))	5.71058	0.0459864	0.0493928	down	471409	705863
UDP-D-galactose	5.31021	0.0270225	0.0447802	down	41649.9	228168
3'-Deoxystreptomycin 6,3''-bis-phosphate	4.64808	0.00391316	0.0252181	down	76879.7	187594
Artonin D	4.23674	0.00302864	0.0439153	down	218276	325115
S-Adenosylhomocysteine	4.13568	0.0201738	0.0450031	down	136399	260497
PG(18:1(9Z)/0:0)	3.77668	0.0333107	0.0471225	down	124873	214310
L-NNA	2.60872	0.0299878	0.0457708	down	46878.7	103203
γ-Glutamyl-β-cyanoalanine	2.56212	0.0371228	0.0489346	down	52310.2	103827
7-Methylhypoxanthine	2.43609	0.00390622	0.0283201	down	64053.9	98710.1
Carbidopa-levodopa	2.40598	0.00263024	0.0762769	down	61222	92963.9
N1-(5-Phospho-a-D-ribosyl)-5,6-dimethylbenzimidazole	2.3867	0.0427318	0.0495689	down	27723.7	70126.3
5a-Dihydrotestosterone sulfate	2.30458	0.00337495	0.0326245	down	14842	48510.9
(+)-Gallocatechin	2.14828	0.0270401	0.0435646	down	30861.4	63107.3
6-{2,4-dihydroxy-6-[(E)-2-(4-hydroxyphenyl)ethenyl]phenoxy}-3,4,5-trihydroxyoxane-2-carboxylic acid	2.05587	0.00540962	0.0241352	down	58028.2	84117.2
PG(20:4(5Z,8Z,11Z,14Z)/0:0)	2.04226	0.0216001	0.0464003	down	44927.5	73040.3
4-Imidazolone-5-acetate	1.8416	0.0165781	0.0437058	down	29040	54129.7
Dinitramine	1.81953	0.00333134	0.0386436	down	32674.2	53688.2
dGDP	1.81503	0.0340051	0.0469594	down	53456.2	75925.8
5'-Dehydroadenosine	1.77517	0.0438269	0.0479616	down	61538.5	81190.7
Atalanine	1.71689	0.0431243	0.0481001	down	19485.6	41582.4
Imidazoleacetic acid ribotide	1.7083	0.0487751	0.0487751	down	21144.3	40954
3'-O-Methylmaysin	1.54504	0.0342275	0.0461673	down	16760.4	33608.4
O-Phosphoethanolamine	1.50306	0.0240807	0.0436463	down	21377.5	35854.6
Thiolactomycin	1.46234	0.00860795	0.0332841	down	10939.9	24391
D-Vacciniin	1.44884	0.0481648	0.049885	down	18088.6	33862.7
R-95913	1.34901	0.0484908	0.0493416	down	16464.7	29601.5
Prorepensin	1.3473	0.0407535	0.0492438	down	6239.57	21682.4
Benzo[ghi]perylene	1.31344	0.0248767	0.0424367	down	15068.3	26953.3
5-Hydroxymethyldeoxycytidylate	1.25586	0.0420086	0.0497245	down	11315.9	20534
Tilorone	1.13113	0.00271914	0.0525701	down	4238.5	11680.8
3α,7α,12α-Trihydroxy-24-nor-5β-cholan-23-al	1.0859	0.0111215	0.0403153	down	11249.5	19197.1
Persicachrome	1.07323	0.0378208	0.0487469	down	21235.5	29143.1
Oplophorus luciferin	1.01074	0.00786575	0.0325867	down	6692.12	12693.6
Sleep vs. Fasting
Metabolites	VIP	P-value	adj.P-value	Up/Down	Mean_Satiation	Mean_Sleep
L-Glutamate	13.8878	0.0103519	0.236986	up	4.89276e+06	3.61279e+06
4,8,12,16-Tetramethylheptadecan-4-olide	10.0855	0.0135525	0.267561	up	1.08848e+06	449552
γ-D-Glutamylglycine	7.1496	0.00324685	0.141979	up	363065	70956.7
gamma-Glutamylleucine	7.05814	0.00151923	0.113656	up	361704	84562.7
5-L-Glutamyl-taurine	6.7944	0.0183078	0.312454	up	481860	165732
(S)C(S)S-S-Methylcysteine sulfoxide	6.78118	0.0345054	0.398143	up	602323	284788
Fluticasone propionate	5.92585	0.00312283	0.141907	up	242652	39665.7
Glutamylglutamic acid	5.90343	0.00149438	0.113656	up	236329	42432.4
p-Cresol sulfate	5.30041	0.0295073	0.375142	up	241525	48430.3
Daidzein	4.6923	0.0120755	0.255884	up	207339	63722.6
Glutamylvaline	4.66173	0.0305931	0.380588	up	198346	47116.1
6-Hydroxyfluvastatin	4.38789	0.035764	0.403609	up	471830	308119
N-Acetyl-O-demethylpuromycin-5'-phosphate	4.36066	0.0306443	0.380819	up	198515	52369.1
L-gamma-Glutamyl-beta-phenyl-beta-L-alanine	4.32012	0.000903148	0.0886157	up	138781	35683.9
Glutamylisoleucine	3.97533	0.002267	0.128325	up	120551	30479.8
L-Histidine	3.66496	0.0470707	0.445247	up	294022	195602
Glycerophosphocholine	3.63521	0.0109404	0.241204	up	179008	96133.5
1-Phosphatidyl-D-myo-inositol	3.56946	0.0129839	0.264669	up	126849	43967.8
S-Adenosylhomocysteine	3.50921	0.0226842	0.337432	up	260497	174323
gamma-Glutamylalanine	3.38478	0.000297232	0.0489619	up	82572.9	23225.8
(R)-(+)-2-Pyrrolidone-5-carboxylic acid	3.35438	0.00319399	0.141979	up	133462	67389.7
4-Hydroxy-5-methyl-3(2H)-thiophenone	3.0011	0.04511	0.439861	up	123472	52797
Stealthin C	2.91349	0.0498967	0.454273	up	304323	236888
6-Hydroxypelargonidin 3-glucoside	2.86749	0.043721	0.434263	up	76275.7	14251.3
Americanin B	2.84389	0.0416705	0.427658	up	547186	483262
4-Hydroxybenzenesulfonic acid	2.80277	0.0209726	0.328946	up	89128.9	33320.4
Glucose 6-phosphate	2.71702	0.0213739	0.330942	up	76033	26093
N-(1-Deoxy-1-fructosyl)glycine	2.67173	0.043101	0.433043	up	196504	140415
L-beta-aspartyl-L-alanine	2.62403	0.00548595	0.18021	up	52380.7	11767.8
Ethyl beta-D-glucopyranoside	2.61602	0.0468996	0.445247	up	53776	3765.48
Osmundalactone	2.60146	0.0203228	0.323732	up	371309	322289
1-Oleoylglycerophosphoinositol	2.59568	0.0498129	0.454177	up	97632.3	47670.4
L-NNA	2.58967	0.0185215	0.313983	up	103203	53532.1
N2-gamma-Glutamylglutamine	2.5718	0.0499731	0.454444	up	65930.8	17086
gamma-Glutamylvaline	2.56283	0.0362767	0.405362	up	63842	16844.1
Aspartyl-L-proline	2.53566	0.00126668	0.105757	up	45632	10295.8
Coformycin	2.50321	0.00296016	0.136797	up	40706.2	4785.18
4'-Hydroxy-R-phenprocoumon	2.49119	0.000131258	0.0383437	up	47657.2	15579.5
gamma-Glutamylphenylalanine	2.47399	0.00140693	0.110654	up	48188.3	13556.3
3-hydroxy-2-(3-methoxyphenyl)-5-sulfino-3,4-dihydro-2H-1-benzopyran-7-olate	2.44983	0.0328052	0.391152	up	210087	162754
L-2-Amino-3-(1-pyrazolyl)propanoic acid	2.44483	0.00473784	0.168993	up	80139	44470.4
Tetrahydroneopterin	2.37166	0.0452525	0.439861	up	225276	185871
1-(gamma-Glutamylamino)cyclopropanecarboxylic acid	2.34064	0.00184009	0.119332	up	39631.7	8555.62
Piloty's Acid	2.29688	0.00687748	0.202437	up	43271.3	12138.8
S-Acetyldihydrolipoamide-E	2.28215	0.00544948	0.17946	up	71216.8	38091.8
LysoPC(20:1(11Z))	2.26986	0.0200463	0.322139	up	74061.3	39912.8
Glutarylglycine	2.24748	0.0418691	0.428376	up	67920.8	30916.7
gamma-Glutamyltyrosine	2.24653	0.00305919	0.139791	up	36007.6	6848.53
4-Dedimethyl-6-dehydro-anhydrotetracycline	2.2073	0.0482542	0.449626	up	91507.1	51900.9
(+)-Gallocatechin	2.19243	0.0106515	0.239655	up	63107.3	31444.1
PC(20:2(11Z,14Z)/0:0)	2.13878	0.0412559	0.426159	up	65562.8	32971.5
PIM1(19:0/16:0)	2.05301	0.0325922	0.390033	up	62759.4	33160.2
6-{2,4-dihydroxy-6-[(E)-2-(4-hydroxyphenyl)ethenyl]phenoxy}-3,4,5-trihydroxyoxane-2-carboxylic acid	2.03633	0.0006274	0.0717737	up	84117.2	59783.8
p-Acetamidophenyl glucuronide	2.03324	0.0275178	0.364801	up	50291.1	21060.8
N-Acetyl-L-glutamic acid	1.98337	0.0356976	0.403346	up	53403	24234.4
(+/-)-6-Acetonyldihydrochelerythrine	1.9295	0.0134582	0.267143	up	180453	155787
S-Glutathionyl-L-cysteine	1.89147	0.000317254	0.0489619	up	23021	2974.27
Glutamyltryptophan	1.87535	0.00214706	0.123331	up	28473.9	8882.93
L-Cystathionine	1.8678	0.000348795	0.0498185	up	28837.2	9132.27
Thioperamide	1.84874	0.0125124	0.259759	up	64400.3	41613.6
Amoxicillin	1.84283	0.0263296	0.359332	up	31116.3	8127.7
Carbidopa-levodopa	1.79026	0.035124	0.401406	up	92963.9	66879.1
Apigenin 7-Glucosyl-(1->2)-glucuronide-4'-glucuronide	1.76274	0.00744305	0.208852	up	29640.3	9905.55
Gamma-glutamyl-Aspartate	1.76118	1.6915e-05	0.0109959	up	18098.1	2809.45
6-{4-[3-(3,7-dimethylocta-2,6-dien-1-yl)-5-hydroxy-8,8-dimethyl-4-oxo-4H,8H-pyrano[3,2-g]chromen-2-yl]-3-hydroxyphenoxy}-3,4,5-trihydroxyoxane-2-carboxylic acid	1.6648	0.0132904	0.266443	up	21766.3	4144.18
N-Acetyl-N6,O-didemethylpuromycin-5'-phosphate	1.61211	0.00795281	0.211201	up	24993.3	7882.44
Arbutin	1.59708	0.0116205	0.250315	up	19133.4	3195.54
(2E)-3-(2,4-dihydroxy-5-methoxyphenyl)prop-2-enoic acid	1.59258	0.00774301	0.210994	up	84809.1	68264.5
3-hydroxy-5,9,17-trioxo-4,5:9,10-disecoandrosta-1(10),2-dien-4-oate	1.57889	0.035793	0.403609	up	25884.9	7970.34
Chrysoidine free base	1.5635	0.00792796	0.210994	up	15755.1	1137.11
L-Tryptophan	1.55472	0.000820115	0.0838516	up	23173.5	10167.9
Glutamylserine	1.51924	0.00109367	0.100513	up	14076.9	1639.06
Glutamylmethionine	1.51108	0.000126281	0.0383437	up	18017.3	6214.49
4-Phenyl-1H,3H-naphtho[1,8-cd]pyran-1,3-dione	1.50573	0.0494977	0.452112	up	26746.8	9237.19
gamma-Glutamyl-S-methylcysteine sulfoxide	1.50294	0.00585414	0.186933	up	15503.7	1947.29
3'-O-Methylmaysin	1.49321	0.0210674	0.329384	up	33608.4	17752.2
Histidinyl-Phenylalanine	1.44367	0.00023037	0.047584	up	12880.3	1525.24
Malvidin 3-glucoside-5-(6''-malonylglucoside)	1.4391	0.0468884	0.445247	up	17516.2	679.807
Dinitramine	1.43282	0.024736	0.350351	up	53688.2	38601.7
D-Vacciniin	1.42554	0.0266518	0.361795	up	33862.7	19024
gamma-L-Glutamyl-L-pipecolic acid	1.42536	0.000250515	0.0478663	up	16762.3	6189.39
5,4'-Dihydroxy-7-methoxy-4-phenylcoumarin 5-O-galactoside	1.41387	0.000612445	0.0710566	up	47302.5	35952.2
Isoxathion	1.41075	0.00116351	0.103481	up	25532.4	14882.7
PC(20:1(9Z)/0:0)	1.40545	0.0139117	0.272227	up	22823.7	9965.02
6,8-Dihydroxypurine	1.40387	0.0399007	0.422209	up	26046.3	12187.9
[2-hydroxy-5-(2-hydroxy-3-methoxy-3-oxopropyl)phenyl]oxidanesulfonic acid	1.40107	0.0148081	0.279406	up	19495.8	6057.09
Prolylglycine	1.38159	0.000838135	0.0851618	up	17944.6	7749.13
Nicotinic acid	1.3667	0.0258416	0.356144	up	28169.7	14903.3
Aspoxicillin	1.36155	0.00867794	0.218174	up	11590	518.099
Cimicifugoside	1.3195	0.0027634	0.134945	up	41783.9	31160.6
Glutathionate(1-)	1.31251	0.00074389	0.0808418	up	10676.6	1448.42
[(3,4,5-trihydroxy-6-{1,2,6-trihydroxy-3-[hydroxy(3,4,5-trihydroxyoxan-2-yl)methyl]-5-[(2E)-3-(4-hydroxyphenyl)prop-2-enoyl]-4-oxocyclohexa-2,5-dien-1-yl}oxan-2-yl)methoxy]sulfonic acid	1.31197	0.00443787	0.162812	up	57845.5	47489.4
Betanin	1.24996	0.0407408	0.425321	up	33373.7	20837.5
D-Mannose	1.2252	0.0256183	0.35486	up	33270.3	21557.1
Homoisocitrate	1.21584	0.0253839	0.353634	up	21824.8	10432.4
Oryzalin	1.20564	0.00789535	0.210994	up	27376	18700.4
Galactosyl 4-hydroxyproline	1.19295	0.00125829	0.105757	up	14920	7088.21
Lithospermoside	1.17091	0.00163282	0.116185	up	10120.7	2241.73
cis-7-octadecenoic acid; C18:1n-11	1.17001	0.00372955	0.150646	up	26818.8	18684.6
Cysteineglutathione disulfide	1.15701	0.00651115	0.195801	up	10835.9	1984.29
Caffeic acid 4-sulfate	1.14909	0.0214931	0.331174	up	15838.9	6430.78
Thiolactomycin	1.13184	0.0177885	0.306552	up	24391	15472.3
gamma-Glutamyltryptophan	1.1252	0.00407638	0.157277	up	9334.79	2016.95
S-3-oxodecanoyl cysteamine	1.12384	0.0369645	0.407587	up	15707.5	6395.65
CHONDROSINE	1.11445	0.0191432	0.318921	up	13981.6	5272.73
Gluconapoleiferin	1.08946	0.021441	0.331174	up	10734.1	2908.42
Glutamylhistidine	1.07577	0.0132586	0.266131	up	8488.44	1219.27
{4-[(1E)-3-oxo-3-{2,3,4-trihydroxy-5-[hydroxy(3,4,5-trihydroxyoxan-2-yl)methyl]-6-oxo-3-[3,4,5-trihydroxy-6-(hydroxymethyl)oxan-2-yl]cyclohexa-1,4-dien-1-yl}prop-1-en-1-yl]phenyl}oxidanesulfonic acid	1.07567	0.032029	0.387546	up	40473.4	32014
CARMOFUR	1.06182	0.0149546	0.280604	up	11745.4	4284.29
F-Honaucin A	1.04015	0.00209464	0.122966	up	11479.6	5416.6
LysoPE(22:2(13Z,16Z)/0:0)	1.03509	0.0491878	0.451265	up	13013.5	5165.81
Hesperetin	1.00973	0.0380317	0.413946	up	18887.6	11372.9
N-cis-hexadec-9Z-enoyl-L-Homoserine lactone	1.00546	0.0173136	0.304181	up	21560.5	14872.7
L-Phenylalanine	1.00495	0.0137055	0.269481	up	17113.3	9832.46
PC(20:5(5Z,8Z,11Z,14Z,17Z)/16:0)	30.024	0.0493549	0.451265	down	8.091e+06	1.55523e+07
Deoxynojirimycin Tetrabenzyl Ether	15.7104	0.000151796	0.040052	down	2.3657e+06	3.68251e+06
Blighinone	9.26676	0.000130271	0.0383437	down	1.07937e+06	1.52741e+06
Malic acid	7.65642	0.0027836	0.135125	down	683874	1.03632e+06
PE(20:5(5Z,8Z,11Z,14Z,17Z)/0:0)	6.2644	0.00325865	0.141979	down	531556	768426
Diacetone alcohol	4.89257	0.0146011	0.277744	down	320926	477205
(±)-Glycerol 1-monophosphate K salt (1:2)	4.59799	0.0130679	0.265234	down	251766	393936
trans-Zeatin	4.39407	0.0141371	0.273235	down	503698	637723
Miglustat	4.2946	0.0454657	0.440885	down	185078	331974
Benz[a]acridine	3.93541	0.0119773	0.254794	down	37948.3	143559
Hypoxanthine	3.35792	0.0232106	0.340235	down	141659	220944
Pranlukast	3.15709	0.0109329	0.241204	down	13310.1	79888.9
6-Feruloylglucose 2,3,4-trihydroxy-3-methylbutylglycoside	2.59699	0.0069432	0.203921	down	27844.6	69042.4
24-Hydroxycholesterol	2.55203	0.00326329	0.141979	down	61402	99436.2
S-aminomethyldihydrolipoamide	2.44313	0.00107577	0.100513	down	84025.9	118104
PG(O-20:0/22:1(11Z))	2.39311	0.0231304	0.339364	down	82814.8	121411
beta-N-Acetylglucosamine	2.36837	0.00029416	0.0489619	down	45834	76888.9
alpha-D-Galactosyl-N-acetyllactosamine	2.27749	0.0191832	0.318921	down	69140.5	104888
2,3-Dihydro-6-methoxy-2,2-dimethyl-4H-1-benzopyran-4-one	2.15493	0.00657677	0.19705	down	122310	150858
OKODiA-PE	2.01902	0.00805844	0.212628	down	14637.5	41635
Adenosine 2',3'-cyclic phosphate	1.98857	1.71148e-05	0.0109959	down	32896.3	52517.8
TG(16:1(9Z)/14:0/16:1(9Z))[iso3]	1.9813	0.0279998	0.36791	down	36781.3	63289.6
[Nitrilotris(methylene)]trisphosphonic acid	1.88072	0.0481549	0.449626	down	86589.8	116494
2-O-(Z-p-Hydroxycinnamoyl)-(x)-glyceric acid	1.84892	0.0102836	0.236276	down	9263.94	31303.8
Kynurenic acid	1.83563	0.0205278	0.324459	down	26569	49887.3
Benzoyl ecgonine	1.77469	0.0132271	0.265826	down	19942	41193.9
1,4-Diamino-2-nitrobenzene	1.74639	0.0238902	0.344971	down	16879.7	39117
N1,N4-Diacetylsulfanilamide	1.72499	0.0421431	0.429277	down	8211.75	32258.2
Caulerpin	1.66277	0.0170118	0.301187	down	4480.87	24047.6
5,4'-Dimethyl-6-hydroxyluteolinidin	1.58554	0.0478911	0.4491	down	6574.54	26924.2
N-(5-Methyl-3-oxohexyl)alanine	1.55319	0.0309427	0.382671	down	37045.3	55088.2
Volkenin	1.48553	0.00129942	0.105757	down	1772.03	14046.3
Semilepidinoside B	1.45974	0.0367115	0.406885	down	32670.7	49495.8
2-octenedioic acid	1.45498	0.0038442	0.152639	down	47766.5	60407.6
D-Glycerate 2-phosphate	1.43651	7.6674e-05	0.0266874	down	13832.5	24619.6
PPM-18	1.36357	0.00112707	0.102432	down	23891.2	35197.8
2-O-Benzoyl-D-glucose	1.32613	0.00398043	0.156441	down	135.909	10674.2
Oxyhumulinic acid	1.31618	0.0442682	0.436526	down	26429.3	39620.7
OOV-PA	1.31216	0.0175852	0.305389	down	5168.6	17265
Dihydro Isorescinnamine	1.29172	0.00523086	0.175352	down	2814.54	13725.5
SNAP	1.25976	0.0225858	0.336572	down	11045.3	21937.5
Penmacric acid	1.23856	0.0226893	0.337432	down	4070.94	15233.5
Indoleacetaldehyde	1.18813	0.00936232	0.225077	down	6266.47	15797
3-dodecanoyl-NBD Cholesterol	1.1462	0.0147878	0.279406	down	8882.68	17151.5
Hexadecanoic acid, 2-iodo-; 2-Iodohexadecanoic acid	1.1356	0.0151507	0.282289	down	139.333	8626.19
Subaphylline	1.12114	0.0461686	0.444131	down	23489.8	34129.1
9-O-Acetylneuraminic acid	1.08684	0.000314126	0.0489619	down	14277.5	20760.2
Hirsutidin	1.07686	0.00152847	0.113656	down	4088.61	10798.3
[[[5-methoxy-1-[4-(trifluoromethyl)phenyl]pentylidene]amino]oxy]-, (E)-Acetic acid	1.06707	0.0373698	0.410255	down	8193.1	16953.3
PC(0:0/5:0)	1.06467	0.036521	0.405999	down	12664.7	21230.3
Methyl 1-methoxy-1H-indole-3-carboxylate	1.04797	0.0245656	0.349451	down	1554.35	9785.91
cis-4-Decenedioic acid	1.03322	0.0199517	0.321567	down	48962.3	56192.7
2-Keto-glutaramic acid	1.02013	0.0376129	0.411303	down	8795.99	17118
Pyridoxal Phosphate	1.0137	0.0193612	0.319941	down	7374.31	14859.1
2-Methylglutaric acid	1.00997	0.0122388	0.257015	down	21338.4	27839.9
Cysteinyl-Glutamate	1.00977	0.00667875	0.199012	down	8937.3	15326
Fasting vs. Activity
Metabolites	VIP	P-value	adj.P-value	Up/Down	Mean_Satiation	Mean_Sleep
Guanosine	9.06431	0.0431047	0.302796	up	2.66773e+06	1.64701e+06
13-chloro-5,14-dihydroxy-7,12-dimethyl-6-(3-methylbut-2-en-1-yl)-10-oxo-2,9-dioxatricyclo[9.4.0.0³,⁸]pentadeca-1(15),3(8),4,6,11,13-hexaene-15-carbaldehyde	6.47216	0.0023687	0.214016	up	1.60956e+06	1.24112e+06
Pantothenic Acid	6.29515	0.0372908	0.296495	up	1.70958e+06	1.24989e+06
N-Acetylneuraminic acid	6.16749	0.00045322	0.176529	up	971591	660879
N-stearoyl valine	6.10483	0.0284193	0.283409	up	2.076e+06	1.66503e+06
UDP-D-galactose	6.01459	0.0347595	0.292958	up	481753	86130.5
1-Pentanesulfenothioic acid	6.00634	0.0100374	0.265226	up	1.22695e+06	872987
N-Acetyl-a-neuraminic acid	5.98269	0.00614643	0.247925	up	1.31993e+06	977130
Malvidin	5.92212	0.0142249	0.266227	up	675536	316365
Methenamine	5.40487	0.022432	0.272459	up	1.57711e+06	1.26066e+06
(±)-Glycerol 1-monophosphate K salt (1:2)	5.21347	0.00155148	0.211274	up	393936	161260
Blighinone	4.95277	0.0243843	0.275332	up	1.52741e+06	1.2667e+06
13Z-Docosenamide	4.52497	0.0301992	0.284252	up	1.06003e+06	832405
8-Hydroxy-deoxyguanosine	4.39844	0.0375437	0.296495	up	669254	437967
D8'-Merulinic acid A	4.20782	0.0147865	0.266227	up	790110	609172
trans-Zeatin	4.09313	0.0229609	0.273375	up	637723	457772
Cefadroxil	4.02611	0.037378	0.296495	up	421112	232293
3,3'-Bisanigorufone	3.86247	0.0251733	0.27825	up	188315	19180.4
Pyridine N-oxide glucuronide	3.76255	0.0260415	0.280087	up	358178	204153
Tetrahydroneopterin	3.63201	5.04556e-05	0.0900841	up	185871	85980.9
Xanthine	3.5958	0.0363261	0.296273	up	263479	110523
Americanin B	3.41872	0.00762659	0.256838	up	483262	370280
Benz[a]acridine	3.25035	0.0144657	0.266227	up	143559	41605.8
D-1-[(3-Carboxypropyl)amino]-1-deoxyfructose	3.15752	0.0103911	0.265226	up	215643	118657
DG(18:4(6Z,9Z,12Z,15Z)/24:1(15Z)/0:0)	3.04038	0.0342773	0.292031	up	510545	402357
2-Methylpropyl glucosinolate	3.00019	0.0154726	0.267434	up	488529	396693
Stealthin C	2.87223	0.0116847	0.266227	up	236888	152419
Calcimycin	2.83873	0.0278195	0.282469	up	411377	324655
3,7,8,15-Scirpenetetrol	2.81072	0.0119608	0.266227	up	128623	53109.4
Pranlukast	2.70666	0.0100918	0.265226	up	79888.9	11704.4
Fenugreekine	2.45507	0.00531666	0.244477	up	163158	106884
1-Methylguanosine	2.44863	0.000360081	0.176529	up	75320.7	27735.7
4-(2-hydroxy-3-isopropyl-aminopropyl)benzoic scid	2.44437	0.00188118	0.212669	up	69651	19276.8
N2,N2-Dimethylguanosine	2.38496	0.000953689	0.192806	up	69311.4	20678.1
Europinidin	2.36396	0.0101775	0.265226	up	98508.4	43569.6
Frovatriptan	2.35819	0.00203686	0.212669	up	95563.8	45815
9-Acetoxyfukinanolide	2.35371	0.0259621	0.280055	up	248421	187196
Triacetin	2.31939	0.0103329	0.265226	up	117211	63834
Phenethylamine glucuronide	2.28286	0.0187814	0.269625	up	97376.9	43863.7
N-phosphocreatinate(2-)	2.27275	0.038391	0.29674	up	144217	84040.2
N-(1-Deoxy-1-fructosyl)glycine	2.26162	0.00977758	0.265226	up	140415	89456.7
Lactosamine	2.26123	0.0317032	0.288932	up	121752	64537.1
13,14-Dihydro-15-keto-PGE2	2.24345	0.0370563	0.296495	up	95590.2	35961.1
5a-Dihydrotestosterone sulfate	2.23595	0.02441	0.275332	up	57272	5037.08
Nelarabine	2.17443	0.02988	0.283779	up	107433	53271.5
Batatasin III	2.06475	0.0168883	0.268114	up	49491.8	4018.59
Alpha-CEHC	2.05821	0.00462491	0.238822	up	150213	110990
Benzoyl ecgonine	2.04611	0.000166623	0.136289	up	41193.9	8269.96
N-Desmethylzopiclone	2.04349	0.0410768	0.297906	up	238971	189944
Glucocochlearin	2.02744	0.0225363	0.272459	up	196013	151887
OKODiA-PE	1.99205	0.00219702	0.212669	up	41635	6622.9
Nicotinamide adenine dinucleotide (NAD)	1.9868	0.0140816	0.266227	up	112592	73211.1
5-O-Feruloylquinic acid	1.95029	0.00979235	0.265226	up	72727.3	35215.1
3,4,5-trihydroxy-6-{4-[3-(5-methoxy-2,2-dimethyl-2H-chromen-6-yl)propanoyl]phenoxy}oxane-2-carboxylic acid	1.92923	0.00674606	0.251522	up	36931.3	3167.89
2'-O-Methyladenosine	1.91979	0.00845972	0.256838	up	64785.9	28461.6
N-Acetyl desmethyl frovatriptan	1.91164	0.0272249	0.281242	up	98123.3	58511.8
L-Valine	1.88773	0.0458362	0.30618	up	213710	170851
3-carboxy-4-methyl-5-(4-hydroxypentyl)-2-furanpropanoic acid	1.86513	0.0354608	0.29559	up	67213.7	27663.4
Oxypurinol	1.85449	0.0314697	0.287927	up	74838.2	35147.1
Hydroxyprolyl-Lysine	1.85299	0.0217882	0.272459	up	64211.7	26806.1
1alpha-Hydroxyarbusculin A	1.76766	0.0213257	0.272459	up	44808.2	10333.5
Adipamide	1.72648	0.0173441	0.269328	up	44902	14630.3
2-Propylglutaric acid	1.72067	0.0044933	0.238822	up	32718.3	4971.83
Nicotinamide Adenine Dinucleotide Phosphate (NADP+)	1.68821	0.00751022	0.256838	up	37771.2	12052.2
YM-201636	1.68582	0.0165863	0.268114	up	45283	16677.7
Apiosylglucosyl 4-hydroxybenzoate	1.61799	0.0304296	0.285365	up	61653.4	31846.2
6-[(2-{[3-(3,4-dimethoxyphenyl)-7-methoxy-8-methyl-4-oxo-4H-chromen-5-yl]oxy}-4,5-dihydroxy-6-(hydroxymethyl)oxan-3-yl)oxy]-3,4,5-trihydroxyoxane-2-carboxylic acid	1.59198	0.0263618	0.280214	up	29627.5	3128.26
2-O-(Z-p-Hydroxycinnamoyl)-(x)-glyceric acid	1.57733	0.00668159	0.251417	up	31303.8	6892.58
7,2'-Dihydroxy-3',4'-dimethoxyisoflavone 7-O-glucoside	1.56682	0.0475974	0.307168	up	42426.6	11248.3
6-Feruloylglucose 2,3,4-trihydroxy-3-methylbutylglycoside	1.56011	0.0406754	0.297906	up	69042.4	40091.7
11-Oxo-androsterone glucuronide	1.55814	0.0490845	0.30841	up	29174	977.827
2-amino-4-({1-[(carboxymethyl)-C-hydroxycarbonimidoyl]-2-{[1-hydroxy-1-(4-hydroxy-3-methoxyphenyl)-3-oxobutan-2-yl]sulfanyl}ethyl}-C-hydroxycarbonimidoyl)butanoic acid	1.55562	0.00811617	0.256838	up	71923.4	48236.2
Tetraethylene glycol	1.49776	0.0152925	0.267434	up	91439.2	68114.6
Caulerpin	1.47407	0.0133141	0.266227	up	24047.6	3484.54
SAICAR	1.45677	0.0241559	0.275285	up	27551.5	4805.72
Sulfociprofloxacin	1.43145	0.0249727	0.277533	up	121902	99828.9
Azaserine	1.39331	0.0496501	0.309302	up	72724.5	49035.8
10-hydroxy-2E-decenoic acid	1.32694	0.0233966	0.27402	up	24981.2	5581.19
Alanyl-Isoleucine	1.31956	0.0138183	0.266227	up	34100.2	17205.2
Sulmazole	1.31609	0.011483	0.266227	up	30870.1	13626.8
Anandamide (20:l, n-9)	1.28827	0.0191505	0.270537	up	83068.8	64993.7
Prostaglandin B2-d4	1.27183	0.0332841	0.290176	up	28225.5	10379.7
5'-Butyrylphosphouridine	1.27063	0.00547925	0.244477	up	28215	13177.8
Loganin	1.23912	0.0156926	0.267434	up	26452.8	9859.59
6-Keto-prostaglandin F1a	1.23293	0.00107487	0.192806	up	15919.4	3188.82
Decylubiquinol	1.22792	0.00334068	0.233636	up	17434.3	4053.57
(±)-(Z)-2-(5-Tetradecenyl)cyclobutanone	1.22528	0.0189372	0.269776	up	77706.6	61751.4
5-trans PGF2α	1.20624	0.00744803	0.256838	up	16321.4	2902.27
Volkenin	1.20177	0.00158762	0.212669	up	14046.3	1454.57
METHYL ROBUSTONE	1.18942	0.00415412	0.238447	up	48007.7	34721.7
Heptaethylene glycol	1.18513	0.0111264	0.266227	up	26670.9	12911.3
avocadenyne acetate	1.18199	0.0137788	0.266227	up	18348.7	4876.18
Fortimicin A	1.17985	0.0237605	0.274927	up	28371.1	13741.7
Dihydro Isorescinnamine	1.17605	0.00266304	0.215667	up	13725.5	1540.41
Thymol Sulfate	1.16286	0.0102536	0.265226	up	19734.8	6609.45
1-Methylinosine	1.15634	0.000198116	0.140912	up	20368.8	9749.04
Aspergillomarasmine A	1.14967	0.000166223	0.136289	up	12847.3	2460.39
2-Cyclotetradecen-1-one	1.13684	0.0450123	0.304042	up	59982.2	44894.7
ACEXAMIC ACID	1.13617	0.00644624	0.25019	up	13824	1808.34
Fucα1-2Galβ1-4Glcβ-Sp	1.13536	0.0452821	0.304202	up	59613.7	44376
OOV-PA	1.13262	0.0146059	0.266227	up	17265	4631.27
Adenosine 2',3'-cyclic phosphate	1.13172	0.00795878	0.256838	up	52517.8	40253.6
Polysorbate 60	1.10665	0.0243844	0.275332	up	73364.9	59996.5
11-O-Demethyl-7-methoxypradinone II	1.10612	0.04281	0.302513	up	95832.3	81600.5
3,4,5,11,12,13,21,22,23-nonahydroxy-9,14,17-trioxatetracyclo[17.4.0.0²,⁷.0¹⁰,¹⁵]tricosa-1(23),2,4,6,19,21-hexaene-8,18-dione	1.08469	0.00394474	0.238447	up	10994.5	442.219
Hirsutidin	1.0686	6.95642e-05	0.0948334	up	10798.3	2053.92
Cysteinyl-Glutamate	1.06763	0.00188346	0.212669	up	15326	5124.92
SNAP	1.06705	0.0305172	0.285495	up	21937.5	8878.49
Acarbose	1.05914	0.0394862	0.297906	up	50713.8	37648.5
Methantheline	1.05843	0.0427792	0.302513	up	111474	98056.8
alpha-CEHC glucuronide	1.03561	0.0128208	0.266227	up	23854.9	12969.1
Hymexazol&nbsp	1.02836	8.2566e-05	0.0989283	up	13067.8	4974.61
[(3,4,5-trihydroxy-6-{1,2,6-trihydroxy-3-[hydroxy(3,4,5-trihydroxyoxan-2-yl)methyl]-5-[(2E)-3-(4-hydroxyphenyl)prop-2-enoyl]-4-oxocyclohexa-2,5-dien-1-yl}oxan-2-yl)methoxy]sulfonic acid	1.02418	0.0197587	0.271411	up	47489.4	36515.3
2-Methylglutaric acid	1.02329	0.00414956	0.238447	up	27839.9	17971.4
Cycloartomunoxanthone	1.01517	0.000385481	0.176529	up	24954.2	16528.2
Fructoseglycine	1.01339	0.0439291	0.30296	up	26021.9	14228.4
(-)-trans-Carveol glucoside	1.00951	0.000755859	0.190682	up	15514.5	7309.08
Netilmicin	1.00601	0.0354219	0.29559	up	24305.2	12972.3
Indoleamine	1.00588	0.00320676	0.22966	up	37594.9	28424.4
{3-[3-(3,7-dimethylocta-2,6-dien-1-yl)-5-hydroxy-8,8-dimethyl-4-oxo-4H,8H-pyrano[3,2-g]chromen-2-yl]-2,6-dihydroxyphenyl}oxidanesulfonic acid	14.7954	0.0120329	0.266227	down	28734.7	2.19925e+06
Cyanidin 3-(6''-malylglucoside)	10.5961	0.0410915	0.297906	down	33987.1	1.33635e+06
Fructose 1-phosphate	7.08555	0.0160877	0.267522	down	231938	743321
5-Hydroxyindoleacetic acid	6.23128	0.000508817	0.177234	down	291616	606011
Demeton-O	5.33141	0.0222787	0.272459	down	7102.64	304631
S-Adenosylhomocysteine	4.69156	0.000428799	0.176529	down	174323	353308
2-[3-(sulfooxy)phenyl]acetic acid	4.67089	0.0245451	0.275968	down	27845.4	258679
Potassium 2-(1'-ethoxy) ethoxypropanoate	4.5955	0.0241355	0.275285	down	4937.38	230659
Ethyl glucuronide	4.41618	0.0369146	0.296495	down	8976.49	233375
S-Inosyl-L-homocysteine	4.35804	0.00983686	0.265226	down	11577.6	193078
6''-O-Acetylholocalin	4.20765	0.0156442	0.267434	down	1252.52	185247
1-(O-alpha-D-glucopyranosyl)-3-keto-(1,27R,29R)-triacontanetriol	4.13835	0.0464102	0.3065	down	296917	499183
gamma-Glutamylleucine	3.98206	0.0493227	0.30841	down	84562.7	274985
Ethylphosphate	3.9614	0.0315302	0.288157	down	6.17199e-07	173033
Glutamylvaline	3.95383	0.0369674	0.296495	down	47116.1	224662
6-Hydroxyluteolin 6-glucoside-3'-rhamnoside	3.7601	0.0228048	0.273126	down	6.17199e-07	151240
Tipranavir	3.60576	0.0107485	0.266227	down	125768	248709
1-Phosphatidyl-D-myo-inositol	3.57448	0.0189605	0.269776	down	43967.8	176475
Pelargonidin 3-(6''-p-coumarylglucoside)-5-(6'''-acetylglucoside)	3.56964	0.0472322	0.307168	down	187194	331297
Carbocysteine sulfoxide	3.46121	0.0345722	0.292663	down	14826.4	149344
Deoxyguanosine	3.38243	0.0349283	0.293473	down	97162.6	228587
L-Ascorbic acid	3.34642	0.0484848	0.308254	down	90446.5	226759
3,6,7,8,3',4'-Hexahydroxy-5'-methoxyflavone 7-neohesperidoside	3.26637	0.0282662	0.283409	down	6.17199e-07	117126
4-Methylene-L-glutamine	3.19402	0.0169374	0.268227	down	71998.4	176483
N-Monodesmethyl-rizatriptan	3.14817	0.0455506	0.304895	down	34604.3	149688
3-(4-hydroxy-3,5-dimethoxyphenyl)-1-(2,4,6-trihydroxy-3-methoxyphenyl)propane-1,2-dione	3.01867	0.0309742	0.286602	down	813.182	100675
Melinervin	2.91564	0.0132092	0.266227	down	164.286	86506.7
N-Acetyldehydroanonaine	2.79421	0.0153743	0.267434	down	2448.52	82035.3
4-Dedimethyl-6-dehydro-anhydrotetracycline	2.7507	0.0218014	0.272459	down	51900.9	130282
Erinacine C	2.72048	0.00138092	0.209885	down	13324.7	74894.7
L-Cystathionine	2.68345	0.0469531	0.30702	down	9132.27	92978.9
4-O-alpha-D-Galactopyranosylcalystegine B2	2.6727	0.0274486	0.281524	down	50.1007	76494.4
Uralenneoside	2.65396	0.0373955	0.296495	down	49166.7	130231
Kanokoside D	2.60953	0.0495085	0.308772	down	14922.7	95198.8
Dephospho-CoA	2.5937	0.0071763	0.256838	down	22586.7	86303.8
Glucose 6-phosphate	2.58633	0.0434666	0.302805	down	26093	103585
N-(1-Deoxy-b-D-fructopyranosyl) (R)C(S)S-alliin	2.55708	0.0255873	0.279242	down	7708.92	76880.2
3-Deoxy-D-manno-octulosonate 8-phosphate	2.47617	0.0298845	0.283779	down	65.2592	67874
Cellotetraose	2.40088	0.0324268	0.290176	down	54293.6	115429
Methionine sulfoxide	2.30718	0.0405568	0.297906	down	55939.5	115840
gamma-Glutamylvaline	2.27422	0.0389683	0.297891	down	16844.1	76316.6
3-hydroxy-5,9,17-trioxo-4,5:9,10-disecoandrosta-1(10),2-dien-4-oate	2.2495	0.0377817	0.296495	down	7970.34	65270.9
4-Guanidinobutanoic acid	2.22836	0.02088	0.272459	down	4187.34	54923.7
Cabbage identification factor 2	2.1809	0.0498044	0.309556	down	31566	89312
p-Acetamidophenyl glucuronide	2.18037	0.0276647	0.282469	down	21060.8	72349.5
Rutacridone epoxide	2.16062	0.0169727	0.268266	down	1622.03	49731.3
Diphenol glucuronide	2.13613	0.0392477	0.297891	down	33694.9	86431.5
LysoPI(18:0/0:0)	2.09415	0.0108053	0.266227	down	31723.5	75349.3
Flazine	2.00359	0.0156939	0.267434	down	39849.7	79411.4
6-{4-[3-(3,7-dimethylocta-2,6-dien-1-yl)-5-hydroxy-8,8-dimethyl-4-oxo-4H,8H-pyrano[3,2-g]chromen-2-yl]-3-hydroxyphenoxy}-3,4,5-trihydroxyoxane-2-carboxylic acid	1.99897	0.0293065	0.283779	down	4144.18	47750.8
(4E,d14:1) sphingosine	1.97199	0.0220443	0.272459	down	52457.6	94566.2
Avenanthramide-C methyl ester	1.96319	0.022649	0.272638	down	54.7847	40373.7
Fospropofol	1.95028	0.0321727	0.290176	down	1210.04	44718.8
N-Acetyl-N6,O-didemethylpuromycin-5'-phosphate	1.93394	0.0156048	0.267434	down	7882.44	45377.1
2,4-Dinitroaniline	1.93196	0.0261931	0.280214	down	11183.9	50763
3,4,5-trihydroxy-6-{[2-(3-hydroxyphenyl)acetyl]oxy}oxane-2-carboxylic acid	1.92024	0.0312696	0.287382	down	222.654	40001
p-hydroxyfosinopril	1.90001	0.000841832	0.192806	down	11205.2	40266.8
11beta,20-Dihydroxy-3-oxopregn-4-en-21-oic acid	1.89819	0.00515823	0.244477	down	15316	48693.3
Isodesmosine	1.88517	0.00558647	0.244477	down	13253.6	46333.5
Kyotorphin	1.86599	0.0385276	0.29674	down	6.17199e-07	39190.8
Hydroxyphenylacetylglycine	1.85104	0.0373769	0.296495	down	7719.62	46526
Pyrocatechol glucuronide	1.84129	0.0437576	0.302805	down	37944.9	75454.5
2-N,6-N-Bis(2,3-dihydroxybenzoyl)-L-lysine amide	1.82889	0.0133688	0.266227	down	3517.13	37166.2
Deferasirox	1.77136	0.0347389	0.292935	down	634.568	35818
5,4'-Dihydrox-3-methoxy-6,7-methylenedioxyflavone 4'-glucuronide	1.72598	0.0298396	0.283779	down	9977.01	42737.6
3-Carbamoyl-2-phenylpropionic acid	1.72395	0.0439471	0.30296	down	3985.11	38657.7
Derricin	1.7108	0.0311898	0.287382	down	2540.03	35046.5
Cinnamoyl-CoA	1.7107	0.0141818	0.266227	down	5003.22	34661.7
2-Hydroxyethylphosphonate	1.67519	0.0222286	0.272459	down	37.812	29751.3
2-Oxoarginine	1.66093	0.0267764	0.280971	down	23001.6	52849.9
3,5,7-trihydroxy-2-(3-methoxyphenyl)-1λ⁴-chromen-1-ylium	1.6524	0.0106684	0.266227	down	989.42	27968.7
Valyl-Phenylalanine	1.63229	0.0061779	0.247925	down	16556.3	41897.1
5'-O-beta-D-Glucosylpyridoxine	1.54912	0.048887	0.30841	down	4714.32	31980.7
PC(2:0/1:0)[U]	1.52147	0.0167373	0.268114	down	32.8231	24107.5
(-)-Epigallocatechin	1.51958	0.00947219	0.265226	down	842.919	23253.2
PGDM-d4	1.5071	0.0253098	0.27841	down	1924.96	26529.9
BICUCULLINE (+)	1.47937	0.0154649	0.267434	down	6.17199e-07	22333.9
Dopamine 4-sulfate	1.47543	0.0184277	0.269328	down	1592.89	24466.3
o-Toluenesulfamide	1.4626	0.0443532	0.303389	down	617.578	25075.4
Avenanthramide C	1.46023	0.0303728	0.285365	down	29525.4	51997.6
4-Phenyl-1H,3H-naphtho[1,8-cd]pyran-1,3-dione	1.45978	0.0439862	0.30296	down	9237.19	33853.7
5-KETE	1.44924	0.0386803	0.297228	down	6570.58	30688.8
Norepinephrine sulfate	1.44482	0.0286902	0.283591	down	3241.63	25590.2
Zanthodioline	1.43993	0.0143687	0.266227	down	6.17199e-07	21249.9
5'-Benzoylphosphoadenosine	1.42437	0.0193316	0.27061	down	2323.83	23440.7
AMPA	1.41756	0.00350569	0.233636	down	14283.1	31901.1
Nigakilactone L	1.4054	0.0433517	0.302805	down	2177.38	25235.5
Thiolactomycin	1.40422	0.000982631	0.192806	down	15472.3	31943.1
PS-5	1.34259	0.0381057	0.296495	down	340.343	21048
Cerulenin	1.32951	0.0217643	0.272459	down	179.769	18994
Tyramine-O-sulfate	1.32929	0.0353326	0.295202	down	162.227	19589.5
Matricaric acid	1.31815	0.0460226	0.306437	down	2493.49	22976.4
Hydroxybutyrylcarnitine	1.31278	0.0269061	0.281242	down	1295.19	19822.5
cis-(Z)-Flupenthixol	1.3064	0.0384329	0.29674	down	265.223	19463.6
2-Hydroxy-2-(2-oxopropyl)butanedioic acid	1.30613	0.0335604	0.290176	down	6405.76	25837.8
Histidinyl-Phenylalanine	1.30515	0.0493011	0.30841	down	1525.24	22182.8
6-[2-(carboxymethyl)-3,5-dihydroxy-4-(3-methylbut-2-en-1-yl)phenoxy]-3,4,5-trihydroxyoxane-2-carboxylic acid	1.29783	0.0274674	0.281541	down	54.7902	18429.7
Cer(d14:2(4E,6E)/18:1(9Z))	1.29516	0.0182028	0.269328	down	6171.46	23831.5
Ficine	1.26963	0.014448	0.266227	down	1424.69	17922.5
Valganciclovir	1.26542	0.0158403	0.267522	down	28829.3	44766.8
DMXB-A	1.26112	0.0309051	0.286602	down	126.722	17721.6
2-Hydroxyphenylacetic acid O-b-D-glucoside	1.24694	0.0185939	0.269625	down	6.17199e-07	16101
N-Benzoyl-4-hydroxyanthranilate	1.24413	0.0290208	0.283779	down	12777.4	29826.3
Phenmedipham	1.19672	0.0499975	0.309632	down	6.17199e-07	17139.8
N-Acetyl-leu-leu-tyr-amide	1.18589	0.0181903	0.269328	down	1359.74	15230
Beta-Nicotinamide mononucleotide	1.15255	0.0307019	0.286184	down	6.17199e-07	14701.3
Quercetin 3-(6''-malonyl-glucoside)	1.14655	0.0359572	0.296273	down	4117.86	18969.7
5-Hydroxy-6'',6''-dimethylpyrano[2'',3'':7,8]flavone	1.14004	0.0233784	0.27402	down	1587.81	15520.7
2beta,9xi-Dihydroxy-8-oxo-1(10),4,11(13)-germacratrien-12,6alpha-olide	1.13348	0.0286703	0.283565	down	232.313	14080.9
Malvidin 3-glucoside-5-(6''-malonylglucoside)	1.12599	0.0173026	0.269328	down	679.807	13808.6
5,7,2',5'-Tetrahydroxy-6-methoxyflavanone	1.12284	0.025404	0.278759	down	399.562	14206.8
(1S,2S,4S,5S)-2,4-Thujanediol 4-O-beta-D-Glucopyranoside	1.12184	0.0168883	0.268114	down	2045.36	14448.5
CHONDROSINE	1.11898	0.0225781	0.272459	down	5272.73	18573.6
1,4-Benzothiazine-O-quinonimine	1.09643	0.0178191	0.269328	down	1894.63	14293.3
S-Allylcysteine	1.08646	0.0351699	0.294897	down	691.508	13968.9
beta-D-Glucopyranosyl-11-hydroxyjasmonic acid	1.07907	0.0135815	0.266227	down	1130.32	12894.2
Glutamylserine	1.07304	0.0148949	0.266227	down	1639.06	13429.9
Phenylacetic acid	1.06366	0.0253133	0.27841	down	4776.93	17140.9
1-(beta-D-Ribofuranosyl)-1,4-dihydronicotinamide	1.06309	0.013565	0.266227	down	1029.4	12428.4
1,4-DPCA	1.0418	0.00847373	0.256838	down	1537.72	11939.7
Cafenstrole	1.0403	0.0180318	0.269328	down	4781.02	15990.6
Ranitidine S-oxide	1.03644	0.0471683	0.307168	down	4294.07	17080.6
12-O-acetyl-16-O-deacetyl-16-epi-scalarobutenolide	1.0161	0.0118971	0.266227	down	5495.12	15945.8
Quercetagetin 7-methyl ether 3-(2'''-caffeoylglucosyl)-(1->2)-glucuronide	1.00556	0.0237341	0.274927	down	948.907	11799.4
1,25-Dihydroxyvitamin D3-26,23-lactone	1.00509	0.00450667	0.238822	down	6344.55	15651.5
Activity vs. Satiation
Metabolites	VIP	P-value	adj.P-value	Up/Down	Mean_Satiation	Mean_Sleep
Guanosine	9.66279	0.0357515	0.355649	up	2.57883e+06	1.64701e+06
Porson	8.84932	0.0336206	0.353884	up	1.77811e+06	1.09639e+06
6-(alpha-D-Glucosaminyl)-1D-myo-inositol	7.99718	0.0237206	0.351825	up	1.47848e+06	857837
Indoleacrylic acid	7.36618	0.0356476	0.355649	up	1.43837e+06	842293
7,8,4'-Trihydroxy-3',5'-dimethoxyflavanone 4'-O-glucoside	7.30593	0.0412258	0.362252	up	1.47878e+06	869587
N-Acetyl-a-neuraminic acid	7.28797	0.0139605	0.335464	up	1.47007e+06	977130
Armillarin	6.98756	0.00568436	0.275188	up	933104	571913
1-Pentanesulfenothioic acid	6.85739	0.00783953	0.30186	up	1.28056e+06	872987
13Z-Docosenamide	6.85316	0.00549162	0.275188	up	1.22386e+06	832405
2-Methylbutyroylcarnitine	6.64661	0.0349932	0.355649	up	1.15538e+06	807366
Diacetone alcohol	6.47594	0.0111074	0.32244	up	698867	278484
Cefadroxil	6.4301	0.0216534	0.351068	up	622637	232293
N-Acetylneuraminic acid	6.2024	0.0004608	0.148308	up	944304	660879
5-L-Glutamyl-taurine	6.15645	0.0182247	0.345067	up	701969	303426
(S)C(S)S-S-Methylcysteine sulfoxide	5.88856	0.0282429	0.351825	up	533773	176889
2-Methylpropyl glucosinolate	5.65969	0.00398297	0.261258	up	653979	396693
D-1-[(3-Carboxypropyl)amino]-1-deoxyfructose	5.39883	0.00564791	0.275188	up	359686	118657
4,8,12,16-Tetramethylheptadecan-4-olide	5.18142	0.0477777	0.368005	up	710679	428698
Americanin B	4.86438	0.00686912	0.28769	up	570168	370280
Guanine	4.84983	0.0209947	0.349923	up	359862	172124
D8'-Merulinic acid A	4.83912	0.0319267	0.351825	up	842473	609172
(-)-12-hydroxy-9,10-dihydrojasmonic acid	4.66196	0.0303581	0.351825	up	457622	179064
N-(1-Deoxy-1-fructosyl)glycine	4.42763	0.00015413	0.114609	up	232520	89456.7
Miglustat	4.37235	0.0477641	0.368005	up	401953	158732
3,3'-Bisanigorufone	4.21692	0.023498	0.351825	up	187175	19180.4
N-(1-Deoxy-1-fructosyl)phenylalanine	4.16561	0.00788905	0.30186	up	293920	146764
6-({8,8-dimethyl-2-oxo-4-phenyl-2H,8H-pyrano[2,3-f]chromen-5-yl}oxy)-3,4,5-trihydroxyoxane-2-carboxylic acid	4.13905	0.0453717	0.365174	up	482866	283589
Pyridine N-oxide glucuronide	4.1133	0.0227421	0.351825	up	366112	204153
Adenine	4.09145	0.0333722	0.353884	up	304261	133780
4-Phospho-N-pantothenoylcysteine	4.06233	0.0463638	0.365554	up	604999	439034
Daidzein	4.03886	0.00877437	0.312723	up	276924	114238
Xanthine	3.8535	0.0424613	0.362854	up	260729	110523
Glucocochlearin	3.64372	0.00581936	0.275402	up	262236	151887
Triacetin	3.61918	0.00331559	0.256913	up	169477	63834
N-phosphocreatinate(2-)	3.60888	0.0177772	0.343992	up	202441	84040.2
Stealthin C	3.603	0.0052303	0.270767	up	264551	152419
N-Desmethylzopiclone	3.55714	0.0159219	0.339614	up	303338	189944
Tetrahydroneopterin	3.40213	0.00492625	0.264225	up	186916	85980.9
7,3'-Dihydroxy-5,4'-dimethoxy-5'-prenylisoflavone	2.97023	0.0429457	0.362854	up	248596	157391
Mannitol 1-phosphate	2.93677	0.0186541	0.346235	up	195196	118438
Nelarabine	2.87613	0.0041072	0.261258	up	129227	53271.5
N2,N2-Dimethylguanosine	2.86724	8.33481e-05	0.103017	up	81687.8	20678.1
Methicillin sodium	2.84685	0.0338894	0.353884	up	212968	134010
Lactosamine	2.70197	0.0197193	0.347864	up	129519	64537.1
Armillaritin	2.66345	0.00541422	0.275188	up	117376	62025.2
Sulfociprofloxacin	2.65722	0.00628045	0.283279	up	158560	99828.9
(+/-)-6-Acetonyldihydrochelerythrine	2.5968	0.0248508	0.351825	up	199664	136377
Hydroxyprolyl-Lysine	2.58394	0.00163876	0.242088	up	82982.9	26806.1
Propaphos	2.50073	0.0108535	0.32244	up	106670	48944.5
3-hydroxy-2-(3-methoxyphenyl)-5-sulfino-3,4-dihydro-2H-1-benzopyran-7-olate	2.44611	0.0239932	0.351825	up	178913	112650
Allodesmosine	2.41308	0.021484	0.349923	up	150210	88699
2-Hydroxyadenine	2.37542	0.0380344	0.356769	up	167770	110975
Talaromycin A	2.36528	0.0335224	0.353884	up	105375	41859.8
5-Amino-6-(5'-phosphoribitylamino)uracil	2.3535	0.0127201	0.334786	up	56317.3	7714.75
Thiamine	2.32412	0.00771978	0.30186	up	137179	87258.1
N-Acetylmannosamine	2.29629	0.0376051	0.356769	up	206952	145419
L-Cystine	2.29173	0.0248751	0.351825	up	78456.4	20370.4
Phenethylamine glucuronide	2.28208	0.0186363	0.346235	up	93338.7	43863.7
2'-O-Methyladenosine	2.27054	0.00253994	0.243824	up	68966.4	28461.6
5-O-Feruloylquinic acid	2.24423	0.0105915	0.32244	up	76200.8	35215.1
Batatasin III	2.22537	0.0178937	0.343992	up	48964.6	4018.59
(R)-(+)-2-Pyrrolidone-5-carboxylic acid	2.13235	0.0480627	0.36847	up	127711	70109.5
Serinyl-Lysine	2.12595	0.034119	0.353884	up	67788.2	20575.6
Clausarinol	2.11831	0.0281165	0.351825	up	71910.4	30538.5
Pyrimethanil	2.11342	0.011059	0.32244	up	120810	81670.5
Oxypurinol	2.09951	0.0348989	0.355281	up	84089.3	35147.1
[(3,4,5-trihydroxy-6-{1,2,6-trihydroxy-3-[hydroxy(3,4,5-trihydroxyoxan-2-yl)methyl]-5-[(2E)-3-(4-hydroxyphenyl)prop-2-enoyl]-4-oxocyclohexa-2,5-dien-1-yl}oxan-2-yl)methoxy]sulfonic acid	2.06788	0.00333267	0.256913	up	71111.3	36515.3
11-O-Demethyl-7-methoxypradinone II	2.04571	0.0096871	0.32244	up	117129	81600.5
N-Undecylbenzenesulfonic acid	2.02604	0.0273278	0.351825	up	133495	95756.6
1-Methylguanosine	1.96539	0.00177811	0.243824	up	59165.9	27735.7
19-Hydroxy-PGE2	1.92645	0.0495222	0.368528	up	72040.5	25195.5
L-Homocysteic acid	1.90978	0.0096524	0.32244	up	82488.4	54805.3
3-Mercaptolactate-cysteine disulfide	1.88215	0.006341	0.283279	up	35189.5	2734.4
1-(1,2,3,4,5-Pentahydroxypent-1-yl)-1,2,3,4-tetrahydro-beta-carboline-3-carboxylate	1.88014	0.00333087	0.256913	up	42533.8	15273.3
Polysorbate 60	1.83675	0.0109017	0.32244	up	89056.2	59996.5
Entecavir	1.77464	0.042018	0.362701	up	74759.9	40668.9
Acarbose	1.77283	0.00211838	0.243824	up	61344.3	37648.5
2-Propylglutaric acid	1.7516	0.0136257	0.334868	up	38170.2	4971.83
{5-[(1E)-3-{[3-(3,4-dihydroxyphenyl)-1-methoxy-1-oxopropan-2-yl]oxy}-3-oxoprop-1-en-1-yl]-2-hydroxyphenyl}oxidanesulfonic acid	1.74244	0.0430626	0.362854	up	131874	103111
{4-[(1E)-3-oxo-3-{2,3,4-trihydroxy-5-[hydroxy(3,4,5-trihydroxyoxan-2-yl)methyl]-6-oxo-3-[3,4,5-trihydroxy-6-(hydroxymethyl)oxan-2-yl]cyclohexa-1,4-dien-1-yl}prop-1-en-1-yl]phenyl}oxidanesulfonic acid	1.67848	0.00799861	0.304301	up	48940.5	25065.4
Azaserine	1.67208	0.0196402	0.347864	up	76352.2	49035.8
Anandamide (20:l, n-9)	1.66645	0.0170057	0.343992	up	90319.2	64993.7
3-O-Acetylepisamarcandin	1.652	0.0168875	0.343992	up	45897.3	22676.9
Neuromedin N (1-4)	1.64373	0.0225203	0.351825	up	55875.1	32701.4
Adipamide	1.62042	0.0369904	0.356769	up	39632.4	14630.3
4,5-DIDEMETHYLSIMMONDSIN	1.6186	0.0435295	0.363271	up	58400.1	33291.9
(Z)-3-(1-Formyl-1-propenyl)pentanedioic acid	1.61549	0.00480465	0.263369	up	41651.4	20250
Apiosylglucosyl 4-hydroxybenzoate	1.60182	0.019181	0.347864	up	60492.4	31846.2
N-(5-Methyl-3-oxohexyl)alanine	1.59187	0.0497498	0.368528	up	66739.4	35176.1
Fortimicin A	1.58001	0.0226235	0.351825	up	36751.3	13741.7
Amoxicillin	1.54177	0.00940137	0.318675	up	22316.8	1366.59
Alanyl-Isoleucine	1.52838	0.0302557	0.351825	up	46436.8	17205.2
Cimicifugoside	1.52665	0.00164263	0.242088	up	45855.9	27637.6
Heptaethylene glycol	1.51699	0.0151594	0.338086	up	32942.9	12911.3
Indoleamine	1.48093	0.00276315	0.246875	up	46011.2	28424.4
N-methyl-Gabapentin	1.46013	0.0187245	0.346235	up	32117.3	8893.51
7,2'-Dihydroxy-3',4'-dimethoxyisoflavone 7-O-glucoside	1.45048	0.0348913	0.355281	up	36848.6	11248.3
PtdIns-(1,2-dihexanoyl)	1.43737	0.00575419	0.275188	up	42198.1	26225.1
Netilmicin	1.41298	0.0302844	0.351825	up	31773.3	12972.3
Isogingerenone B	1.41187	0.0105705	0.32244	up	25310	8239.06
Calystegine B5	1.40815	0.0458034	0.365511	up	79397.5	56392.9
1,2-Dihydroxymint lactone	1.40663	0.0267035	0.351825	up	53109.1	35328.4
Prenyl-L-cysteine	1.39808	0.0358063	0.355649	up	34263.3	12374.5
4-(2-hydroxypropoxy)-3,5-dimethyl-Phenol	1.38771	0.0382358	0.357156	up	45258.2	19319.9
GDP-D-mannuronate	1.37926	0.0363876	0.356769	up	55436.2	36866.5
3-Methoxytyramine-βxanthin	1.36703	0.000238274	0.118119	up	25668.1	11092.8
L-Tryptophan	1.35909	0.0244065	0.351825	up	29236.9	8451.78
Cycloartomunoxanthone	1.34114	0.0152216	0.338086	up	32983.6	16528.2
{4,5-dihydroxy-2-[hydroxy({2,3,4-trihydroxy-5-[(2E)-3-(4-hydroxyphenyl)prop-2-enoyl]-6-oxo-3-[3,4,5-trihydroxy-6-(hydroxymethyl)oxan-2-yl]cyclohexa-1,4-dien-1-yl})methyl]oxan-3-yl}oxidanesulfonic acid	1.30175	0.000446221	0.148308	up	25498.7	12580.4
3,5,7,3',4'-Pentahydroxy-6-methoxyflavan 3-O-[glucopyranosyl-(4->1)-alpha-D-xylopyranoside]	1.2734	0.0101214	0.32244	up	21849.6	5656.03
(±)12,13-DiHOME	1.27145	0.0112264	0.322454	up	32917.7	16523.8
Gentamicin A2	1.2703	0.0370886	0.356769	up	72357.3	54733.1
6,8-Dihydroxypurine	1.26146	0.023146	0.351825	up	23548.2	7514.09
(p-Aminobenzyl)penicillin	1.23932	0.0108608	0.32244	up	17330.5	2852.57
8-Hydroxyguanosine	1.23527	0.00906478	0.316166	up	17049.9	2562.72
1-Methylinosine	1.22621	0.000763682	0.183722	up	22763.8	9749.04
L-Galacto-2-heptulose	1.21526	0.0281177	0.351825	up	52421.1	39206.1
Benzoyl ecgonine	1.19723	0.0393791	0.357162	up	22819.4	8269.96
3,5,6,7-tetrahydroxy-2-(4-hydroxy-3-methoxyphenyl)-1λ⁴-chromen-1-ylium	1.18814	0.00780354	0.30186	up	36773.9	22794.7
(3-{5,7-dihydroxy-4-oxo-6,8-bis[3,4,5-trihydroxy-6-(hydroxymethyl)oxan-2-yl]-4H-chromen-2-yl}phenyl)oxidanesulfonic acid	1.18282	0.0282456	0.351825	up	38158	25820.2
Loganin	1.18148	0.0136739	0.334868	up	24913.5	9859.59
2,4,6-Triethyl-1,3,5-oxadithiane	1.1648	0.0140253	0.335464	up	20076.6	8840.75
9,10-dihydroxy-hexadecanoic acid	1.1631	0.0198551	0.347864	up	35479.7	23772.9
Undecylprodigiosin	1.1468	0.0184977	0.346235	up	15229.4	3057.28
5,6,8-Trihydroxy-2-methylbenzo[g]chromen-4-one	1.13672	0.0481211	0.36847	up	61937.8	47074.2
Bavachinin	1.13215	0.000446147	0.148308	up	16167.8	6390.67
Lacidipine	1.12823	0.0141478	0.335464	up	25719.9	15982.4
Adefovir	1.10874	0.0108716	0.32244	up	29109.5	17382.3
JP83	1.10426	0.0147361	0.337661	up	22914.1	13479.4
(S)-Annocherine A	1.10197	0.00179208	0.243824	up	18804.5	8912.07
Phosphonoformyl-CMP	1.10066	0.0396762	0.357217	up	33321.9	21642.5
Primary fluorescent chlorophyll catabolite	1.10051	0.0195578	0.347864	up	38719.2	27261
Delphinidin 3-(2G-xylosylrutinoside)	1.09806	0.0153322	0.338086	up	12643.6	1834.91
Delphinidin 3-lathyroside	1.09724	0.0312292	0.351825	up	20738.2	7744.28
de-Hypoxanthine futalosine	1.09323	0.0338716	0.353884	up	23272.7	8998.55
3,4,5,11,12,13,21,22,23-nonahydroxy-9,14,17-trioxatetracyclo[17.4.0.0²,⁷.0¹⁰,¹⁵]tricosa-1(23),2,4,6,19,21-hexaene-8,18-dione	1.09304	0.011223	0.322454	up	10159.6	442.219
Longifolonine	1.07813	0.000135596	0.106646	up	14645.9	6164.47
Cysteinyl-Glutamate	1.07549	0.00635486	0.283279	up	15182.7	5124.92
5-Sulfo-1,3-benzenedicarboxylic acid	1.07265	0.00356436	0.258619	up	13440	3992.56
Erythrulose 1-phosphate	1.07082	0.00262613	0.243824	up	13124.5	4010.29
KHAYASIN	1.06694	0.0161097	0.339614	up	42069.1	31798.6
4-Methylpyrrolo[1,2-a]pyrazine	1.05688	0.00209553	0.243824	up	23614.9	14742
alpha-D-Mannoheptulopyranose	1.04711	0.0384327	0.357162	up	36669.6	25330.5
Domoic acid	1.04125	0.0165694	0.341757	up	16329.9	4963.82
Hesperetin	1.02972	0.00780368	0.30186	up	15361.5	6330.33
1,N2-propanodeoxyguanosine	1.01994	0.0282581	0.351825	up	18825.7	7030.53
1-Isothiocyanato-7-(methylsulfinyl)heptane	1.01563	0.0075214	0.301153	up	14405.7	3508.73
{3-[3-(3,7-dimethylocta-2,6-dien-1-yl)-5-hydroxy-8,8-dimethyl-4-oxo-4H,8H-pyrano[3,2-g]chromen-2-yl]-2,6-dihydroxyphenyl}oxidanesulfonic acid	14.4311	0.0231892	0.351825	down	56374.3	2.19925e+06
Demeton-O	5.18967	0.035192	0.355649	down	3080.18	304631
S-Adenosylhomocysteine	4.96139	0.00117657	0.219156	down	136399	353308
Potassium 2-(1'-ethoxy) ethoxypropanoate	4.33348	0.0430711	0.362854	down	9287.2	230659
6''-O-Acetylholocalin	4.04408	0.0385948	0.357162	down	13748.7	185247
Deoxyguanosine	3.84758	0.026349	0.351825	down	72699.1	228587
6-Hydroxyluteolin 6-glucoside-3'-rhamnoside	3.65685	0.0379968	0.356769	down	61.5251	151240
3,6,7,8,3',4'-Hexahydroxy-5'-methoxyflavone 7-neohesperidoside	3.13865	0.0456649	0.365511	down	6.17199e-07	117126
N-Acetyldehydroanonaine	2.89468	0.0250233	0.351825	down	1078.2	82035.3
Melinervin	2.79196	0.0323621	0.351825	down	5393.46	86506.7
Dephospho-CoA	2.67881	0.0109579	0.32244	down	18899.4	86303.8
4-O-alpha-D-Galactopyranosylcalystegine B2	2.57004	0.0444918	0.365009	down	36.4582	76494.4
Flavine mononucleotide (FMN)	2.52506	0.0104958	0.32244	down	110602	160300
Cabbage identification factor 2	2.4841	0.0310448	0.351825	down	17031.1	89312
Cytidine	2.41342	0.0431101	0.362854	down	61288.8	127283
7-Methylhypoxanthine	2.36937	0.00668806	0.287165	down	64053.9	119667
Erinacine C	2.33938	0.0111781	0.322454	down	24842.5	74894.7
Rutacridone epoxide	2.25338	0.0268348	0.351825	down	598.887	49731.3
Galactaric acid	2.09492	0.0107791	0.32244	down	99505.3	151966
N1-(5-Phospho-a-D-ribosyl)-5,6-dimethylbenzimidazole	2.0647	0.0248395	0.351825	down	27723.7	67215.1
11beta,20-Dihydroxy-3-oxopregn-4-en-21-oic acid	1.96221	0.0151405	0.338086	down	13766.9	48693.3
Isodesmosine	1.93892	0.0153553	0.338086	down	11854.3	46333.5
Avenanthramide-C methyl ester	1.91636	0.0376301	0.356769	down	33.1285	40373.7
2-N,6-N-Bis(2,3-dihydroxybenzoyl)-L-lysine amide	1.86351	0.0254069	0.351825	down	3916.1	37166.2
Valyl-Phenylalanine	1.83888	0.0110008	0.32244	down	15234	41897.1
Avenanthramide C	1.81778	0.00863233	0.31014	down	21285.3	51997.6
PGDM-d4	1.60501	0.036953	0.356769	down	1178.6	26529.9
2-Hydroxyethylphosphonate	1.60049	0.0382666	0.357156	down	262.802	29751.3
PC(2:0/1:0)[U]	1.58721	0.0291271	0.351825	down	51.6591	24107.5
Pantetheine 4'-phosphate	1.579	0.04688	0.365644	down	22493.8	47131.2
Thiolactomycin	1.56731	0.00107839	0.218708	down	10939.9	31943.1
5,6-Dihydroxyprostaglandin F1a	1.53742	0.0236955	0.351825	down	90692.9	117040
3,5,7-trihydroxy-2-(3-methoxyphenyl)-1λ⁴-chromen-1-ylium	1.51806	0.0366639	0.356769	down	3833.04	27968.7
(-)-Epigallocatechin	1.50808	0.0184394	0.346235	down	1067.44	23253.2
PIM1(16:0/18:0)	1.50166	0.0338647	0.353884	down	17574	43761.9
Zanthodioline	1.48831	0.0256838	0.351825	down	46.8831	21249.9
BICUCULLINE (+)	1.48071	0.0271089	0.351825	down	6.17199e-07	22333.9
Bakankoside	1.44498	0.0356327	0.355649	down	24158.4	48042.7
5'-Benzoylphosphoadenosine	1.40455	0.0324103	0.351825	down	2282.48	23440.7
Ficine	1.33156	0.0246055	0.351825	down	1246.37	17922.5
Cerulenin	1.27788	0.0385409	0.357162	down	439.849	18994
6-[2-(carboxymethyl)-3,5-dihydroxy-4-(3-methylbut-2-en-1-yl)phenoxy]-3,4,5-trihydroxyoxane-2-carboxylic acid	1.24387	0.0443934	0.36489	down	38.3754	18429.7
N-Benzoyl-4-hydroxyanthranilate	1.23553	0.0432116	0.362854	down	12601.6	29826.3
Hydroxybutyrylcarnitine	1.23424	0.0467331	0.365554	down	1608.8	19822.5
2-Hydroxyphenylacetic acid O-b-D-glucoside	1.1987	0.0333409	0.353884	down	179.64	16101
Beta-Nicotinamide mononucleotide	1.19439	0.0490421	0.368528	down	6.17199e-07	14701.3
(6E)-7-(3-hydroxyphenyl)-1-phenylhepta-4,6-dien-3-one	1.19357	0.00808129	0.305076	down	7284.31	20635.5
5-Hydroxy-6'',6''-dimethylpyrano[2'',3'':7,8]flavone	1.17513	0.0390636	0.357162	down	1509.39	15520.7
D-Erythrose 4-phosphate	1.13913	0.0208057	0.349923	down	6720.19	19247
Tilorone	1.11829	0.0055734	0.275188	down	4238.5	15254.1
beta-D-Glucopyranosyl-11-hydroxyjasmonic acid	1.10697	0.0258756	0.351825	down	1273.2	12894.2
Bilirubin diglucuronide	1.10694	0.0498382	0.368528	down	5324.26	21965.6
JWH 369	1.0967	0.0464446	0.365554	down	15112.5	27544.1
1,4-DPCA	1.07529	0.0144878	0.337031	down	1198.94	11939.7
1-(beta-D-Ribofuranosyl)-1,4-dihydronicotinamide	1.06603	0.0299428	0.351825	down	1358.69	12428.4
1,4-Benzothiazine-O-quinonimine	1.06181	0.0320804	0.351825	down	1999.03	14293.3
N-arachidonoyl dihydroxypropylamine	1.05377	0.0348863	0.355281	down	5819.25	16757.4
Oxoadipic acid	1.04174	0.00573584	0.275188	down	5145	16348
Satiation vs. Fasting
Metabolites	VIP	P-value	adj.P-value	Up/Down	Mean_Satiation	Mean_Sleep
Stachyose	21.2761	0.0480353	0.553597	up	6.27009e+06	2.42088e+06
Mannan	14.3938	0.0466655	0.549183	up	2.96845e+06	1.21949e+06
L-Glutamate	11.8528	0.0264379	0.494283	up	4.84483e+06	3.61279e+06
Porson	8.95265	0.0359067	0.51346	up	1.77811e+06	1.18399e+06
5-L-Glutamyl-taurine	8.27224	0.00330768	0.27253	up	701969	165732
Armillarin	6.01181	0.0222008	0.485539	up	933104	676268
gamma-Glutamylleucine	5.80642	0.00276432	0.261396	up	362071	84562.7
beta-D-Galactopyranosyl-(1->4)-2-amino-2-deoxy-beta-D-glucopyranosyl-(1->6)-D-mannose	5.53184	0.0460867	0.54733	up	484826	215305
5-O-a-L-Arabinofuranosyl-L-arabinose	5.31349	0.0150345	0.440768	up	518849	243371
4,8,12,16-Tetramethylheptadecan-4-olide	5.29071	0.0359574	0.513736	up	710679	449552
Pelargonidin 3-(6''-p-coumarylglucoside)-5-(6'''-acetylglucoside)	5.26414	0.0348089	0.512436	up	414044	187194
Daidzein	5.2519	0.0020763	0.238455	up	276924	63722.6
Diacetone alcohol	4.79724	0.0423923	0.533783	up	698867	477205
PC(14:0/0:0)	4.72911	0.0420106	0.532505	up	352804	189936
Tipranavir	4.72236	0.00383529	0.291007	up	300195	125768
Glutamylvaline	4.69617	0.000841322	0.208937	up	192211	47116.1
2-Methylpropyl glucosinolate	4.45836	0.0355114	0.512436	up	653979	488529
N-Formyl-L-aspartate	3.67326	0.0263903	0.494283	up	231894	118535
N-(1-Deoxy-1-fructosyl)glycine	3.59386	0.00713189	0.355542	up	232520	140415
Mannitol 1-phosphate	3.39185	0.0163952	0.4443	up	195196	108600
L-gamma-Glutamyl-beta-phenyl-beta-L-alanine	3.26799	0.0171578	0.447449	up	142762	35683.9
Glutamylisoleucine	3.08667	0.00388524	0.291553	up	111266	30479.8
Dihydroferulic acid 4-sulfate	2.94442	0.0306433	0.505337	up	204091	124152
Propaphos	2.64846	0.0181281	0.451314	up	106670	45570.8
Armillaritin	2.6217	0.0080278	0.377134	up	117376	71464.7
Piloty's Acid	2.57968	0.0251495	0.490392	up	64769.6	12138.8
gamma-Glutamylvaline	2.54575	0.00163456	0.21897	up	60095.9	16844.1
(R)-(+)-2-Pyrrolidone-5-carboxylic acid	2.51612	0.0276402	0.495887	up	127711	67389.7
Glycerophosphocholine	2.38274	0.0293423	0.500386	up	143175	96133.5
N-Acetylmannosamine	2.26922	0.032885	0.512436	up	206952	163741
N-Acetyl-N6,O-didemethylpuromycin-5'-phosphate	2.26396	0.000228338	0.124513	up	41889.6	7882.44
6-{4-[3-(3,7-dimethylocta-2,6-dien-1-yl)-5-hydroxy-8,8-dimethyl-4-oxo-4H,8H-pyrano[3,2-g]chromen-2-yl]-3-hydroxyphenoxy}-3,4,5-trihydroxyoxane-2-carboxylic acid	2.15658	0.0343356	0.512436	up	39400.6	4144.18
gamma-Glutamylalanine	2.05563	0.0475443	0.551311	up	67151.7	23225.8
Sulfociprofloxacin	2.03414	0.0468587	0.549183	up	158560	121902
Valiolone	2.0107	0.0422173	0.532896	up	62309.8	26024.6
3-Mercaptolactate-cysteine disulfide	1.8629	0.0109051	0.404508	up	35189.5	6469.74
Malvidin 3-rutinoside	1.85079	0.0378624	0.518431	up	42912.2	14313.1
Entecavir	1.84342	0.0217627	0.481811	up	74759.9	43610.8
1-(1,2,3,4,5-Pentahydroxypent-1-yl)-1,2,3,4-tetrahydro-beta-carboline-3-carboxylate	1.79561	0.00827914	0.382434	up	42533.8	20229.6
p-hydroxyfosinopril	1.77574	0.0290895	0.498724	up	38190.6	11205.2
gamma-Glutamylphenylalanine	1.77069	0.0267743	0.495887	up	46622.7	13556.3
Coformycin	1.73909	0.0413673	0.532505	up	35892.3	4785.18
[(3,4,5-trihydroxy-6-{1,2,6-trihydroxy-3-[hydroxy(3,4,5-trihydroxyoxan-2-yl)methyl]-5-[(2E)-3-(4-hydroxyphenyl)prop-2-enoyl]-4-oxocyclohexa-2,5-dien-1-yl}oxan-2-yl)methoxy]sulfonic acid	1.7363	0.0169664	0.446955	up	71111.3	47489.4
3-Hydroxy-6,8-dimethoxy-7(11)-eremophilen-12,8-olide	1.70466	0.00785331	0.373763	up	28967.1	4880.91
Pyrimethanil	1.6841	0.0498019	0.558786	up	120810	95766.5
Neuromedin N (1-4)	1.6188	0.0236519	0.489789	up	55875.1	36638.7
1,2-Dihydroxymint lactone	1.57075	0.0150254	0.440768	up	53109.1	31245.1
Prenyl-L-cysteine	1.55816	0.0280753	0.496226	up	34263.3	12442.1
alpha-D-Mannoheptulopyranose	1.52219	0.0120533	0.418606	up	36669.6	19222.4
Valganciclovir	1.51835	0.0018258	0.221246	up	47290.8	28829.3
4'-Hydroxy-R-phenprocoumon	1.50881	0.0270834	0.495887	up	40522.3	15579.5
3,5,7,3',4'-Pentahydroxy-6-methoxyflavan 3-O-[glucopyranosyl-(4->1)-alpha-D-xylopyranoside]	1.4896	0.0101187	0.394186	up	21849.6	3854.15
(9S,10S)-9,10-dihydroxyoctadecanoate	1.48528	0.0286655	0.49726	up	66385.9	49116.3
Cimicifugoside	1.43923	0.00932923	0.393942	up	45855.9	31160.6
{4-[(1E)-3-oxo-3-{2,3,4-trihydroxy-5-[hydroxy(3,4,5-trihydroxyoxan-2-yl)methyl]-6-oxo-3-[3,4,5-trihydroxy-6-(hydroxymethyl)oxan-2-yl]cyclohexa-1,4-dien-1-yl}prop-1-en-1-yl]phenyl}oxidanesulfonic acid	1.42807	0.0256427	0.493035	up	48940.5	32014
Acetyl-CoA	1.41883	0.0284587	0.49726	up	21375.5	5697.16
Guanosine diphosphate adenosine	1.35564	0.0395713	0.525838	up	20995.9	5477.91
gamma-Glutamyl-S-methylcysteine sulfoxide	1.3497	0.0357127	0.512436	up	18267.1	1947.29
Isogingerenone B	1.33556	0.0265073	0.494504	up	25310	10837.3
L-Tryptophan	1.33157	0.0351693	0.512436	up	29236.9	10167.9
Undecylprodigiosin	1.27729	0.0163307	0.4443	up	15229.4	3108.39
9(S)-HpODE	1.23796	0.013318	0.428034	up	17379.6	4665.41
PtdIns-(1,2-dihexanoyl)	1.23116	0.0280509	0.496226	up	42198.1	30167.9
Glutamyltryptophan	1.18896	0.0437548	0.538184	up	23924.1	8882.93
Gamma-glutamyl-Aspartate	1.18379	0.019191	0.466942	up	15954.8	2809.45
L-Cysteinesulfonic acid	1.16627	0.0240457	0.489789	up	16768.8	3966.3
9,10-dihydroxy-hexadecanoic acid	1.15297	0.0262086	0.494283	up	35479.7	24705.6
gamma-L-Glutamyl-L-pipecolic acid	1.12624	0.00505788	0.317328	up	17957.8	6189.39
Malvidin 3-rutinoside-5-glucoside	1.11972	0.015556	0.4443	up	11178.3	2028.33
Jasminine	1.11548	0.000777562	0.208937	up	12918.6	5090.52
Glutamylserine	1.11473	1.68843e-05	0.02511	up	10371.2	1639.06
{4,5-dihydroxy-2-[hydroxy({2,3,4-trihydroxy-5-[(2E)-3-(4-hydroxyphenyl)prop-2-enoyl]-6-oxo-3-[3,4,5-trihydroxy-6-(hydroxymethyl)oxan-2-yl]cyclohexa-1,4-dien-1-yl})methyl]oxan-3-yl}oxidanesulfonic acid	1.10365	0.00879476	0.392902	up	25498.7	16693.1
PC(20:1(9Z)/0:0)	1.0892	0.0354906	0.512436	up	19324.1	9965.02
Linoleic acid	1.08585	0.0415844	0.532505	up	16618.5	7170.05
Mannopine	1.05954	0.00168753	0.21897	up	22277.8	13986.2
PS(P-18:0/0:0)	1.04899	0.0109788	0.404508	up	20588.9	11386.9
3-(4'-Methylthio)butylmalic acid	1.04411	0.0242955	0.489789	up	13222.2	4334.99
LysoPE(20:4(5Z,8Z,11Z,14Z)/0:0)	28.8358	0.0400347	0.528167	down	1.33892e+07	2.10416e+07
PE(22:6(4Z,7Z,10Z,13Z,16Z,19Z)/0:0)	21.4551	0.0353752	0.512436	down	6.5586e+06	1.08909e+07
Inosine	15.4288	0.0452446	0.544087	down	8.2236e+06	1.04845e+07
Deoxynojirimycin Tetrabenzyl Ether	14.5965	0.00111638	0.208937	down	2.32865e+06	3.68251e+06
PS(22:6(4Z,7Z,10Z,13Z,16Z,19Z)/0:0)	13.924	0.0240442	0.489789	down	2.07107e+06	3.70194e+06
O-propanoyl-carnitine	8.08567	0.0355901	0.512436	down	1.0781e+06	1.69582e+06
UDP-D-galactose	6.95933	0.0292692	0.499905	down	41649.9	481753
Blighinone	5.10843	0.0470661	0.549183	down	1.2327e+06	1.52741e+06
(±)-Glycerol 1-monophosphate K salt (1:2)	4.27682	0.0101833	0.395344	down	224687	393936
Artonin D	3.6703	0.0142314	0.436096	down	218276	316910
Benz[a]acridine	3.54131	0.0197578	0.466942	down	34910.4	143559
7-Methylhypoxanthine	2.57792	0.000875798	0.208937	down	64053.9	111282
Pranlukast	2.50789	0.0448781	0.542616	down	22473	79888.9
Hirsutin	2.39999	0.0150096	0.440768	down	59872	105188
3-carboxy-4-methyl-5-(4-hydroxypentyl)-2-furanpropanoic acid	2.25383	0.0440796	0.538937	down	24785.7	67213.7
N-(4-aminobutyl)-3-(3,4-dihydroxyphenyl)propanimidic acid	2.22676	0.0279401	0.496226	down	66070.4	109526
24-Hydroxycholesterol	2.18558	0.00843041	0.383126	down	56601.2	99436.2
Flavine mononucleotide (FMN)	2.16278	0.0343229	0.512436	down	110602	147111
S-aminomethyldihydrolipoamide	2.08297	0.0148079	0.440768	down	84116.5	118104
5,6-Dihydroxyprostaglandin F1a	2.03586	0.00421506	0.295796	down	90692.9	123892
3,4,5-trihydroxy-6-{4-[3-(5-methoxy-2,2-dimethyl-2H-chromen-6-yl)propanoyl]phenoxy}oxane-2-carboxylic acid	2.02235	0.0112939	0.41057	down	2293.06	36931.3
4-(2-hydroxy-3-isopropyl-aminopropyl)benzoic scid	1.97004	0.0460066	0.54733	down	32833.3	69651
N1,N4-Diacetylsulfanilamide	1.76251	0.0307481	0.505551	down	4471.11	32258.2
Nicotinamide adenine dinucleotide (NAD)	1.72563	0.00407647	0.295075	down	84703.2	112592
Adenosine 2',3'-cyclic phosphate	1.71068	0.000165286	0.103997	down	31605.1	52517.8
1,4-Diamino-2-nitrobenzene	1.683	0.0248666	0.489789	down	14528.2	39117
OKODiA-PE	1.65948	0.0244496	0.489789	down	16942.6	41635
Imidazoleacetic acid ribotide	1.64851	0.0142535	0.436096	down	21144.3	42391.1
PI(O-18:0/22:4(7Z,10Z,13Z,16Z))	1.62561	0.0305848	0.505337	down	14058.3	39245
TG(16:1(9Z)/14:0/16:1(9Z))[iso3]	1.62076	0.0367553	0.515783	down	35803.1	63289.6
Atalanine	1.61922	0.0344172	0.512436	down	19485.6	41825.1
Caulerpin	1.6049	0.0252072	0.49091	down	3366.41	24047.6
beta-N-Acetylglucosamine	1.5519	0.0148489	0.440768	down	54714.8	76888.9
Benzoyl ecgonine	1.41995	0.0196033	0.466942	down	22819.4	41193.9
Uridine 5'-diphosphate	1.36336	0.0439801	0.538694	down	4961.42	24567.9
1-methylhistidine	1.29305	0.00541888	0.321304	down	14026.1	27822.6
7b-Hydroxy-3-oxo-5b-cholanoic acid	1.26954	0.0214256	0.480977	down	16457.4	29845.2
Subaphylline	1.23342	0.0313457	0.506225	down	20194.2	34129.1
SNAP	1.21296	0.026232	0.494283	down	8690.86	21937.5
[[[5-methoxy-1-[4-(trifluoromethyl)phenyl]pentylidene]amino]oxy]-, (E)-Acetic acid	1.20962	0.0064577	0.343744	down	5569.77	16953.3
Dihydro Isorescinnamine	1.08838	0.0163046	0.4443	down	3459.26	13725.5
Bilirubin diglucuronide	1.0812	0.0452889	0.544087	down	5324.26	15199
D-Glycerate 2-phosphate	1.0497	0.00529064	0.320692	down	15997.9	24619.6
Tetracenomycin C	1.02658	0.0035979	0.28037	down	8805.22	17231
Indoleacetaldehyde	1.01655	0.0371242	0.516649	down	6347.79	15797
2-octenedioic acid	1.01205	0.0411701	0.532505	down	49808.5	60407.6
Sleep vs. Activity
Metabolites	VIP	P-value	adj.P-value	Up/Down	Mean_Satiation	Mean_Sleep
Glutaminyltryptophan	14.1505	0.011387	0.173726	up	3.69953e+06	1.60044e+06
Guanosine	12.1208	0.00313208	0.113609	up	3.05902e+06	1.64701e+06
L-Glutamate	9.84259	0.038078	0.251888	up	4.89276e+06	3.73487e+06
LysoPC(18:0)	9.41136	0.0480597	0.27732	up	2.7069e+06	1.63074e+06
4,8,12,16-Tetramethylheptadecan-4-olide	7.77559	0.0136844	0.182854	up	1.08848e+06	428698
N-stearoyl valine	7.44985	0.0158434	0.188908	up	2.27841e+06	1.66503e+06
N-Acetyl-a-neuraminic acid	7.11507	0.0022572	0.0997335	up	1.45199e+06	977130
5-Hydroxysulfadiazine	6.75894	0.00886434	0.160957	up	552370	86309.5
Oxidihydroartocarpesin	6.45609	0.0127063	0.178476	up	699213	253300
(S)C(S)S-S-Methylcysteine sulfoxide	6.3814	0.0100879	0.167703	up	602323	176889
3,3'-Bisanigorufone	6.12358	0.0188518	0.197815	up	424104	19180.4
Indoleacrylic acid	6.0998	0.0213101	0.203581	up	1.25445e+06	842293
13Z-Docosenamide	6.06174	0.000954223	0.0712792	up	1.1674e+06	832405
Malvidin	5.91396	0.00249316	0.103454	up	660850	316365
Methenamine	5.7631	0.0207285	0.202797	up	1.64442e+06	1.26066e+06
8-Hydroxy-deoxyguanosine	5.50657	0.00913052	0.161952	up	749211	437967
1-Pentanesulfenothioic acid	5.50518	0.0203226	0.200999	up	1.22902e+06	872987
D8'-Merulinic acid A	5.13823	0.0014222	0.0852224	up	855116	609172
N-(1-Deoxy-1-fructosyl)isoleucine	4.89318	0.0482712	0.277813	up	1.60721e+06	1.30792e+06
N-Acetylneuraminic acid	4.84106	0.00301633	0.112261	up	885043	660879
Cefadroxil	4.74801	0.0104857	0.171193	up	471563	232293
13-chloro-5,14-dihydroxy-7,12-dimethyl-6-(3-methylbut-2-en-1-yl)-10-oxo-2,9-dioxatricyclo[9.4.0.0³,⁸]pentadeca-1(15),3(8),4,6,11,13-hexaene-15-carbaldehyde	4.58101	0.0296549	0.232391	up	1.49737e+06	1.24112e+06
Americanin B	4.49992	0.000344648	0.0442951	up	547186	370280
Asparaginyl-Valine	4.30087	0.0304933	0.234405	up	729967	510329
DG(18:4(6Z,9Z,12Z,15Z)/24:1(15Z)/0:0)	4.25231	0.00899224	0.161341	up	591798	402357
Stealthin C	4.12998	0.000770768	0.0634133	up	304323	152419
Tetrahydroneopterin	4.12162	2.43417e-05	0.0165919	up	225276	85980.9
6-Hydroxyfluvastatin	4.10282	0.0186907	0.197138	up	471830	271963
Guanine	3.90762	0.0265058	0.222698	up	348583	172124
Adenine	3.88361	0.00929846	0.16267	up	290670	133780
3'-Deoxystreptomycin 6,3''-bis-phosphate	3.57749	0.0063334	0.148416	up	187594	61339.2
N-(1-Deoxy-1-fructosyl)glycine	3.48688	0.0004616	0.0494289	up	196504	89456.7
Betaxolol(hydroxylation)	3.44652	0.0185597	0.196971	up	731330	593433
D-1-[(3-Carboxypropyl)amino]-1-deoxyfructose	3.3281	0.0128154	0.178697	up	242620	118657
Batatasin III	3.32055	0.0291336	0.230018	up	129923	4018.59
3-hydroxy-2-(3-methoxyphenyl)-5-sulfino-3,4-dihydro-2H-1-benzopyran-7-olate	3.23526	0.00205186	0.0975769	up	210087	112650
2-Methylpropyl glucosinolate	3.22592	0.00460819	0.131105	up	500171	396693
4-Phospho-N-pantothenoylcysteine	3.19131	0.0224066	0.207729	up	558216	439034
Starch acetate	3.11895	0.020893	0.20353	up	194596	85934.7
2-Hydroxyadenine	2.99441	0.00399634	0.127644	up	198606	110975
L-Histidine	2.92772	0.0399836	0.25808	up	294022	187440
N-Desmethylzopiclone	2.87389	0.00184475	0.0945393	up	267621	189944
L-gamma-Glutamyl-beta-phenyl-beta-L-alanine	2.84865	0.00930734	0.16267	up	138781	55795.4
N-phosphocreatinate(2-)	2.8079	0.00710715	0.151265	up	164736	84040.2
Allodesmosine	2.79697	0.0126184	0.178476	up	169583	88699
Talaromycin A	2.64658	0.028101	0.227127	up	120933	41859.8
N-Trifluoroacetyladriamycin	2.60402	0.013836	0.183379	up	77371.3	7629.66
19-Hydroxy-PGE2	2.56062	0.0167885	0.192954	up	95347.7	25195.5
Triacetin	2.55476	0.0125383	0.178476	up	138408	63834
b-D-Glucopyranosiduronic acid	2.50567	0.00884224	0.160957	up	131454	68032
5-Amino-6-(5'-phosphoribitylamino)uracil	2.50429	0.00251823	0.103507	up	65900.5	7714.75
(R)-(+)-2-Pyrrolidone-5-carboxylic acid	2.49204	0.00877589	0.160947	up	133462	70109.5
2,2,2-trifluoro-N-(3-hydroxy-2-methyl-6-{[(3S)-3,5,12-trihydroxy-3-(2-hydroxyacetyl)-10-methoxy-6,11-dioxo-1,2,3,4,6,11-hexahydrotetracen-1-yl]oxy}oxan-4-yl)ethanimidic acid	2.48133	0.0113123	0.173726	up	68300.3	6253.59
Nelarabine	2.47767	0.00941755	0.163265	up	119524	53271.5
4-Phosphopantothenoylcysteine	2.46068	0.0456187	0.271094	up	444912	365843
1-Methylguanosine	2.44721	4.75312e-06	0.0117819	up	75526.7	27735.7
Calcimycin	2.39227	0.0361683	0.249046	up	395071	324655
PGA3	2.37952	0.0278621	0.226089	up	118925	54319.8
Frovatriptan	2.37299	0.00997773	0.167239	up	107083	45815
4-Hydroxybenzenesulfonic acid	2.37008	0.0163626	0.191796	up	89128.9	26077
N-Acetyl desmethyl frovatriptan	2.3509	0.00320836	0.1151	up	111005	58511.8
Tazobactam	2.34961	0.00348947	0.120431	up	112631	60120
9-Acetoxyfukinanolide	2.33706	0.00667561	0.148416	up	243953	187196
N2,N2-Dimethylguanosine	2.33283	0.000413622	0.047989	up	69496.1	20678.1
5a-Dihydrotestosterone sulfate	2.31033	0.000132178	0.0336918	up	48510.9	5037.08
Thiamine	2.29725	0.00652566	0.148416	up	140415	87258.1
Alpha-CEHC	2.28235	0.00299459	0.111846	up	161892	110990
7,3'-Dihydroxy-5,4'-dimethoxy-5'-prenylisoflavone	2.27054	0.024405	0.216337	up	218513	157391
Methicillin sodium	2.24488	0.0114692	0.173726	up	188431	134010
Glucocochlearin	2.22696	0.0091591	0.162158	up	203668	151887
PGF2alpha-dihydroxypropanylamine	2.2204	0.00552761	0.142674	up	72822.4	24586.8
6-Hydroxypelargonidin 3-glucoside	2.20355	0.0427501	0.265394	up	76275.7	12979.1
Azaserine	2.17918	0.00182082	0.0945393	up	92967.6	49035.8
Etiocholanolone glucuronide	2.17708	0.00962228	0.164856	up	63443.8	14666.8
Fenugreekine	2.14199	0.0255719	0.220089	up	157894	106884
DIMETHYL 4,4-o-PHENYLENE-BIS (3-THIOPHANATE)	2.12555	0.00364582	0.122121	up	95203.7	51008.8
(+/-)-6-Acetonyldihydrochelerythrine	2.09854	0.00446599	0.130877	up	180453	136377
Serinyl-Lysine	2.09094	0.0121374	0.176761	up	66825.3	20575.6
L-Cystine	2.07135	0.0281972	0.22723	up	72468.1	20370.4
Europinidin	2.05373	0.00347095	0.120431	up	86305.2	43569.6
2-amino-4-({1-[(carboxymethyl)-C-hydroxycarbonimidoyl]-2-{[1-hydroxy-1-(4-hydroxy-3-methoxyphenyl)-3-oxobutan-2-yl]sulfanyl}ethyl}-C-hydroxycarbonimidoyl)butanoic acid	2.03374	0.00215555	0.0996012	up	87562.7	48236.2
Carbidopa-levodopa	2.0246	0.0152025	0.186152	up	92963.9	46683.1
Salsalate	1.97264	0.0181142	0.195665	up	202241	159530
L-2-Amino-3-(1-pyrazolyl)propanoic acid	1.94801	0.00430509	0.13034	up	80139	42522
3-carboxy-4-methyl-5-(4-hydroxypentyl)-2-furanpropanoic acid	1.93086	0.0400648	0.258368	up	71745.1	27663.4
YM-201636	1.90726	0.0312423	0.236289	up	57184.1	16677.7
Phenethylamine glucuronide	1.89398	0.0238064	0.214298	up	87421.6	43863.7
Betanidin 5-[E-feruloyl-(->5)-apiosyl-(1->2)-glucoside]	1.89241	0.0135486	0.182571	up	131482	93361.1
5-O-Feruloylquinic acid	1.88764	0.00670081	0.148416	up	71555.8	35215.1
6-{2,4-dihydroxy-6-[(E)-2-(4-hydroxyphenyl)ethenyl]phenoxy}-3,4,5-trihydroxyoxane-2-carboxylic acid	1.85599	0.0104563	0.170884	up	84117.2	46338.3
Phosphocreatinine	1.82559	0.0114672	0.173726	up	85720	49732.2
6-[(2-{[3-(3,4-dimethoxyphenyl)-7-methoxy-8-methyl-4-oxo-4H-chromen-5-yl]oxy}-4,5-dihydroxy-6-(hydroxymethyl)oxan-3-yl)oxy]-3,4,5-trihydroxyoxane-2-carboxylic acid	1.81545	0.00381951	0.124967	up	37289	3128.26
4-(2-hydroxy-3-isopropyl-aminopropyl)benzoic scid	1.79589	0.0342901	0.245171	up	56923.8	19276.8
Hydroxyprolyl-Lysine	1.79105	0.0236018	0.213081	up	65668	26806.1
Oxypurinol	1.75249	0.0118395	0.175755	up	68576.3	35147.1
2'-O-Methyladenosine	1.74271	0.0115517	0.174468	up	61173.4	28461.6
Amoxicillin	1.71878	0.00656735	0.148416	up	31116.3	1366.59
Methantheline	1.70693	0.000714123	0.0617539	up	124218	98056.8
Isopentenyl adenosine	1.70383	0.0100969	0.167703	up	47547.7	15942.4
1-(Malonylamino)cyclopropanecarboxylic acid	1.69858	0.027594	0.225577	up	195404	160416
PS(20:2(11Z,14Z)/0:0)	1.69362	0.0449258	0.269308	up	96645.7	60835.1
Sulfociprofloxacin	1.67339	0.00561326	0.14359	up	127991	99828.9
PG(20:4(5Z,8Z,11Z,14Z)/0:0)	1.67034	0.0348382	0.246208	up	73040.3	39960.1
Armillaritin	1.66236	0.0305073	0.234405	up	95086.2	62025.2
Coformycin	1.63182	0.0158297	0.188908	up	40706.2	11188.8
Malathion	1.5816	0.0491972	0.279353	up	155212	122091
Cyclopassifloic acid E	1.57992	0.0170044	0.193611	up	45684.5	17289.1
[(3,4,5-trihydroxy-6-{1,2,6-trihydroxy-3-[hydroxy(3,4,5-trihydroxyoxan-2-yl)methyl]-5-[(2E)-3-(4-hydroxyphenyl)prop-2-enoyl]-4-oxocyclohexa-2,5-dien-1-yl}oxan-2-yl)methoxy]sulfonic acid	1.55927	0.000436078	0.048486	up	57845.5	36515.3
{5-[(1E)-3-{[3-(3,4-dihydroxyphenyl)-1-methoxy-1-oxopropan-2-yl]oxy}-3-oxoprop-1-en-1-yl]-2-hydroxyphenyl}oxidanesulfonic acid	1.5407	0.00564389	0.14359	up	127299	103111
Pentasine	1.51875	0.0260787	0.221635	up	87218.2	59841.7
4-Imidazolone-5-acetate	1.51767	0.0296035	0.232316	up	54129.7	25509.3
gamma-Glutamylphenylalanine	1.50588	0.0251158	0.218522	up	48188.3	22396.1
Gentamicin A2	1.48178	0.00618372	0.148416	up	77339.1	54733.1
(2E)-3-(2,4-dihydroxy-5-methoxyphenyl)prop-2-enoic acid	1.46721	0.00324396	0.115644	up	84809.1	63837
11-Oxo-androsterone glucuronide	1.46116	0.00210457	0.0993918	up	20103	977.827
Acarbose	1.44308	0.000125162	0.0330245	up	55647.1	37648.5
3-Mercaptolactate-cysteine disulfide	1.43952	0.0430421	0.265765	up	29638.2	2734.4
Polysorbate 60	1.43912	0.00187386	0.0945393	up	79647	59996.5
(±)-(Z)-2-(5-Tetradecenyl)cyclobutanone	1.42998	0.00492149	0.134875	up	82381.6	61751.4
Purine	1.4264	0.0266056	0.222946	up	110953	86544.2
Aspartyl-L-proline	1.42313	0.0463283	0.272718	up	45632	20601.3
Pyrimethanil	1.4143	0.0133295	0.181533	up	103627	81670.5
1-(gamma-Glutamylamino)cyclopropanecarboxylic acid	1.41349	0.0278939	0.226123	up	39631.7	16499.6
Prorepensin	1.41144	0.00458656	0.130877	up	21682.4	2860.46
gamma-Glutamyltyrosine	1.39446	0.0241014	0.21498	up	36007.6	13372
Adefovir	1.38723	0.00217646	0.0996012	up	35172.7	17382.3
PGJ3	1.37214	0.0273437	0.225388	up	44672.4	22652.7
S-(9-deoxy-delta9,12-PGD2)-glutathione	1.36196	0.0199604	0.200326	up	43982.8	23796.8
Arbutin	1.33335	0.00578818	0.14481	up	19133.4	1510.7
D-Manno-2-heptulose	1.33301	0.00870987	0.160264	up	19962.6	1657.63
CAY10563	1.32741	0.00727978	0.152336	up	39952.2	21654.1
6,8-Dihydroxypurine	1.32111	0.0121349	0.176761	up	26046.3	7514.09
L-Tryptophan	1.31742	0.000329354	0.0434332	up	23173.5	8451.78
Apiosylglucosyl 4-hydroxybenzoate	1.31059	0.0197858	0.200256	up	51567.9	31846.2
4'-Hydroxy-R-phenprocoumon	1.30916	0.0374193	0.250997	up	47657.2	26470.6
Cimicifugoside	1.30818	7.25319e-05	0.0283589	up	41783.9	27637.6
Thymol Sulfate	1.29169	0.0195045	0.199451	up	24160.3	6609.45
Kurilensoside G	1.2876	0.00932	0.162717	up	24637.5	7001.37
Cycloartomunoxanthone	1.27841	2.32791e-05	0.0165575	up	29695.1	16528.2
3-O-Methylniveusin A	1.26552	0.0277014	0.225716	up	37992.5	20010.6
de-Hypoxanthine futalosine	1.26047	0.0178356	0.194645	up	27395.3	8998.55
METHYL ROBUSTONE	1.25978	0.00668576	0.148416	up	51211.2	34721.7
5,4'-Dihydroxy-7-methoxy-4-phenylcoumarin 5-O-galactoside	1.25909	0.000100338	0.030672	up	47302.5	33881
Mycalamide A	1.25793	0.0035786	0.121457	up	24229.8	8670.26
gamma-Aminobutyric acid	1.25301	0.0215212	0.203978	up	48179.6	29643.3
2-Cyclotetradecen-1-one	1.25293	0.0309031	0.235674	up	63862.5	44894.7
[(4-{5,14-dihydroxy-3-methoxy-8,17-dioxatetracyclo[8.7.0.0²,⁷.0¹¹,¹⁶]heptadeca-1(10),2(7),3,5,11(16),12,14-heptaen-4-yl}-2-methylbut-2-en-1-yl)oxy]sulfonic acid	1.24907	0.0222005	0.207057	up	20404.4	2513.6
N-(1-Deoxy-1-fructosyl)histidine	1.24562	0.00614536	0.148416	up	23618.5	8287.87
{4-[(1E)-3-oxo-3-{2,3,4-trihydroxy-5-[hydroxy(3,4,5-trihydroxyoxan-2-yl)methyl]-6-oxo-3-[3,4,5-trihydroxy-6-(hydroxymethyl)oxan-2-yl]cyclohexa-1,4-dien-1-yl}prop-1-en-1-yl]phenyl}oxidanesulfonic acid	1.23669	0.00560289	0.14359	up	40473.4	25065.4
2-Amino-3-hydroxy-5-nitrobenzophenone	1.22594	0.0374433	0.250997	up	22181.4	4545.31
Loganin	1.21519	0.018105	0.195665	up	26912.4	9859.59
D-Mannose	1.19756	0.0051654	0.139614	up	33270.3	18942.7
Mycothiol	1.19459	0.00711063	0.151265	up	18399	3904.98
Tetraethylene glycol	1.17949	0.037851	0.251505	up	86182.4	68114.6
11-dehydro-TXB2	1.17413	0.0105537	0.171535	up	22833.4	8322.01
Neuromedin N (1-4)	1.17333	0.0465968	0.273574	up	50276	32701.4
5'-Butyrylphosphouridine	1.16727	0.00106614	0.0738458	up	26061.9	13177.8
Vanillactic acid	1.15342	7.25531e-05	0.0283589	up	30644.4	19446.9
Danielone	1.1527	0.000203737	0.0354568	up	30503.3	18977.7
Nicotinic acid	1.15138	0.0218029	0.205244	up	28169.7	13172.9
1-(1,2,3,4,5-Pentahydroxypent-1-yl)-1,2,3,4-tetrahydro-beta-carboline-3-carboxylate	1.14879	0.0196855	0.199928	up	30332.8	15273.3
Hesperetin	1.14386	0.00365788	0.122121	up	18887.6	6330.33
α-Thiophenecarboxylic acid	1.14267	0.0225161	0.20777	up	28619.3	13313.7
Sulmazole	1.13881	0.00355865	0.121457	up	26797.4	13626.8
Indoleamine	1.13531	0.00136487	0.0830034	up	40369.2	28424.4
3,5,6,7-tetrahydroxy-2-(4-hydroxy-3-methoxyphenyl)-1λ⁴-chromen-1-ylium	1.12813	0.00442194	0.13034	up	34995.8	22794.7
(p-Aminobenzyl)penicillin	1.11145	0.00549535	0.142641	up	15403.4	2852.57
2-Methoxy-estradiol-17beta 3-glucuronide	1.10667	0.0234461	0.212143	up	19099	4796.17
5-Hydroxymethyldeoxycytidylate	1.09378	0.00665055	0.148416	up	20534	8014.64
2,4-DINITROPHENOL	1.08846	0.0197957	0.200256	up	17290.9	4398.19
3'-Sialyl-3-fucosyllactose	1.08678	0.0468491	0.27468	up	31051.5	16548.5
cis-7-octadecenoic acid; C18:1n-11	1.08188	0.00128941	0.0805092	up	26818.8	16112.1
2-Amino-1,7,9-trimethylimidazo[4,5-g]quinoxaline	1.0789	0.00405432	0.127644	up	32784.2	21339.3
Exiguaflavanone M	1.07781	0.0365655	0.250081	up	39501.4	26073.2
Aspoxicillin	1.07594	0.0069234	0.149501	up	11590	108.002
11-O-Demethyl-7-methoxypradinone II	1.07437	0.0274459	0.225508	up	95189.4	81600.5
1-Methylinosine	1.07324	0.00107435	0.0738458	up	20327.2	9749.04
1alpha-Hydroxyarbusculin A	1.06354	0.0448408	0.269308	up	24786.8	10333.5
Hymexazol&nbsp	1.05189	0.000285746	0.0412007	up	14609.3	4974.61
O-Phosphoethanolamine	1.05175	0.0334037	0.243024	up	35854.6	21949
Portulacaxanthin III	1.04919	0.000177392	0.035066	up	13274.8	3591.45
6-O-Methylguanine	1.043	0.00775257	0.155037	up	16523.5	5637.49
Trans-Hexa-dec-2-enoic acid	1.04186	0.00589714	0.146169	up	41727.9	30779.9
KHAYASIN	1.03746	0.000388371	0.047062	up	41298	31798.6
Galactosyl 4-hydroxyproline	1.03696	0.00244994	0.102765	up	14920	5019.1
Gluconapoleiferin	1.03345	0.00421553	0.129536	up	10734.1	395.586
Isoxathion	1.0329	0.00593782	0.146928	up	25532.4	14651.2
Methoxsalen Metabolite	1.03166	0.00101979	0.0727307	up	30887.5	21029.8
1-O-(2-methoxy-4Z-hexadecenyl)-sn-glycero-3-phosphocholine	1.02932	0.0339276	0.244355	up	27826.6	15565.4
FRAXIDIN METHYL ETHER	1.02709	0.00227091	0.0997335	up	33737.3	23683.1
Lithospermoside	1.02416	0.000258874	0.0393653	up	10120.7	1156.02
{4,5-dihydroxy-2-[hydroxy({2,3,4-trihydroxy-5-[(2E)-3-(4-hydroxyphenyl)prop-2-enoyl]-6-oxo-3-[3,4,5-trihydroxy-6-(hydroxymethyl)oxan-2-yl]cyclohexa-1,4-dien-1-yl})methyl]oxan-3-yl}oxidanesulfonic acid	1.02409	0.000118692	0.0323614	up	21517.9	12580.4
3-Succinoylpyridine	1.02151	0.0109938	0.173217	up	26077	14292.4
Arachidic acid(d3)	1.02128	0.00587381	0.145811	up	35122.6	24678.9
4-Hydroxyandrostenedione glucuronide	1.00112	0.0148112	0.18609	up	12313.8	1227.6
PC(20:5(5Z,8Z,11Z,14Z,17Z)/16:0)	34.1633	0.0113787	0.173726	down	8.091e+06	2.06871e+07
PE(O-16:0/22:6(4Z,7Z,10Z,13Z,16Z,19Z))	14.6758	0.0343212	0.245286	down	1.10879e+06	3.71295e+06
Deoxynojirimycin Tetrabenzyl Ether	8.89637	0.0380726	0.251888	down	2.3657e+06	3.35073e+06
L-Isoleucine	7.708	0.0377297	0.251209	down	3.09069e+06	3.82828e+06
Malic acid	6.80189	0.0339369	0.244355	down	683874	1.23138e+06
1-(O-alpha-D-glucopyranosyl)-3-keto-(1,27R,29R)-triacontanetriol	6.00172	0.000164309	0.0349083	down	192609	499183
5-Hydroxyindoleacetic acid	5.14216	0.00402087	0.127644	down	359589	606011
Demeton-O	4.53853	0.0410513	0.261067	down	42470.8	304631
PE(20:5(5Z,8Z,11Z,14Z,17Z)/0:0)	4.40408	0.022531	0.20777	down	531556	756160
S-Inosyl-L-homocysteine	3.98909	0.0151439	0.186152	down	24561.9	193078
Blighinone	3.86313	0.0425988	0.265072	down	1.07937e+06	1.2667e+06
Penciclovir	3.48804	0.0173513	0.194285	down	296977	429539
N-(1-Deoxy-1-fructosyl)valine	3.45939	0.0431606	0.266038	down	353679	508049
Carbocysteine sulfoxide	3.36586	0.0316296	0.237778	down	12386.9	149344
N-Monodesmethyl-rizatriptan	3.29293	0.0193462	0.199046	down	28449.7	149688
Deoxyguanosine	3.1823	0.042164	0.263368	down	100072	228587
6-Hydroxyluteolin 6-glucoside-3'-rhamnoside	3.15477	0.0490067	0.279144	down	21689.5	151240
3-hydroxyisovalerylcarnitine	3.1417	0.00359075	0.121547	down	161149	256599
3,6,7,8,3',4'-Hexahydroxy-5'-methoxyflavone 7-neohesperidoside	2.90697	0.0428395	0.265559	down	9904.1	117126
4-Methylene-L-glutamine	2.87446	0.0252579	0.219201	down	82565.5	176483
S-Adenosylhomocysteine	2.71325	0.0407477	0.260184	down	260497	353308
Erinacine C	2.52666	0.00253712	0.104022	down	16015.4	74894.7
Dinex	2.43509	0.0377794	0.251437	down	44288.9	119209
N-(1-Deoxy-b-D-fructopyranosyl) (R)C(S)S-alliin	2.3149	0.0367226	0.250427	down	13743	76880.2
(4E,d14:1) sphingosine	2.21856	0.000216888	0.0373449	down	53052.6	94566.2
Dephospho-CoA	2.06552	0.0300009	0.233798	down	34294.8	86303.8
LysoPI(18:0/0:0)	2.02732	0.0115715	0.174468	down	31143.6	75349.3
Fospropofol	1.93148	0.0282774	0.227429	down	6.17199e-07	44718.8
Phosphodimethylethanolamine	1.89162	0.0477204	0.276812	down	10950.6	55834.2
PE-Cer(d14:2(4E,6E)/19:0)	1.82253	0.0248429	0.217329	down	18426.5	56849.6
11beta,20-Dihydroxy-3-oxopregn-4-en-21-oic acid	1.8005	0.00640279	0.148416	down	15527.4	48693.3
SM(d18:1/12:0)	1.76971	0.00152564	0.0872655	down	19438.7	48574.2
Isodesmosine	1.76885	0.00728204	0.152336	down	13896.1	46333.5
Galactaric acid	1.70688	0.0376603	0.25103	down	113650	151966
5-Hydroxy-L-tryptophan	1.61852	0.0437006	0.267705	down	20494.8	54589.3
N-Acetylornithine	1.59851	0.0027149	0.107012	down	10164.9	35014.6
Glycyrrhetinic acid	1.51219	0.00722974	0.15202	down	20810.2	44466.8
Valyl-Phenylalanine	1.45718	0.0131811	0.181036	down	18844.4	41897.1
1-(O-alpha-D-glucopyranosyl)-3-keto-(1,25R,27R)-octacosanetriol	1.38355	0.00033178	0.0434332	down	5126.15	21841.3
beta-N-Acetylglucosamine	1.30733	0.0148191	0.18609	down	45834	64066.7
Kanokoside A	1.27592	0.0305185	0.234405	down	27754.9	47648.6
2,3-Dihydro-6-methoxy-2,2-dimethyl-4H-1-benzopyran-4-one	1.24046	0.0493835	0.279538	down	122310	142240
2-hydroxy-4- (methylthio) butyric acid Calcium salt	1.21824	0.000846035	0.0668613	down	31432.9	45013.7
Tyramine-O-sulfate	1.21276	0.0492937	0.279433	down	1565.32	19589.5
Cer(d14:2(4E,6E)/18:1(9Z))	1.2104	0.0238668	0.214608	down	7224.35	23831.5
6-Feruloylglucose 2,3,4-trihydroxy-3-methylbutylglycoside	1.12511	0.00224346	0.0997335	down	27844.6	40091.7
(1S,2S,4S,5S)-2,4-Thujanediol 4-O-beta-D-Glucopyranoside	1.0443	0.018538	0.196971	down	2292.1	14448.5
N-Acetyl-leu-leu-tyr-amide	1.04248	0.0361047	0.249004	down	2817.67	15230
