# Supplementary material for: Comparative Analysis of the Daily Liver Metabolomics of Asian Particolored Bat
Source: Ecol Evol. 2025 Jun 27;15(7):e71666. doi: 10.1002/ece3.71666 (PMC12203122; doi:10.1002/ece3.71666)
Supplement: Supplementary file 4 — Table S3. KEGG pathways significantly enriched by DAMs detected from six pairwise comparisons, respectively. [file ECE3-15-e71666-s001.xlsx]

## Sheet: Table S3
Comparative analysis of the daily liver metabolomics of Asian particolored bat
Yujia Chu1, 2, Hui Wang1, 2*, Tianhui Wang1, 2, Jingjing Li1, 2, Lei Feng3, Hui Wu1, 2, Tinglei Jiang3, and Jiang Feng1, 2, 3*
Table S3. KEGG pathways significantly enriched by DAMs detected from six pairwise comparisons, respectively.
Satiation vs. Sleep
KEGG_A_class	KEGG_B_class	Pathway	Out（58）	All（7211）	P-value	Q-value	Pathway ID	Compound IDs
KEGG pathways significantly enriched by up-regulated metabolites.
Environmental Information Processing	Signal transduction	Sphingolipid signaling pathway	1	15	0.0460376	1	ko04071	C00346
KEGG pathways significantly enriched by down-regulated metabolites.
None
Sleep vs. Fasting
KEGG_A_class	KEGG_B_class	Pathway	Out（170）	All（7211）	P-value	Q-value	Pathway ID	Compound IDs
KEGG pathways significantly enriched by up-regulated metabolites.
Metabolism	Metabolism of other amino acids	D-Amino acid metabolism	5	69	0.00617282	1	ko00470	C00025; C00079; C00135; C00624; C02237
Organismal Systems	Digestive system	Protein digestion and absorption	4	47	0.00807304	1	ko04974	C00025; C00078; C00079; C00135
Genetic Information Processing	Translation	Aminoacyl-tRNA biosynthesis	4	52	0.0114855	1	ko00970	C00025; C00078; C00079; C00135
Metabolism	Metabolism of other amino acids	Glutathione metabolism	3	38	0.0262692	1	ko00480	C00025; C00051; C03740
Metabolism	Amino acid metabolism	Cysteine and methionine metabolism	4	67	0.026808	1	ko00270	C00021; C00051; C02291; C05526
Organismal Systems	Endocrine system	Thyroid hormone synthesis	2	21	0.0488207	1	ko04918	C00051; C00092
KEGG pathways significantly enriched by down-regulated metabolites.
Organismal Systems	Endocrine system	Glucagon signaling pathway	2	26	0.0196077	1	ko04922	C00149; C00631
Fasting vs. Activity
KEGG_A_class	KEGG_B_class	Pathway	Out（244）	All（7211）	P-value	Q-value	Pathway ID	Compound IDs
KEGG pathways significantly enriched by up-regulated metabolites.
None
KEGG pathways significantly enriched by down-regulated metabolites.
Metabolism	Amino acid metabolism	Cysteine and methionine metabolism	4	67	0.0359104	1	ko00270	C00021; C02291; C02989; C03431
Activity vs. Satiation
KEGG_A_class	KEGG_B_class	Pathway	Out（205）	All（7211）	P-value	Q-value	Pathway ID	Compound IDs
KEGG pathways significantly enriched by up-regulated metabolites.
Metabolism	Metabolism of cofactors and vitamins	Pantothenate and CoA biosynthesis	2	30	0.0274265	1	ko00770	C00882; C01134
KEGG pathways significantly enriched by down-regulated metabolites.
None
Satiation vs. Fasting
KEGG_A_class	KEGG_B_class	Pathway	Out（123）	All（7211）	P-value	Q-value	Pathway ID	Compound IDs
KEGG pathways significantly enriched by up-regulated metabolites.
Metabolism	Metabolism of other amino acids	Taurine and hypotaurine metabolism	3	24	0.00248203	0.97	ko00430	C00024; C00025; C05844
Metabolism	Metabolism of other amino acids	Glutathione metabolism	3	38	0.00922104	1	ko00480	C00024; C00025; C03740
Metabolism	Lipid metabolism	Linoleic acid metabolism	2	28	0.0406333	1	ko00591	C01595; C14827
Metabolism	Biosynthesis of other secondary metabolites	Biosynthesis of various other secondary metabolites	3	67	0.0413676	1	ko00997	C00024; C00025; C00078
Cellular Processes	Cell growth and death	Ferroptosis	2	31	0.0488999	1	ko04216	C00024; C00025
KEGG pathways significantly enriched by down-regulated metabolites.
Metabolism	Amino acid metabolism	Histidine metabolism	2	47	0.040989	1	ko00340	C01152; C04437
Sleep vs. Activity
KEGG_A_class	KEGG_B_class	Pathway	Out（243）	All（7211）	P-value	Q-value	Pathway ID	Compound IDs
KEGG pathways significantly enriched by up-regulated metabolites.
Organismal Systems	Nervous system	GABAergic synapse	2	9	0.0265086	1	ko04727	C00025; C00334
Organismal Systems	Nervous system	Synaptic vesicle cycle	2	12	0.0459034	1	ko04721	C00025; C00334
Organismal Systems	Digestive system	Protein digestion and absorption	4	47	0.0469125	1	ko04974	C00025; C00078; C00135; C00491
KEGG pathways significantly enriched by down-regulated metabolites.
Organismal Systems	Nervous system	Serotonergic synapse	2	42	0.036071	1	ko04726	C00643; C05635
