# Supplementary material for: Comparative Analysis of the Daily Liver Metabolomics of Asian Particolored Bat
Source: Ecol Evol. 2025 Jun 27;15(7):e71666. doi: 10.1002/ece3.71666 (PMC12203122; doi:10.1002/ece3.71666)
Supplement: Supplementary file 5 — Table S4. Rhythmic metabolites detected from all 7211 metabolites and 599 DAMs, respectively. [file ECE3-15-e71666-s004.xlsx]

## Sheet: Table S4
Comparative analysis of the daily liver metabolomics of Asian particolored bat
Yujia Chu1, 2, Hui Wang1, 2*, Tianhui Wang1, 2, Jingjing Li1, 2, Lei Feng3, Hui Wu1, 2, Tinglei Jiang3, and Jiang Feng1, 2, 3*
Table S4. Rhythmic metabolites detected from all 7211 metabolites and 599 DAMs, respectively.
Rhythmic Metabolites detected from 7211 metabolites					Rhythmic Metabolites detected from 599 DAMs
LysoPE(0:0/20:4(8Z,11Z,14Z,17Z))					O-Phosphoethanolamine
LysoPE(0:0/22:6(4Z,7Z,10Z,13Z,16Z,19Z))					6-{2,4-dihydroxy-6-[(E)-2-(4-hydroxyphenyl)ethenyl]phenoxy}-3,4,5-trihydroxyoxane-2-carboxylic acid
Palmitoyl Ethanolamide					L-Tryptophan
PC(O-18:0/1:0)					L-Glutamate
Oleoylcarnitine					Imidazoleacetic acid ribotide
3a,7a,12a-Trihydroxy-5b-cholestan-26-al					N-(1-Deoxy-1-fructosyl)valine
N-(2-Phenylethyl)-acetamide					Glutaminyltryptophan
1-O-(2R-hydroxy-hexadecyl)-sn-glycerol					2-Methoxy-estradiol-17beta 3-glucuronide
Caffeic acid					D-Manno-2-heptulose
PE(18:0/0:0)					gamma-L-Glutamyl-L-pipecolic acid
O-arachidonoylcarnitine					Amoxicillin
Deoxyinosine					Adefovir
24-Dehydroprevitamin D3					Guanosine diphosphate adenosine
Melibiose					3-hydroxy-2-(3-methoxyphenyl)-5-sulfino-3,4-dihydro-2H-1-benzopyran-7-olate
KOJIC ACID
Heptanoylcarnitine
1-(2-methoxy-13-methyl-6Z-tetradecenyl)-sn-glycero-3-phosphoethanolamine
N(2)-phenylacetyl-L-glutaminate
Seryltyrosine
25-Hydroxyvitamin D3-26,23-lactol
N-Phenylacetylglutamic acid
N6,N6,N6-Trimethyl-L-lysine
Tauro-b-muricholic acid
2-Hydroxy-3-methoxyestrone
2,8-Di-O-methylellagic acid
4-Hydroxy-5-(phenyl)-valeric acid-O-glucuronide
3-Hydroxy-2-methylglutarate
9S,10S,11R-trihydroxy-12Z-octadecenoic acid
9-hydroxy-5Z-nonenoic acid
3-Carbamoyl-2-phenylpropionaldehyde
5-oxo-pentanoic acid
trans-Ferulic acid
1-radyl-2-acyl-sn-glycero-3-phosphocholine
3S-methyl-2-oxo-pentanoic acid
Aminoglutethimide
2-Maleylacetate
Lamivudine
O-Phosphohomoserine
4-thiodimethylarsenobutanoic acid
Arsenocholine
PS(19:1(9Z)/0:0)
PS(18:0/0:0)
Myristoylglycine
N-[(Ethoxycarbonyl)methyl)-p-menthane-3-carboxamide
3,4-Methyleneazelaic acid
3-Hydroxytetradecanedioic acid
dCMP
4-(Glutamylamino) butanoate
N-(3-oxo-pentanoyl)-homoserine lactone
Palmitaldehyde
D-1-Piperideine-2-carboxylic acid
2-Aminomuconic acid
Dendryphiellic acid B
2-hydroxy-nonadecanoic acid
Salicylic acid
farnesyl triphosphate
(R)-2-Hydroxy-7,8-dimethoxy-2H-1,4-benzoxazin-3(4H)-one 2-glucoside
Stearaldehyde
3,5-Bis(1,1-dimethylethyl)-4-hydroxy-benzoic acid ethyl ester
PC(14:0/2:0)
Lincomycin
N-(1-Deoxy-1-fructosyl)tyrosine
4a-Carboxy-4b-methyl-5a-cholesta-8,24-dien-3b-ol
21-Hydroxypregnenolone
Diethyl succinate
1-(8Z,11Z,14Z-eicosatrienoyl)-glycero-3-phosphate
VALSARTAN
Nonanoylcarnitine
Insignin A
Methyl 15-cyanopentadecanoate
Tsangane L 3-glucoside
3-hydroxytetradecanoyl carnitine
PI(19:1(9Z)/0:0)
O-Acetylserine
Ethyl levulinate
(4-ethenyl-2-methoxyphenyl)oxidanesulfonic acid
10-Hydroxy-3,7-dimethyl-2E,6E-decadienoic acid
methyl 13,15-epidioxy-12-hydroperoxy-9Z,16E-octadecadienoate
PA-PS
1-(2-methoxy-6Z-octadecenyl)-sn-glycero-3-phosphoserine
Vecuronium
2-oxo-nonadecanoic acid
Bombykol
Ciceritol
2-O-Feruloylhydroxycitric acid
(S)-malyl N-acetyl-alpha-D-glucosaminide
Ethyl (2E,6Z)-dodecadienoate
2E-Decenedioic acid
Hydroxyethylpromethazine
Polysorbate 20
3,4,5-Trimethoxyphenyl acetate
O-decanoyl-L-carnitine
Neuraminic acid
4a-Hydroxytetrahydrobiopterin
Terazosin
LysoPE(0:0/18:2(9Z,12Z))
2-{[hydroxy(1H-indol-3-yl)methylidene]amino}acetic acid
2-Methylbenzyl alcohol acetate
Lacto-N-triaose
LPA(0:0/18:0)
Dehydrowarfarin
Trillin
Kinetensin 4-7
2-Methoxybenzenethiol
LysoPA(18:0/0:0)
Dodecanedioic acid
Succinic acid
Dihydroneopterin phosphate
4-hydroxy-2-oxo-Heptanedioic acid
p-Menth-3-ene-3-thiol
BBTOAc
(3R)-3,4-Dihydroxy-3-(hydroxymethyl)butanenitrile 4-glucoside
Sparfloxacin
Lisdexamfetamine
UDP-D-Xylose
Mucronine A
Diisobutyl adipate
4-Hydroxycinnamoylagmatine
Kaempferol
Benzidine
trans-9-palmitoleic acid
Chondroitin
3,4,7,11-Tetramethyl-6E,10Z-tridecadienal
Gossypetin 7-methyl ether 8-acetate
O-b-D-Gal-(1->3)-O-[O-b-D-Gal-(1->4)-2-(acetylamino)-2-deoxy-b-D-Glc-(1->6)]-2-(acetylamino)-2-deoxy- D-Galactose
(E)-4-stilbenol
Pteleine
Butyl glucosinolate
2-amino-4-({1-[(carboxymethyl)-C-hydroxycarbonimidoyl]-2-{[4-(2,6-dihydroxyphenyl)-3-hydroxy-2-methylbutan-2-yl]sulfanyl}ethyl}-C-hydroxycarbonimidoyl)butanoic acid
ID14326
3-Deoxy-3-azido-25-hydroxyvitamin D3
O-Phosphoethanolamine
6-{2,4-dihydroxy-6-[(E)-2-(4-hydroxyphenyl)ethenyl]phenoxy}-3,4,5-trihydroxyoxane-2-carboxylic acid
L-Tryptophan
L-Glutamate
Imidazoleacetic acid ribotide
N-(1-Deoxy-1-fructosyl)valine
Glutaminyltryptophan
2-Methoxy-estradiol-17beta 3-glucuronide
D-Manno-2-heptulose
gamma-L-Glutamyl-L-pipecolic acid
Amoxicillin
Adefovir
Guanosine diphosphate adenosine
3-hydroxy-2-(3-methoxyphenyl)-5-sulfino-3,4-dihydro-2H-1-benzopyran-7-olate
