# Supplementary material for: Comparative Analysis of the Daily Liver Metabolomics of Asian Particolored Bat
Source: Ecol Evol. 2025 Jun 27;15(7):e71666. doi: 10.1002/ece3.71666 (PMC12203122; doi:10.1002/ece3.71666)
Supplement: Supplementary file 6 — Table S5. KEGG pathways significantly enriched by rhythmic metabolites detected from all 7211 metabolites and 599 DAMs, respectively. [file ECE3-15-e71666-s007.xlsx]

## Sheet: Table S5
Comparative analysis of the daily liver metabolomics of Asian particolored bat
Yujia Chu1, 2, Hui Wang1, 2*, Tianhui Wang1, 2, Jingjing Li1, 2, Lei Feng3, Hui Wu1, 2, Tinglei Jiang3, and Jiang Feng1, 2, 3*
Table S5. KEGG pathways significantly enriched by rhythmic metabolites detected from all 7211 metabolites and 599 DAMs, respectively.
KEGG pathways significantly enriched by rhythmic metabolites detected from all 7211 metabolites
KEGG_A_class	KEGG_B_class	Pathway	Out（42）	All（802）	P-value	Q-value	Pathway ID	Compound IDs
Metabolism	Amino acid metabolism	Histidine metabolism	4	16	0.00748425	0.528595	ko00340	C00025+C04437+C02835+C05131
Metabolism	Energy metabolism	Sulfur metabolism	2	6	0.0351343	0.528595	ko00920	C00979+C00042
Organismal Systems	Nervous system	GABAergic synapse	2	6	0.0351343	0.528595	ko04727	C00025+C00042
Metabolism	Amino acid metabolism	Lysine degradation	3	16	0.0464474	0.528595	ko00310	C03793+C03273+C04092
KEGG pathways significantly enriched by rhythmic metabolites detected from 599 DAMs
KEGG_A_class	KEGG_B_class	Pathway	Out（2）	All（802）	P-value	Q-value	Pathway ID	Compound IDs
Genetic Information Processing	Translation	Aminoacyl-tRNA biosynthesis	2	15	0.000326898	0.0076821	ko00970	C00025+C00078
Organismal Systems	Digestive system	Protein digestion and absorption	2	15	0.000326898	0.0076821	ko04974	C00025+C00078
Human Diseases	Cancers	Central carbon metabolism in cancer	2	25	0.000933995	0.0146326	ko05230	C00025+C00078
Metabolism	Global and overview maps	2-Oxocarboxylic acid metabolism	2	34	0.00174657	0.0205222	ko01210	C00025+C00078
Metabolism	Global and overview maps	Biosynthesis of amino acids	2	57	0.00496885	0.0234268	ko01230	C00025+C00078
