# Supplementary material for: Comparative Analysis of the Daily Liver Metabolomics of Asian Particolored Bat
Source: Ecol Evol. 2025 Jun 27;15(7):e71666. doi: 10.1002/ece3.71666 (PMC12203122; doi:10.1002/ece3.71666)
Supplement: Supplementary file 7 — Table S6. KEGG pathways significantly enriched by DAMs and DEGs from six pairwise comparisons, respectively. [file ECE3-15-e71666-s006.xlsx]

## Sheet: Table S6
Comparative analysis of the daily liver metabolomics of Asian particolored bat
Yujia Chu1, 2, Hui Wang1, 2*, Tianhui Wang1, 2, Jingjing Li1, 2, Lei Feng3, Hui Wu1, 2, Tinglei Jiang3, and Jiang Feng1, 2, 3*
Table S6.KEGG pathways significantly enriched by DAMs and DEGs from six pairwise comparisons, respectively.
Satiation vs. Sleep
KEGG_A_class	KEGG_B_class	Pathway	Out (327)	All (16387)	P-value	Q-value	Pathway ID	KEGG_IDs
KEGG pathways significantly enriched by up-regulated metabolites and genes.
None
KEGG pathways significantly enriched by down-regulated metabolites and genes.
None
Sleep vs. Fasting
KEGG_A_class	KEGG_B_class	Pathway	Out (589)	All (16387)	P-value	Q-value	Pathway ID	KEGG_IDs
KEGG pathways significantly enriched by up-regulated metabolites and genes.
Metabolism	Amino acid metabolism	Cysteine and methionine metabolism	6	112	2.3786e-05	0.0078733	ko00270	hsa:4143; hsa:191; cpd:C02291; cpd:C00051; hsa:3939; cpd:C05526
Metabolism	Amino acid metabolism	Glycine, serine and threonine metabolism	5	90	0.00010022	0.016587	ko00260	hsa:211; hsa:9380; cpd:C02291; cpd:C00078; hsa:5223
Metabolism	Carbohydrate metabolism	Glycolysis or Gluconeogenesis	4	99	0.0017178	0.14215	ko00010	hsa:3939; hsa:5223; cpd:C16255; cpd:C06186
Metabolism	Cancer: overview	Central carbon metabolism in cancer	4	106	0.0022066	0.14608	ko05230	hsa:3939; hsa:5223; cpd:C00079; cpd:C00078
KEGG pathways significantly enriched by down-regulated metabolites and genes.
Organismal Systems	Excretory system	Proximal tubule bicarbonate reclamation	3	40	0.001208	0.15526	ko04964	hsa:8671; cpd:C00149; hsa:5105
Metabolism	Carbohydrate metabolism	Glyoxylate and dicarboxylate metabolism	4	92	0.0013948	0.15526	ko00630	hsa:51179; cpd:C00149; hsa:2752; cpd:C00631
Metabolism	Amino acid metabolism	Alanine, aspartate and glutamate metabolism	3	64	0.0046569	0.25691	ko00250	hsa:2752; cpd:C00940; hsa:8659
Metabolism	Carbohydrate metabolism	Glycolysis / Gluconeogenesis	3	99	0.015392	0.46971	ko00010	hsa:229; cpd:C00631; hsa:5105
Human Diseases	Cancer: overview	Central carbon metabolism in cancer	3	106	0.018448	0.46971	ko05230	cpd:C00149; hsa:4609; cpd:C00631
Metabolism	Amino acid metabolism	Tryptophan metabolism	3	124	0.027749	0.53733	ko00380	hsa:6999; cpd:C01717; cpd:C00637
Metabolism	Carbohydrate metabolism	Citrate cycle (TCA cycle)	2	50	0.028628	0.53733	ko00020	cpd:C00149; hsa:5105
Organismal Systems	Endocrine system	Glucagon signaling pathway	3	132	0.03255	0.53733	ko04922	cpd:C00149; cpd:C00631; hsa:5105
Metabolism	Carbohydrate metabolism	Pentose phosphate pathway	2	65	0.046231	0.53733	ko00030	hsa:229; cpd:C00631
Fasting vs. Activity
KEGG_A_class	KEGG_B_class	Pathway	Out (625)	All (16387)	P-value	Q-value	Pathway ID	KEGG_IDs
KEGG pathways significantly enriched by up-regulated metabolites and genes.
Organismal Systems	Digestive system	Mineral absorption	3	87	0.0028016	0.34032	ko04978	hsa:30061; hsa:2512; cpd:C00183
Metabolism	Amino acid metabolism	Valine, leucine and isoleucine degradation	3	90	0.0030844	0.34032	ko00280	hsa:501; cpd:C00183; hsa:64902
KEGG pathways significantly enriched by down-regulated metabolites and genes.
Human Diseases	Endocrine and metabolic disease	Insulin resistance	4	128	0.0049075	0.54147	ko04931	hsa:79660; hsa:2538; cpd:C00092; hsa:2673
Organismal Systems	Endocrine system	Thyroid hormone synthesis	3	95	0.014413	0.68152	ko04918	hsa:3309; cpd:C00092; hsa:2878
Metabolism	Metabolism of cofactors and vitamins	Pantothenate and CoA biosynthesis	2	47	0.026315	0.9678	ko00770	cpd:C00882; hsa:1807
Organismal Systems	Digestive system	Vitamin digestion and absorption	2	63	0.045022	1	ko04977	hsa:337; cpd:C00072
Activity vs. Satiation
KEGG_A_class	KEGG_B_class	Pathway	Out (350)	All (16387)	P-value	Q-value	Pathway ID	KEGG_IDs
KEGG pathways significantly enriched by up-regulated metabolites and genes.
Metabolism	Metabolism of cofactors and vitamins	Pantothenate and CoA biosynthesis	3	47	0.00030359	0.083313	ko00770	cpd:C01134; cpd:C00882; hsa:1807
KEGG pathways significantly enriched by down-regulated metabolites and genes.
Human Diseases	Cancer: overview	Central carbon metabolism in cancer	3	106	0.0041728	0.80521	ko05230	hsa:208; hsa:5223; cpd:C00078
Cellular Processes	Cell growth and death	Ferroptosis	2	71	0.020103	1	ko04216	cpd:C00491; hsa:30061
Organismal Systems	Digestive system	Mineral absorption	2	87	0.029352	1	ko04978	hsa:30061; cpd:C00078
Metabolism	Amino acid metabolism	Glycine, serine and threonine metabolism	2	90	0.031243	1	ko00260	cpd:C00078; hsa:5223
Satiation vs. Fasting
KEGG_A_class	KEGG_B_class	Pathway	Out (751)	All (16387)	P-value	Q-value	Pathway ID	KEGG_IDs
KEGG pathways significantly enriched by up-regulated metabolites and genes.
Cellular Processes	Cell growth and death	Ferroptosis	5	71	0.00024189	0.074034	ko04216	cpd:C00025; hsa:2729; cpd:C00024; hsa:1356; hsa:51703
Metabolism	Amino acid metabolism	Glycine, serine and threonine metabolism	5	90	0.00072564	0.080062	ko00260	hsa:635; hsa:5723; hsa:211; cpd:C00078; hsa:5223
KEGG pathways significantly enriched by down-regulated metabolites and genes.
None
Sleep vs. Activity
KEGG_A_class	KEGG_B_class	Pathway	Out (767)	All (16387)	P-value	Q-value	Pathway ID	KEGG_IDs
KEGG pathways significantly enriched by up-regulated metabolites and genes.
Cellular Processes	Cell growth and death	Ferroptosis	5	71	0.00012313	0.020378	ko04216	cpd:C00025; cpd:C00491; hsa:7157; hsa:2937; hsa:30061
Environmental Information Processing	Membrane transport	ABC transporters	7	183	0.00025452	0.028082	ko02010	cpd:C00025; cpd:C00491; cpd:C00135; hsa:64241; cpd:C00378; cpd:C00159; cpd:C00387
Metabolism	Amino acid metabolism	Alanine, aspartate and glutamate metabolism	4	64	0.00096009	0.079448	ko00250	hsa:2806; hsa:8528; cpd:C00025; cpd:C00334
Metabolism	Amino acid metabolism	Arginine and proline metabolism	5	128	0.0018463	0.12222	ko00330	hsa:2593; hsa:79814; hsa:2806; cpd:C00334; cpd:C00025
Metabolism	Carbohydrate metabolism	Fructose and mannose metabolism	4	87	0.0029861	0.16473	ko00051	hsa:6652; hsa:3795; hsa:2203; cpd:C00159
Metabolism	Carbohydrate metabolism	Glycolysis / Gluconeogenesis	4	99	0.0047469	0.22446	ko00010	hsa:2203; hsa:5236; hsa:130589; cpd:C06186
KEGG pathways significantly enriched by down-regulated metabolites and genes.
Organismal Systems	Digestive system	Mineral absorption	3	87	0.020475	0.45181	ko04978	hsa:4891; hsa:26872; cpd:C00407
Metabolism	Amino acid metabolism	Arginine biosynthesis	2	44	0.034937	0.64244	ko00220	hsa:383; cpd:C00437
Metabolism	Amino acid metabolism	Cysteine and methionine metabolism	3	112	0.039136	0.6818	ko00270	hsa:4143; hsa:10768; cpd:C00021
